# Supplementary material for: LC-N2G: a local consistency approach for nutrigenomics data analysis
Source: BMC Bioinformatics. 2020 Nov 17;21:530. doi: 10.1186/s12859-020-03861-3 (PMC7672905; doi:10.1186/s12859-020-03861-3)
Supplement: Supplementary file 2 — Additional file 2: Table S2. Results for LC-Test on all combination of nutrition variables and all genes in mouse nutrition study. [file 12859_2020_3861_MOESM2_ESM.csv]

	combination1	pvalue1	combination2	pvalue2	combination3	pvalue3	combination4	pvalue4	combination5	pvalue5	combination6	pvalue6	combination7	pvalue7	combination8	pvalue8	combination9	pvalue9	combination10	pvalue10
Itga6	C eaten,F eaten	0.0042	P eaten,F eaten	0.0258	P eaten,C eaten	0.1012	Cellulose intake,P eaten	0.2424	P eaten,SFA	0.3512	C eaten,SFA	0.5422	F eaten,SFA	0.7184	Cellulose intake,C eaten	0.8804	Cellulose intake,F eaten	0.9022	Cellulose intake,SFA	0.9988
Orm1	C eaten,F eaten	0	P eaten,F eaten	0	P eaten,C eaten	8e-04	Cellulose intake,P eaten	0.0108	P eaten,SFA	0.0618	F eaten,SFA	0.0886	Cellulose intake,F eaten	0.157	C eaten,SFA	0.21	Cellulose intake,C eaten	0.434	Cellulose intake,SFA	0.9876
Adgrg2	P eaten,F eaten	0.0012	C eaten,F eaten	0.0064	Cellulose intake,P eaten	0.0102	P eaten,C eaten	0.0172	P eaten,SFA	0.0454	C eaten,SFA	0.6906	Cellulose intake,C eaten	0.7648	Cellulose intake,F eaten	0.7896	F eaten,SFA	0.8266	Cellulose intake,SFA	0.9918
Vtcn1	C eaten,F eaten	0.028	P eaten,F eaten	0.1016	Cellulose intake,P eaten	0.2502	P eaten,C eaten	0.259	P eaten,SFA	0.572	C eaten,SFA	0.8148	Cellulose intake,F eaten	0.855	F eaten,SFA	0.8652	Cellulose intake,C eaten	0.8692	Cellulose intake,SFA	0.9978
Igf2bp2	C eaten,F eaten	0	P eaten,C eaten	2e-04	P eaten,F eaten	2e-04	Cellulose intake,P eaten	8e-04	P eaten,SFA	0.024	C eaten,SFA	0.0872	Cellulose intake,C eaten	0.2362	F eaten,SFA	0.739	Cellulose intake,F eaten	0.7784	Cellulose intake,SFA	0.9862
Slc6a13	Cellulose intake,P eaten	0.0028	C eaten,F eaten	0.1012	P eaten,F eaten	0.1808	Cellulose intake,C eaten	0.285	P eaten,SFA	0.3362	Cellulose intake,F eaten	0.589	P eaten,C eaten	0.6308	Cellulose intake,SFA	0.7586	C eaten,SFA	0.777	F eaten,SFA	0.909
App	P eaten,F eaten	0.0412	C eaten,F eaten	0.0484	Cellulose intake,P eaten	0.1198	P eaten,SFA	0.3132	P eaten,C eaten	0.3504	F eaten,SFA	0.816	Cellulose intake,C eaten	0.8294	C eaten,SFA	0.8466	Cellulose intake,F eaten	0.887	Cellulose intake,SFA	0.9956
Cgref1	C eaten,F eaten	0.002	P eaten,F eaten	0.1088	C eaten,SFA	0.6012	P eaten,C eaten	0.63	Cellulose intake,P eaten	0.6986	P eaten,SFA	0.7978	Cellulose intake,F eaten	0.8028	F eaten,SFA	0.818	Cellulose intake,C eaten	0.8988	Cellulose intake,SFA	0.9974
Soat2	Cellulose intake,P eaten	0.0068	P eaten,F eaten	0.0198	C eaten,F eaten	0.1234	P eaten,SFA	0.2368	P eaten,C eaten	0.259	Cellulose intake,F eaten	0.601	Cellulose intake,C eaten	0.6168	C eaten,SFA	0.8696	F eaten,SFA	0.875	Cellulose intake,SFA	0.9654
Slc34a2	C eaten,F eaten	0.0012	P eaten,F eaten	0.074	P eaten,C eaten	0.0748	C eaten,SFA	0.0844	Cellulose intake,P eaten	0.09	Cellulose intake,C eaten	0.3442	P eaten,SFA	0.4404	F eaten,SFA	0.9442	Cellulose intake,F eaten	0.9468	Cellulose intake,SFA	0.9876
Slc17a4	Cellulose intake,P eaten	0.0108	C eaten,F eaten	0.2104	Cellulose intake,C eaten	0.342	P eaten,F eaten	0.3916	P eaten,SFA	0.4806	Cellulose intake,F eaten	0.625	Cellulose intake,SFA	0.6552	P eaten,C eaten	0.7862	C eaten,SFA	0.8412	F eaten,SFA	0.9508
Rbpms2	Cellulose intake,P eaten	0.0402	C eaten,F eaten	0.1068	P eaten,F eaten	0.1296	Cellulose intake,F eaten	0.4132	P eaten,SFA	0.5852	Cellulose intake,C eaten	0.605	F eaten,SFA	0.668	P eaten,C eaten	0.8124	Cellulose intake,SFA	0.8612	C eaten,SFA	0.865
Tbc1d31	C eaten,F eaten	0.0214	Cellulose intake,P eaten	0.087	P eaten,C eaten	0.1178	P eaten,F eaten	0.1276	P eaten,SFA	0.3196	C eaten,SFA	0.4284	Cellulose intake,C eaten	0.6074	Cellulose intake,F eaten	0.9368	F eaten,SFA	0.9582	Cellulose intake,SFA	0.9946
Arhgef2	C eaten,F eaten	0.0032	P eaten,F eaten	0.0558	Cellulose intake,P eaten	0.1836	P eaten,C eaten	0.3596	P eaten,SFA	0.429	C eaten,SFA	0.5448	Cellulose intake,C eaten	0.7182	F eaten,SFA	0.8316	Cellulose intake,F eaten	0.8758	Cellulose intake,SFA	0.9946
Corin	C eaten,F eaten	0.0338	P eaten,F eaten	0.1406	Cellulose intake,P eaten	0.2424	P eaten,SFA	0.2552	C eaten,SFA	0.3362	P eaten,C eaten	0.4134	Cellulose intake,C eaten	0.8488	F eaten,SFA	0.8622	Cellulose intake,F eaten	0.9246	Cellulose intake,SFA	0.9928
Ank	C eaten,F eaten	0.0338	Cellulose intake,P eaten	0.0782	P eaten,F eaten	0.1228	P eaten,C eaten	0.139	P eaten,SFA	0.3068	C eaten,SFA	0.5078	Cellulose intake,C eaten	0.724	Cellulose intake,F eaten	0.9672	F eaten,SFA	0.9732	Cellulose intake,SFA	0.9962
Nnmt	C eaten,F eaten	0	P eaten,F eaten	8e-04	P eaten,C eaten	0.0152	Cellulose intake,P eaten	0.07	P eaten,SFA	0.179	Cellulose intake,F eaten	0.515	F eaten,SFA	0.5286	Cellulose intake,C eaten	0.6886	C eaten,SFA	0.759	Cellulose intake,SFA	0.999
Hmgcs2	Cellulose intake,P eaten	0.0012	Cellulose intake,F eaten	0.0454	Cellulose intake,C eaten	0.0904	C eaten,F eaten	0.1008	Cellulose intake,SFA	0.1862	P eaten,F eaten	0.2342	F eaten,SFA	0.3886	P eaten,SFA	0.4432	C eaten,SFA	0.6202	P eaten,C eaten	0.9088
Slc5a1	C eaten,F eaten	0.0032	P eaten,C eaten	0.0666	C eaten,SFA	0.0696	P eaten,F eaten	0.1336	Cellulose intake,P eaten	0.3432	P eaten,SFA	0.4772	Cellulose intake,C eaten	0.569	F eaten,SFA	0.8606	Cellulose intake,F eaten	0.958	Cellulose intake,SFA	0.984
Lppr2	C eaten,F eaten	0.0178	P eaten,C eaten	0.099	Cellulose intake,P eaten	0.1434	P eaten,F eaten	0.1566	P eaten,SFA	0.5352	C eaten,SFA	0.7562	Cellulose intake,C eaten	0.8046	Cellulose intake,F eaten	0.8658	F eaten,SFA	0.9482	Cellulose intake,SFA	0.9958
Elovl5	Cellulose intake,P eaten	0.0054	Cellulose intake,C eaten	0.0696	C eaten,F eaten	0.1622	Cellulose intake,F eaten	0.1624	Cellulose intake,SFA	0.3526	P eaten,F eaten	0.4434	P eaten,SFA	0.6242	C eaten,SFA	0.7604	P eaten,C eaten	0.8482	F eaten,SFA	0.8914
Pnldc1	C eaten,F eaten	0.01	P eaten,F eaten	0.0956	Cellulose intake,P eaten	0.2908	Cellulose intake,F eaten	0.5096	P eaten,C eaten	0.5676	F eaten,SFA	0.705	Cellulose intake,C eaten	0.8332	P eaten,SFA	0.8612	C eaten,SFA	0.93	Cellulose intake,SFA	0.9956
S1pr3	C eaten,F eaten	0.0164	P eaten,F eaten	0.1048	P eaten,C eaten	0.1196	C eaten,SFA	0.1398	Cellulose intake,P eaten	0.1834	P eaten,SFA	0.3884	Cellulose intake,C eaten	0.6012	F eaten,SFA	0.787	Cellulose intake,F eaten	0.834	Cellulose intake,SFA	0.9668
Arg1	C eaten,F eaten	0.002	P eaten,F eaten	0.121	P eaten,C eaten	0.2252	Cellulose intake,P eaten	0.424	Cellulose intake,F eaten	0.4662	F eaten,SFA	0.6674	P eaten,SFA	0.753	Cellulose intake,C eaten	0.8574	C eaten,SFA	0.8596	Cellulose intake,SFA	0.9934
Gabbr2	Cellulose intake,P eaten	0.0312	Cellulose intake,C eaten	0.3048	P eaten,F eaten	0.514	C eaten,F eaten	0.5252	P eaten,SFA	0.5746	Cellulose intake,SFA	0.6612	C eaten,SFA	0.7184	Cellulose intake,F eaten	0.7224	P eaten,C eaten	0.9134	F eaten,SFA	0.9652
Gins1	Cellulose intake,P eaten	0.0446	P eaten,SFA	0.132	Cellulose intake,C eaten	0.6334	C eaten,SFA	0.781	Cellulose intake,SFA	0.8682	P eaten,F eaten	0.9422	P eaten,C eaten	0.9526	Cellulose intake,F eaten	0.9614	C eaten,F eaten	0.9858	F eaten,SFA	0.987
Cidec	C eaten,F eaten	0.022	P eaten,F eaten	0.3696	F eaten,SFA	0.6782	C eaten,SFA	0.8352	Cellulose intake,F eaten	0.8572	P eaten,SFA	0.8602	Cellulose intake,P eaten	0.8796	P eaten,C eaten	0.9368	Cellulose intake,C eaten	0.9466	Cellulose intake,SFA	0.9898
Ndfip1	Cellulose intake,P eaten	0.0204	P eaten,F eaten	0.1296	C eaten,F eaten	0.1728	Cellulose intake,F eaten	0.4318	Cellulose intake,C eaten	0.5192	F eaten,SFA	0.7098	P eaten,SFA	0.7118	P eaten,C eaten	0.859	Cellulose intake,SFA	0.8702	C eaten,SFA	0.9194
Unc13b	Cellulose intake,P eaten	0.002	P eaten,C eaten	0.0098	P eaten,SFA	0.0122	Cellulose intake,C eaten	0.0406	C eaten,F eaten	0.0948	P eaten,F eaten	0.1476	C eaten,SFA	0.191	Cellulose intake,F eaten	0.8608	Cellulose intake,SFA	0.8714	F eaten,SFA	0.9494
Acmsd	C eaten,F eaten	0.0278	P eaten,F eaten	0.038	Cellulose intake,P eaten	0.187	P eaten,SFA	0.2506	P eaten,C eaten	0.2588	Cellulose intake,F eaten	0.7466	F eaten,SFA	0.8934	Cellulose intake,C eaten	0.9298	C eaten,SFA	0.9522	Cellulose intake,SFA	0.9994
Chchd10	Cellulose intake,F eaten	0.0286	Cellulose intake,P eaten	0.0616	C eaten,F eaten	0.0618	P eaten,F eaten	0.3356	Cellulose intake,C eaten	0.3568	F eaten,SFA	0.395	P eaten,SFA	0.6676	C eaten,SFA	0.7416	Cellulose intake,SFA	0.743	P eaten,C eaten	0.8594
Acot12	Cellulose intake,F eaten	0.0128	Cellulose intake,P eaten	0.028	C eaten,F eaten	0.07	Cellulose intake,C eaten	0.1958	Cellulose intake,SFA	0.2062	P eaten,F eaten	0.3154	F eaten,SFA	0.4308	P eaten,SFA	0.658	C eaten,SFA	0.7576	P eaten,C eaten	0.9764
Gm5424	C eaten,F eaten	0	P eaten,F eaten	0	P eaten,C eaten	0.0096	Cellulose intake,P eaten	0.0144	F eaten,SFA	0.041	Cellulose intake,F eaten	0.054	P eaten,SFA	0.2268	Cellulose intake,C eaten	0.5428	C eaten,SFA	0.774	Cellulose intake,SFA	0.9938
Tstd3	Cellulose intake,P eaten	0.0308	P eaten,F eaten	0.1274	P eaten,SFA	0.2238	C eaten,F eaten	0.2548	P eaten,C eaten	0.4074	F eaten,SFA	0.756	Cellulose intake,F eaten	0.8022	C eaten,SFA	0.8378	Cellulose intake,C eaten	0.8412	Cellulose intake,SFA	0.9856
Anpep	Cellulose intake,P eaten	0.031	P eaten,SFA	0.355	Cellulose intake,C eaten	0.528	P eaten,F eaten	0.6706	Cellulose intake,SFA	0.7578	C eaten,SFA	0.7784	C eaten,F eaten	0.8536	Cellulose intake,F eaten	0.9248	P eaten,C eaten	0.9296	F eaten,SFA	0.943
Igsf23	C eaten,F eaten	0.0148	P eaten,C eaten	0.0566	Cellulose intake,P eaten	0.0806	P eaten,F eaten	0.1372	P eaten,SFA	0.2114	C eaten,SFA	0.2252	Cellulose intake,C eaten	0.5208	F eaten,SFA	0.8964	Cellulose intake,F eaten	0.9176	Cellulose intake,SFA	0.994
Bdh1	Cellulose intake,F eaten	0	Cellulose intake,P eaten	0	P eaten,F eaten	0	C eaten,F eaten	0	F eaten,SFA	0.0012	Cellulose intake,C eaten	0.0128	Cellulose intake,SFA	0.0336	P eaten,SFA	0.1422	P eaten,C eaten	0.4922	C eaten,SFA	0.6178
Nupr1	C eaten,F eaten	0.028	P eaten,F eaten	0.09	Cellulose intake,P eaten	0.4394	F eaten,SFA	0.71	P eaten,SFA	0.717	P eaten,C eaten	0.7204	Cellulose intake,F eaten	0.7564	Cellulose intake,C eaten	0.8848	C eaten,SFA	0.8914	Cellulose intake,SFA	0.9954
Acadsb	Cellulose intake,P eaten	0.0328	P eaten,SFA	0.2368	P eaten,F eaten	0.2424	P eaten,C eaten	0.5566	C eaten,F eaten	0.5896	Cellulose intake,C eaten	0.6706	C eaten,SFA	0.8678	Cellulose intake,F eaten	0.9732	F eaten,SFA	0.9802	Cellulose intake,SFA	0.9902
Qdpr	C eaten,F eaten	0.0206	P eaten,F eaten	0.031	Cellulose intake,P eaten	0.168	P eaten,SFA	0.4422	F eaten,SFA	0.4806	Cellulose intake,F eaten	0.5424	P eaten,C eaten	0.7462	Cellulose intake,C eaten	0.8226	C eaten,SFA	0.892	Cellulose intake,SFA	0.9856
Gpi1	Cellulose intake,P eaten	0.0264	P eaten,SFA	0.088	C eaten,F eaten	0.1088	P eaten,F eaten	0.1622	P eaten,C eaten	0.375	Cellulose intake,C eaten	0.5916	C eaten,SFA	0.6974	F eaten,SFA	0.9662	Cellulose intake,F eaten	0.969	Cellulose intake,SFA	0.973
Fbln1	P eaten,F eaten	0.0264	C eaten,F eaten	0.0704	F eaten,SFA	0.176	Cellulose intake,F eaten	0.2726	Cellulose intake,P eaten	0.3382	C eaten,SFA	0.3756	P eaten,SFA	0.5444	P eaten,C eaten	0.6878	Cellulose intake,SFA	0.7834	Cellulose intake,C eaten	0.8118
Cps1	C eaten,F eaten	0	P eaten,F eaten	0	F eaten,SFA	0.0012	Cellulose intake,F eaten	0.0012	P eaten,C eaten	0.0064	Cellulose intake,P eaten	0.0214	P eaten,SFA	0.2978	Cellulose intake,C eaten	0.5876	C eaten,SFA	0.7602	Cellulose intake,SFA	0.9878
Psat1	C eaten,F eaten	0	P eaten,F eaten	0	F eaten,SFA	0.0062	P eaten,C eaten	0.0076	Cellulose intake,P eaten	0.0116	Cellulose intake,F eaten	0.0402	P eaten,SFA	0.1492	Cellulose intake,C eaten	0.3486	C eaten,SFA	0.4012	Cellulose intake,SFA	0.9688
Cpne2	Cellulose intake,P eaten	0.0102	P eaten,SFA	0.0706	Cellulose intake,C eaten	0.4098	P eaten,C eaten	0.4104	P eaten,F eaten	0.4788	C eaten,SFA	0.7764	C eaten,F eaten	0.8108	Cellulose intake,SFA	0.8566	Cellulose intake,F eaten	0.9272	F eaten,SFA	0.9734
Zfp462	C eaten,F eaten	0.0236	P eaten,F eaten	0.1084	P eaten,C eaten	0.3296	Cellulose intake,P eaten	0.465	P eaten,SFA	0.6986	C eaten,SFA	0.8582	F eaten,SFA	0.8744	Cellulose intake,F eaten	0.8906	Cellulose intake,C eaten	0.9262	Cellulose intake,SFA	0.997
Neu1	Cellulose intake,P eaten	0.0052	Cellulose intake,C eaten	0.0526	Cellulose intake,F eaten	0.1292	C eaten,F eaten	0.205	Cellulose intake,SFA	0.2656	P eaten,F eaten	0.443	P eaten,SFA	0.7172	C eaten,SFA	0.7178	F eaten,SFA	0.8566	P eaten,C eaten	0.8952
Asl	C eaten,F eaten	0	P eaten,F eaten	0.031	P eaten,C eaten	0.2046	Cellulose intake,P eaten	0.3328	P eaten,SFA	0.5056	F eaten,SFA	0.6124	Cellulose intake,C eaten	0.6416	Cellulose intake,F eaten	0.678	C eaten,SFA	0.7466	Cellulose intake,SFA	0.999
Usp37	P eaten,SFA	0.0376	Cellulose intake,P eaten	0.092	P eaten,F eaten	0.2508	P eaten,C eaten	0.4494	C eaten,SFA	0.7646	C eaten,F eaten	0.887	Cellulose intake,C eaten	0.9096	F eaten,SFA	0.9372	Cellulose intake,SFA	0.9536	Cellulose intake,F eaten	0.987
Anxa4	P eaten,F eaten	0.0414	Cellulose intake,P eaten	0.0724	C eaten,F eaten	0.2378	Cellulose intake,F eaten	0.3494	P eaten,SFA	0.5808	F eaten,SFA	0.597	P eaten,C eaten	0.6088	Cellulose intake,C eaten	0.8392	C eaten,SFA	0.9814	Cellulose intake,SFA	0.9878
Rilpl2	Cellulose intake,P eaten	0.0012	C eaten,F eaten	0.0188	Cellulose intake,C eaten	0.029	P eaten,F eaten	0.1404	C eaten,SFA	0.2618	P eaten,SFA	0.3138	Cellulose intake,SFA	0.4374	P eaten,C eaten	0.4404	Cellulose intake,F eaten	0.4572	F eaten,SFA	0.8148
Man2b2	Cellulose intake,P eaten	0.0082	P eaten,SFA	0.0098	P eaten,C eaten	0.3092	P eaten,F eaten	0.3832	Cellulose intake,C eaten	0.3846	Cellulose intake,SFA	0.601	C eaten,SFA	0.6256	C eaten,F eaten	0.907	Cellulose intake,F eaten	0.9494	F eaten,SFA	0.978
Pxmp4	Cellulose intake,P eaten	0.0054	Cellulose intake,C eaten	0.0374	Cellulose intake,F eaten	0.1364	Cellulose intake,SFA	0.1464	C eaten,F eaten	0.2062	P eaten,F eaten	0.3848	C eaten,SFA	0.5032	P eaten,SFA	0.5368	F eaten,SFA	0.5398	P eaten,C eaten	0.9232
Csad	Cellulose intake,P eaten	0.0058	Cellulose intake,C eaten	0.0596	C eaten,SFA	0.2752	P eaten,SFA	0.2818	Cellulose intake,SFA	0.3994	Cellulose intake,F eaten	0.5992	C eaten,F eaten	0.6036	P eaten,C eaten	0.759	P eaten,F eaten	0.8682	F eaten,SFA	0.9368
Gm11127	Cellulose intake,P eaten	0.0098	Cellulose intake,SFA	0.1722	Cellulose intake,C eaten	0.174	P eaten,SFA	0.4382	C eaten,SFA	0.557	Cellulose intake,F eaten	0.679	C eaten,F eaten	0.8342	P eaten,F eaten	0.8768	F eaten,SFA	0.8778	P eaten,C eaten	0.9064
Slc7a7	Cellulose intake,P eaten	0.031	P eaten,F eaten	0.0748	C eaten,F eaten	0.1432	Cellulose intake,F eaten	0.3124	P eaten,SFA	0.4344	P eaten,C eaten	0.539	F eaten,SFA	0.5948	Cellulose intake,C eaten	0.6378	Cellulose intake,SFA	0.9128	C eaten,SFA	0.929
Rgs16	Cellulose intake,P eaten	0.04	P eaten,C eaten	0.2334	P eaten,SFA	0.262	C eaten,F eaten	0.3812	P eaten,F eaten	0.399	Cellulose intake,C eaten	0.8072	C eaten,SFA	0.909	Cellulose intake,F eaten	0.93	Cellulose intake,SFA	0.9862	F eaten,SFA	0.989
Slc9a3r2	Cellulose intake,P eaten	0.0312	P eaten,SFA	0.2728	P eaten,F eaten	0.4196	P eaten,C eaten	0.582	C eaten,F eaten	0.586	Cellulose intake,C eaten	0.8034	Cellulose intake,F eaten	0.8752	C eaten,SFA	0.9332	Cellulose intake,SFA	0.9588	F eaten,SFA	0.984
Alas1	P eaten,SFA	0.0076	Cellulose intake,P eaten	0.0108	P eaten,C eaten	0.0142	C eaten,SFA	0.157	Cellulose intake,C eaten	0.252	P eaten,F eaten	0.4084	C eaten,F eaten	0.5748	Cellulose intake,SFA	0.6674	F eaten,SFA	0.961	Cellulose intake,F eaten	0.9744
Tm2d1	Cellulose intake,P eaten	0.0396	P eaten,SFA	0.2318	P eaten,F eaten	0.2966	P eaten,C eaten	0.5016	Cellulose intake,C eaten	0.8148	C eaten,F eaten	0.846	C eaten,SFA	0.929	Cellulose intake,SFA	0.9766	Cellulose intake,F eaten	0.978	F eaten,SFA	0.9922
Cpox	Cellulose intake,P eaten	0.028	Cellulose intake,C eaten	0.1808	C eaten,F eaten	0.1878	Cellulose intake,F eaten	0.3262	Cellulose intake,SFA	0.4572	P eaten,F eaten	0.4778	C eaten,SFA	0.4788	P eaten,SFA	0.6566	F eaten,SFA	0.7308	P eaten,C eaten	0.8986
Grap2	P eaten,F eaten	0.024	C eaten,F eaten	0.0632	Cellulose intake,P eaten	0.1444	F eaten,SFA	0.1918	P eaten,C eaten	0.2078	P eaten,SFA	0.3474	Cellulose intake,F eaten	0.438	C eaten,SFA	0.717	Cellulose intake,C eaten	0.7198	Cellulose intake,SFA	0.7746
Srsf1	Cellulose intake,P eaten	0.0012	P eaten,SFA	0.01	Cellulose intake,C eaten	0.0748	P eaten,C eaten	0.0858	Cellulose intake,SFA	0.3656	C eaten,SFA	0.3804	P eaten,F eaten	0.5234	C eaten,F eaten	0.8584	Cellulose intake,F eaten	0.939	F eaten,SFA	0.9768
Tex2	Cellulose intake,P eaten	0.0396	Cellulose intake,C eaten	0.264	Cellulose intake,SFA	0.2998	Cellulose intake,F eaten	0.408	C eaten,F eaten	0.4582	P eaten,F eaten	0.5258	P eaten,SFA	0.6434	C eaten,SFA	0.7666	F eaten,SFA	0.9022	P eaten,C eaten	0.9216
Sdsl	C eaten,F eaten	0.0058	P eaten,F eaten	0.0444	Cellulose intake,P eaten	0.1828	P eaten,C eaten	0.2472	P eaten,SFA	0.3346	Cellulose intake,F eaten	0.8028	Cellulose intake,C eaten	0.859	F eaten,SFA	0.8832	C eaten,SFA	0.9346	Cellulose intake,SFA	0.9996
Foxp2	C eaten,F eaten	0.0408	Cellulose intake,F eaten	0.2264	P eaten,F eaten	0.228	F eaten,SFA	0.3804	Cellulose intake,P eaten	0.6138	P eaten,SFA	0.9022	Cellulose intake,C eaten	0.9348	Cellulose intake,SFA	0.9452	C eaten,SFA	0.9508	P eaten,C eaten	0.9644
Slc9a7	Cellulose intake,P eaten	0.0048	P eaten,F eaten	0.0446	P eaten,SFA	0.1074	P eaten,C eaten	0.3496	Cellulose intake,F eaten	0.6148	C eaten,F eaten	0.7018	Cellulose intake,C eaten	0.7516	F eaten,SFA	0.9042	C eaten,SFA	0.945	Cellulose intake,SFA	0.987
Tmem125	Cellulose intake,P eaten	0.0234	C eaten,F eaten	0.2102	Cellulose intake,F eaten	0.242	P eaten,F eaten	0.3892	Cellulose intake,C eaten	0.5528	P eaten,SFA	0.607	P eaten,C eaten	0.7728	C eaten,SFA	0.7862	Cellulose intake,SFA	0.811	F eaten,SFA	0.9182
Cxxc1	Cellulose intake,P eaten	0.0068	P eaten,SFA	0.0226	Cellulose intake,SFA	0.132	Cellulose intake,C eaten	0.2324	C eaten,SFA	0.2598	P eaten,C eaten	0.5234	P eaten,F eaten	0.7616	Cellulose intake,F eaten	0.8282	C eaten,F eaten	0.8304	F eaten,SFA	0.9556
Zfp366	C eaten,F eaten	0.0406	P eaten,F eaten	0.1432	Cellulose intake,P eaten	0.4648	P eaten,C eaten	0.4742	P eaten,SFA	0.5008	C eaten,SFA	0.7016	F eaten,SFA	0.8398	Cellulose intake,C eaten	0.9074	Cellulose intake,F eaten	0.923	Cellulose intake,SFA	0.989
Lonp2	Cellulose intake,F eaten	0	C eaten,F eaten	0	Cellulose intake,P eaten	2e-04	P eaten,F eaten	0.0052	Cellulose intake,C eaten	0.0066	F eaten,SFA	0.0108	Cellulose intake,SFA	0.0554	P eaten,SFA	0.348	C eaten,SFA	0.4164	P eaten,C eaten	0.63
Nppc	Cellulose intake,P eaten	0.0138	P eaten,SFA	0.1086	Cellulose intake,SFA	0.1496	Cellulose intake,C eaten	0.2526	Cellulose intake,F eaten	0.357	C eaten,SFA	0.5256	P eaten,F eaten	0.7202	P eaten,C eaten	0.7648	F eaten,SFA	0.8384	C eaten,F eaten	0.8392
Olfr487	Cellulose intake,P eaten	0.0406	P eaten,SFA	0.1496	Cellulose intake,C eaten	0.271	P eaten,C eaten	0.565	P eaten,F eaten	0.7142	C eaten,SFA	0.7456	Cellulose intake,SFA	0.8828	C eaten,F eaten	0.9668	Cellulose intake,F eaten	0.9878	F eaten,SFA	0.9938
Ak4	C eaten,F eaten	0.0146	P eaten,F eaten	0.157	Cellulose intake,P eaten	0.24	Cellulose intake,F eaten	0.252	F eaten,SFA	0.5116	Cellulose intake,C eaten	0.816	P eaten,C eaten	0.8594	P eaten,SFA	0.9022	C eaten,SFA	0.9684	Cellulose intake,SFA	0.9878
Chdh	Cellulose intake,P eaten	0.0296	P eaten,SFA	0.3576	P eaten,F eaten	0.5342	Cellulose intake,C eaten	0.5656	Cellulose intake,SFA	0.7672	C eaten,F eaten	0.8124	C eaten,SFA	0.829	Cellulose intake,F eaten	0.8696	F eaten,SFA	0.9008	P eaten,C eaten	0.9032
Acsl1	Cellulose intake,P eaten	0.0378	Cellulose intake,F eaten	0.0858	C eaten,F eaten	0.1282	Cellulose intake,C eaten	0.2552	P eaten,F eaten	0.3368	Cellulose intake,SFA	0.3804	F eaten,SFA	0.451	P eaten,SFA	0.5742	C eaten,SFA	0.6914	P eaten,C eaten	0.9388
Cpt2	Cellulose intake,P eaten	0.034	Cellulose intake,C eaten	0.1096	Cellulose intake,SFA	0.157	Cellulose intake,F eaten	0.179	C eaten,F eaten	0.375	P eaten,F eaten	0.5208	F eaten,SFA	0.5896	C eaten,SFA	0.647	P eaten,SFA	0.7482	P eaten,C eaten	0.9726
Itih2	Cellulose intake,P eaten	0.0062	Cellulose intake,C eaten	0.1798	Cellulose intake,SFA	0.195	Cellulose intake,F eaten	0.2388	P eaten,SFA	0.391	P eaten,F eaten	0.4796	F eaten,SFA	0.7264	C eaten,F eaten	0.8224	C eaten,SFA	0.8254	P eaten,C eaten	0.963
Synpo2l	Cellulose intake,P eaten	0.0152	P eaten,SFA	0.15	P eaten,C eaten	0.311	P eaten,F eaten	0.5232	Cellulose intake,C eaten	0.5512	C eaten,SFA	0.6914	Cellulose intake,SFA	0.7316	C eaten,F eaten	0.8138	Cellulose intake,F eaten	0.9588	F eaten,SFA	0.9704
Cpxm2	P eaten,SFA	0.0074	C eaten,SFA	0.0102	P eaten,C eaten	0.137	Cellulose intake,P eaten	0.1412	P eaten,F eaten	0.2046	C eaten,F eaten	0.2934	F eaten,SFA	0.3886	Cellulose intake,SFA	0.3886	Cellulose intake,C eaten	0.5614	Cellulose intake,F eaten	0.6368
X4931406C07Rik	C eaten,F eaten	0.0242	Cellulose intake,F eaten	0.1366	P eaten,F eaten	0.3954	F eaten,SFA	0.424	Cellulose intake,P eaten	0.4932	Cellulose intake,C eaten	0.8374	Cellulose intake,SFA	0.9052	P eaten,SFA	0.9606	C eaten,SFA	0.9814	P eaten,C eaten	0.9832
E2f4	Cellulose intake,P eaten	0.0012	P eaten,SFA	0.0314	Cellulose intake,C eaten	0.138	Cellulose intake,SFA	0.178	C eaten,SFA	0.2954	Cellulose intake,F eaten	0.5896	P eaten,C eaten	0.7944	P eaten,F eaten	0.904	F eaten,SFA	0.9352	C eaten,F eaten	0.9654
Ly6g	Cellulose intake,P eaten	0.0376	P eaten,SFA	0.1728	Cellulose intake,C eaten	0.5306	Cellulose intake,SFA	0.7062	P eaten,F eaten	0.781	C eaten,SFA	0.8336	P eaten,C eaten	0.8582	Cellulose intake,F eaten	0.9644	F eaten,SFA	0.974	C eaten,F eaten	0.9832
Abcd2	Cellulose intake,P eaten	0.003	P eaten,SFA	0.0078	P eaten,C eaten	0.1052	P eaten,F eaten	0.345	Cellulose intake,C eaten	0.433	Cellulose intake,SFA	0.7006	C eaten,SFA	0.9272	Cellulose intake,F eaten	0.9344	C eaten,F eaten	0.9662	F eaten,SFA	0.9878
Acaa1b	Cellulose intake,P eaten	0.049	Cellulose intake,F eaten	0.0616	F eaten,SFA	0.106	C eaten,F eaten	0.1114	Cellulose intake,SFA	0.2458	P eaten,F eaten	0.2716	Cellulose intake,C eaten	0.2932	P eaten,SFA	0.7074	C eaten,SFA	0.7164	P eaten,C eaten	0.9622
Gpx6	Cellulose intake,P eaten	0.002	P eaten,SFA	0.0174	P eaten,C eaten	0.0816	P eaten,F eaten	0.1344	Cellulose intake,C eaten	0.3504	C eaten,SFA	0.6908	C eaten,F eaten	0.8154	Cellulose intake,SFA	0.8594	Cellulose intake,F eaten	0.9222	F eaten,SFA	0.981
Il17rc	Cellulose intake,P eaten	0.0278	Cellulose intake,SFA	0.0832	Cellulose intake,F eaten	0.1872	C eaten,F eaten	0.2968	P eaten,F eaten	0.3886	P eaten,SFA	0.424	Cellulose intake,C eaten	0.4372	F eaten,SFA	0.628	C eaten,SFA	0.7518	P eaten,C eaten	0.9654
Inhbc	Cellulose intake,P eaten	0	Cellulose intake,SFA	8e-04	Cellulose intake,F eaten	0.0032	Cellulose intake,C eaten	0.0044	C eaten,F eaten	0.024	P eaten,F eaten	0.0396	P eaten,SFA	0.0622	F eaten,SFA	0.074	C eaten,SFA	0.1704	P eaten,C eaten	0.6684
Ccl9	Cellulose intake,P eaten	0.0406	Cellulose intake,C eaten	0.1152	C eaten,F eaten	0.2402	Cellulose intake,F eaten	0.2658	Cellulose intake,SFA	0.2812	C eaten,SFA	0.556	P eaten,SFA	0.6546	P eaten,F eaten	0.7398	F eaten,SFA	0.8568	P eaten,C eaten	0.8582
Canx	Cellulose intake,P eaten	0.0254	Cellulose intake,C eaten	0.2712	P eaten,SFA	0.3354	C eaten,SFA	0.6002	C eaten,F eaten	0.6048	P eaten,F eaten	0.607	Cellulose intake,SFA	0.6562	Cellulose intake,F eaten	0.795	P eaten,C eaten	0.8368	F eaten,SFA	0.8606
Gls2	C eaten,F eaten	0	P eaten,F eaten	2e-04	Cellulose intake,P eaten	0.0062	Cellulose intake,F eaten	0.0738	P eaten,C eaten	0.1012	F eaten,SFA	0.1374	Cellulose intake,C eaten	0.1842	P eaten,SFA	0.2046	C eaten,SFA	0.6892	Cellulose intake,SFA	0.979
Txnrd1	Cellulose intake,SFA	0.0354	Cellulose intake,P eaten	0.1164	Cellulose intake,C eaten	0.2674	Cellulose intake,F eaten	0.3214	P eaten,SFA	0.4888	C eaten,SFA	0.5768	F eaten,SFA	0.6418	C eaten,F eaten	0.8006	P eaten,F eaten	0.9282	P eaten,C eaten	0.9916
Map7	Cellulose intake,P eaten	0.0214	P eaten,SFA	0.223	Cellulose intake,C eaten	0.2932	Cellulose intake,SFA	0.4152	C eaten,SFA	0.4554	P eaten,F eaten	0.7052	C eaten,F eaten	0.8016	P eaten,C eaten	0.8208	Cellulose intake,F eaten	0.8448	F eaten,SFA	0.9434
Foxc1	C eaten,F eaten	0	P eaten,F eaten	2e-04	P eaten,C eaten	8e-04	F eaten,SFA	0.0012	C eaten,SFA	0.0058	Cellulose intake,P eaten	0.0142	Cellulose intake,F eaten	0.0268	P eaten,SFA	0.0282	Cellulose intake,C eaten	0.0822	Cellulose intake,SFA	0.7032
Sptb	P eaten,F eaten	0.0308	C eaten,F eaten	0.0492	P eaten,C eaten	0.1506	Cellulose intake,P eaten	0.1764	P eaten,SFA	0.5428	F eaten,SFA	0.594	Cellulose intake,F eaten	0.6266	C eaten,SFA	0.9152	Cellulose intake,C eaten	0.9372	Cellulose intake,SFA	0.996
Nbea	P eaten,F eaten	0.015	C eaten,F eaten	0.0182	Cellulose intake,P eaten	0.2062	P eaten,C eaten	0.2902	F eaten,SFA	0.4968	P eaten,SFA	0.5174	Cellulose intake,F eaten	0.7672	C eaten,SFA	0.9158	Cellulose intake,C eaten	0.9506	Cellulose intake,SFA	0.9934
Agl	Cellulose intake,P eaten	0.0278	Cellulose intake,C eaten	0.2586	P eaten,SFA	0.3692	P eaten,F eaten	0.6418	Cellulose intake,SFA	0.718	C eaten,SFA	0.7808	C eaten,F eaten	0.856	P eaten,C eaten	0.8872	Cellulose intake,F eaten	0.9294	F eaten,SFA	0.9688
Zfp84	Cellulose intake,P eaten	0.0492	P eaten,SFA	0.295	Cellulose intake,F eaten	0.5498	C eaten,F eaten	0.6246	Cellulose intake,C eaten	0.6308	P eaten,F eaten	0.7042	C eaten,SFA	0.7246	P eaten,C eaten	0.759	Cellulose intake,SFA	0.8696	F eaten,SFA	0.9508
Asb10	Cellulose intake,P eaten	0.04	P eaten,F eaten	0.175	C eaten,F eaten	0.4074	Cellulose intake,C eaten	0.4796	P eaten,SFA	0.5384	Cellulose intake,F eaten	0.6498	Cellulose intake,SFA	0.7896	C eaten,SFA	0.8866	F eaten,SFA	0.8894	P eaten,C eaten	0.9064
Sel1l3	C eaten,F eaten	0.0128	Cellulose intake,P eaten	0.3168	Cellulose intake,C eaten	0.3678	P eaten,C eaten	0.5662	C eaten,SFA	0.6046	P eaten,F eaten	0.65	P eaten,SFA	0.7872	Cellulose intake,F eaten	0.8596	F eaten,SFA	0.9016	Cellulose intake,SFA	0.985
Pfdn5	Cellulose intake,P eaten	0.0358	P eaten,SFA	0.448	P eaten,F eaten	0.5922	Cellulose intake,C eaten	0.607	Cellulose intake,SFA	0.6628	Cellulose intake,F eaten	0.8352	C eaten,F eaten	0.8958	C eaten,SFA	0.9006	P eaten,C eaten	0.9372	F eaten,SFA	0.9704
Peo1	Cellulose intake,P eaten	0	Cellulose intake,SFA	2e-04	Cellulose intake,F eaten	0.0024	Cellulose intake,C eaten	0.021	P eaten,SFA	0.0402	F eaten,SFA	0.0724	P eaten,F eaten	0.119	C eaten,F eaten	0.2046	C eaten,SFA	0.2712	P eaten,C eaten	0.8602
Slc13a2	P eaten,SFA	0.0026	Cellulose intake,P eaten	0.0032	P eaten,F eaten	0.0138	P eaten,C eaten	0.0614	Cellulose intake,C eaten	0.522	C eaten,SFA	0.83	C eaten,F eaten	0.857	Cellulose intake,SFA	0.938	F eaten,SFA	0.9506	Cellulose intake,F eaten	0.979
Mir451a	Cellulose intake,SFA	0.0062	P eaten,SFA	0.0142	C eaten,SFA	0.0294	Cellulose intake,P eaten	0.0694	Cellulose intake,C eaten	0.1464	C eaten,F eaten	0.1504	Cellulose intake,F eaten	0.1756	P eaten,F eaten	0.2758	F eaten,SFA	0.536	P eaten,C eaten	0.7566
Slc27a2	Cellulose intake,F eaten	0	Cellulose intake,P eaten	0	C eaten,F eaten	0	P eaten,F eaten	0	F eaten,SFA	2e-04	Cellulose intake,C eaten	0.001	Cellulose intake,SFA	0.0042	P eaten,SFA	0.084	C eaten,SFA	0.2344	P eaten,C eaten	0.5232
Mlec	Cellulose intake,P eaten	0.0402	Cellulose intake,C eaten	0.1816	C eaten,F eaten	0.1844	Cellulose intake,SFA	0.2304	Cellulose intake,F eaten	0.3356	C eaten,SFA	0.364	P eaten,SFA	0.4548	P eaten,F eaten	0.6004	F eaten,SFA	0.7342	P eaten,C eaten	0.7896
Gm8693	Cellulose intake,P eaten	0.0204	Cellulose intake,C eaten	0.0914	P eaten,SFA	0.1644	C eaten,SFA	0.193	C eaten,F eaten	0.2856	Cellulose intake,SFA	0.3356	P eaten,C eaten	0.3974	Cellulose intake,F eaten	0.4942	P eaten,F eaten	0.5982	F eaten,SFA	0.926
Rufy4	P eaten,F eaten	0.0204	C eaten,F eaten	0.0466	P eaten,SFA	0.3262	P eaten,C eaten	0.336	Cellulose intake,P eaten	0.3434	F eaten,SFA	0.4668	Cellulose intake,F eaten	0.6204	C eaten,SFA	0.8486	Cellulose intake,C eaten	0.9426	Cellulose intake,SFA	0.992
Acox1	Cellulose intake,P eaten	0.0492	Cellulose intake,F eaten	0.2398	C eaten,F eaten	0.3236	P eaten,F eaten	0.3248	Cellulose intake,C eaten	0.388	F eaten,SFA	0.4982	Cellulose intake,SFA	0.5906	P eaten,SFA	0.6566	C eaten,SFA	0.8682	P eaten,C eaten	0.9714
Pcgf2	C eaten,F eaten	0.0112	P eaten,F eaten	0.5202	Cellulose intake,F eaten	0.786	C eaten,SFA	0.7894	P eaten,C eaten	0.8076	Cellulose intake,P eaten	0.8952	F eaten,SFA	0.9252	Cellulose intake,C eaten	0.9344	P eaten,SFA	0.9384	Cellulose intake,SFA	0.9994
Aox1	Cellulose intake,P eaten	0.0098	C eaten,F eaten	0.053	Cellulose intake,C eaten	0.087	Cellulose intake,F eaten	0.126	Cellulose intake,SFA	0.2076	F eaten,SFA	0.2302	C eaten,SFA	0.395	P eaten,SFA	0.4032	P eaten,F eaten	0.475	P eaten,C eaten	0.8796
B4galnt1	Cellulose intake,P eaten	0.0406	P eaten,SFA	0.475	Cellulose intake,C eaten	0.5106	Cellulose intake,SFA	0.5286	C eaten,SFA	0.7974	P eaten,F eaten	0.9508	Cellulose intake,F eaten	0.9544	P eaten,C eaten	0.9718	C eaten,F eaten	0.9916	F eaten,SFA	0.9956
Lig3	Cellulose intake,P eaten	0.0106	P eaten,SFA	0.1002	Cellulose intake,C eaten	0.3074	P eaten,F eaten	0.3656	Cellulose intake,SFA	0.6698	P eaten,C eaten	0.6734	C eaten,SFA	0.7648	C eaten,F eaten	0.8742	Cellulose intake,F eaten	0.8744	F eaten,SFA	0.9636
Mpeg1	Cellulose intake,P eaten	0.0062	P eaten,F eaten	0.0724	C eaten,F eaten	0.1262	Cellulose intake,C eaten	0.1478	Cellulose intake,F eaten	0.252	Cellulose intake,SFA	0.2678	P eaten,SFA	0.3318	C eaten,SFA	0.5216	F eaten,SFA	0.5234	P eaten,C eaten	0.7944
Gm15133	Cellulose intake,P eaten	0.0284	C eaten,F eaten	0.0296	Cellulose intake,C eaten	0.1064	Cellulose intake,F eaten	0.1556	Cellulose intake,SFA	0.3006	P eaten,F eaten	0.476	C eaten,SFA	0.4922	F eaten,SFA	0.609	P eaten,SFA	0.7996	P eaten,C eaten	0.8332
Abcc2	Cellulose intake,P eaten	0.0266	Cellulose intake,C eaten	0.1816	Cellulose intake,F eaten	0.2926	P eaten,F eaten	0.3596	Cellulose intake,SFA	0.361	C eaten,F eaten	0.3628	P eaten,SFA	0.5056	F eaten,SFA	0.5908	C eaten,SFA	0.6838	P eaten,C eaten	0.9372
Clspn	Cellulose intake,P eaten	0.0098	Cellulose intake,C eaten	0.4202	C eaten,F eaten	0.6504	P eaten,SFA	0.6718	C eaten,SFA	0.7138	Cellulose intake,SFA	0.7202	P eaten,C eaten	0.7392	P eaten,F eaten	0.8678	Cellulose intake,F eaten	0.8704	F eaten,SFA	0.9834
Aass	C eaten,F eaten	0	P eaten,F eaten	0.0022	Cellulose intake,P eaten	0.0126	Cellulose intake,F eaten	0.1582	P eaten,C eaten	0.1638	P eaten,SFA	0.3246	F eaten,SFA	0.3582	Cellulose intake,C eaten	0.462	C eaten,SFA	0.8392	Cellulose intake,SFA	0.9858
Gclc	Cellulose intake,P eaten	0.009	C eaten,F eaten	0.0104	Cellulose intake,F eaten	0.0184	Cellulose intake,C eaten	0.0348	F eaten,SFA	0.1762	P eaten,F eaten	0.3004	Cellulose intake,SFA	0.3484	C eaten,SFA	0.678	P eaten,SFA	0.7276	P eaten,C eaten	0.7896
Chrm5	Cellulose intake,P eaten	0	Cellulose intake,C eaten	0	P eaten,SFA	0	Cellulose intake,F eaten	0	P eaten,C eaten	0	P eaten,F eaten	0	Cellulose intake,SFA	2e-04	C eaten,F eaten	8e-04	C eaten,SFA	0.0012	F eaten,SFA	0.119
Mgat4b	P eaten,SFA	0.0352	Cellulose intake,P eaten	0.0772	C eaten,F eaten	0.3156	Cellulose intake,C eaten	0.3708	C eaten,SFA	0.4426	P eaten,C eaten	0.4478	P eaten,F eaten	0.4956	Cellulose intake,SFA	0.6484	Cellulose intake,F eaten	0.759	F eaten,SFA	0.9148
Folh1	Cellulose intake,P eaten	0	Cellulose intake,F eaten	0	Cellulose intake,C eaten	8e-04	Cellulose intake,SFA	8e-04	C eaten,F eaten	0.0022	P eaten,F eaten	0.0128	F eaten,SFA	0.0782	P eaten,SFA	0.1612	C eaten,SFA	0.2248	P eaten,C eaten	0.6186
Vmn1r128	Cellulose intake,P eaten	0.0152	Cellulose intake,F eaten	0.1132	P eaten,SFA	0.1686	Cellulose intake,SFA	0.2288	P eaten,F eaten	0.2808	C eaten,SFA	0.33	Cellulose intake,C eaten	0.344	C eaten,F eaten	0.3874	F eaten,SFA	0.443	P eaten,C eaten	0.6506
AW549542	C eaten,F eaten	0.0062	P eaten,F eaten	0.2148	Cellulose intake,F eaten	0.354	Cellulose intake,P eaten	0.534	P eaten,C eaten	0.5638	Cellulose intake,C eaten	0.6346	F eaten,SFA	0.6798	C eaten,SFA	0.734	P eaten,SFA	0.9218	Cellulose intake,SFA	0.9838
Sycp3	Cellulose intake,P eaten	0.034	P eaten,F eaten	0.0602	P eaten,SFA	0.1164	P eaten,C eaten	0.1948	Cellulose intake,C eaten	0.6412	C eaten,F eaten	0.8854	Cellulose intake,F eaten	0.9282	C eaten,SFA	0.9482	F eaten,SFA	0.9662	Cellulose intake,SFA	0.9688
Gm15441	C eaten,F eaten	0.0054	P eaten,F eaten	0.0266	Cellulose intake,F eaten	0.0512	F eaten,SFA	0.1172	Cellulose intake,P eaten	0.2722	P eaten,C eaten	0.849	Cellulose intake,C eaten	0.859	P eaten,SFA	0.8596	C eaten,SFA	0.9778	Cellulose intake,SFA	0.9838
Capn1	Cellulose intake,P eaten	0.008	Cellulose intake,C eaten	0.113	Cellulose intake,F eaten	0.1862	P eaten,SFA	0.2056	C eaten,F eaten	0.262	Cellulose intake,SFA	0.4492	C eaten,SFA	0.4508	P eaten,F eaten	0.4742	P eaten,C eaten	0.5594	F eaten,SFA	0.7858
Psg27	Cellulose intake,P eaten	0.0096	P eaten,SFA	0.0406	Cellulose intake,SFA	0.1586	Cellulose intake,F eaten	0.252	C eaten,SFA	0.3468	P eaten,F eaten	0.3698	Cellulose intake,C eaten	0.4032	P eaten,C eaten	0.488	F eaten,SFA	0.5846	C eaten,F eaten	0.816
Mta3	Cellulose intake,P eaten	0.0152	Cellulose intake,C eaten	0.211	C eaten,F eaten	0.3318	P eaten,SFA	0.344	P eaten,F eaten	0.3936	P eaten,C eaten	0.5278	C eaten,SFA	0.56	Cellulose intake,F eaten	0.6586	Cellulose intake,SFA	0.8336	F eaten,SFA	0.886
Cd63	C eaten,F eaten	0.0278	P eaten,F eaten	0.0618	Cellulose intake,P eaten	0.2472	F eaten,SFA	0.3094	Cellulose intake,F eaten	0.3892	P eaten,SFA	0.5602	C eaten,SFA	0.7556	Cellulose intake,C eaten	0.7996	P eaten,C eaten	0.8298	Cellulose intake,SFA	0.9512
Ces3b	P eaten,F eaten	0.0014	C eaten,F eaten	0.0016	Cellulose intake,F eaten	0.0468	Cellulose intake,P eaten	0.0478	F eaten,SFA	0.0578	P eaten,SFA	0.4692	P eaten,C eaten	0.5588	Cellulose intake,C eaten	0.7196	Cellulose intake,SFA	0.889	C eaten,SFA	0.926
Ucp2	C eaten,F eaten	0.0012	P eaten,F eaten	0.0066	Cellulose intake,P eaten	0.0282	Cellulose intake,F eaten	0.1218	F eaten,SFA	0.1336	P eaten,SFA	0.5044	Cellulose intake,C eaten	0.6586	P eaten,C eaten	0.7128	C eaten,SFA	0.9	Cellulose intake,SFA	0.939
Ccbl2	Cellulose intake,P eaten	0.0012	Cellulose intake,C eaten	0.1494	P eaten,SFA	0.171	P eaten,F eaten	0.1782	Cellulose intake,F eaten	0.252	Cellulose intake,SFA	0.264	C eaten,F eaten	0.7136	P eaten,C eaten	0.732	F eaten,SFA	0.7624	C eaten,SFA	0.8648
Rad51b	P eaten,F eaten	0.0156	C eaten,F eaten	0.1372	F eaten,SFA	0.138	Cellulose intake,F eaten	0.4054	Cellulose intake,P eaten	0.5056	P eaten,SFA	0.5816	P eaten,C eaten	0.6436	Cellulose intake,SFA	0.94	C eaten,SFA	0.9494	Cellulose intake,C eaten	0.9672
Sat1	Cellulose intake,P eaten	0.0128	Cellulose intake,C eaten	0.2	C eaten,F eaten	0.2438	Cellulose intake,F eaten	0.2724	P eaten,F eaten	0.2798	Cellulose intake,SFA	0.5238	P eaten,SFA	0.5896	F eaten,SFA	0.8002	C eaten,SFA	0.8156	P eaten,C eaten	0.9216
Ms4a13	Cellulose intake,P eaten	0.0296	P eaten,SFA	0.0314	C eaten,SFA	0.1872	Cellulose intake,C eaten	0.2844	Cellulose intake,SFA	0.3004	P eaten,F eaten	0.6418	F eaten,SFA	0.786	P eaten,C eaten	0.7862	Cellulose intake,F eaten	0.8174	C eaten,F eaten	0.8968
Dsg2	Cellulose intake,P eaten	0.002	Cellulose intake,C eaten	0.0968	P eaten,F eaten	0.1246	Cellulose intake,F eaten	0.2712	C eaten,F eaten	0.2802	P eaten,SFA	0.2936	Cellulose intake,SFA	0.3836	F eaten,SFA	0.5752	C eaten,SFA	0.654	P eaten,C eaten	0.7644
Pcsk2	Cellulose intake,SFA	0.0092	P eaten,SFA	0.0378	C eaten,SFA	0.1372	Cellulose intake,P eaten	0.2762	F eaten,SFA	0.6442	Cellulose intake,C eaten	0.6558	Cellulose intake,F eaten	0.8466	P eaten,F eaten	0.9496	C eaten,F eaten	0.9714	P eaten,C eaten	0.9876
Crot	Cellulose intake,F eaten	0.0062	C eaten,F eaten	0.0286	Cellulose intake,P eaten	0.0622	F eaten,SFA	0.086	P eaten,F eaten	0.0976	Cellulose intake,C eaten	0.15	Cellulose intake,SFA	0.2426	P eaten,SFA	0.7784	C eaten,SFA	0.7968	P eaten,C eaten	0.9482
Cldn24	P eaten,SFA	0.0308	Cellulose intake,P eaten	0.4242	C eaten,SFA	0.475	P eaten,F eaten	0.5268	Cellulose intake,SFA	0.7022	Cellulose intake,C eaten	0.798	P eaten,C eaten	0.8344	C eaten,F eaten	0.8974	F eaten,SFA	0.9534	Cellulose intake,F eaten	0.984
Ska1	Cellulose intake,P eaten	0	P eaten,SFA	0	C eaten,SFA	8e-04	Cellulose intake,C eaten	8e-04	Cellulose intake,SFA	0.0066	P eaten,C eaten	0.0206	P eaten,F eaten	0.2	Cellulose intake,F eaten	0.5096	F eaten,SFA	0.5836	C eaten,F eaten	0.6942
Acat1	Cellulose intake,F eaten	0.0182	Cellulose intake,P eaten	0.1704	F eaten,SFA	0.3512	C eaten,F eaten	0.3584	P eaten,F eaten	0.5578	Cellulose intake,C eaten	0.6906	Cellulose intake,SFA	0.7876	P eaten,SFA	0.9196	C eaten,SFA	0.9802	P eaten,C eaten	0.9912
Tnfrsf21	Cellulose intake,P eaten	0.0308	P eaten,SFA	0.0706	P eaten,F eaten	0.354	Cellulose intake,C eaten	0.6864	Cellulose intake,SFA	0.7184	C eaten,SFA	0.7324	P eaten,C eaten	0.7516	Cellulose intake,F eaten	0.7748	C eaten,F eaten	0.8016	F eaten,SFA	0.8856
Stat6	Cellulose intake,P eaten	0.0164	P eaten,SFA	0.1586	P eaten,F eaten	0.55	Cellulose intake,C eaten	0.5992	Cellulose intake,F eaten	0.8072	C eaten,F eaten	0.8112	P eaten,C eaten	0.821	Cellulose intake,SFA	0.8574	C eaten,SFA	0.8934	F eaten,SFA	0.9544
Wrnip1	Cellulose intake,F eaten	0.0012	Cellulose intake,P eaten	0.0064	P eaten,F eaten	0.0128	F eaten,SFA	0.0238	C eaten,F eaten	0.0242	Cellulose intake,C eaten	0.114	Cellulose intake,SFA	0.1506	P eaten,SFA	0.5888	C eaten,SFA	0.8376	P eaten,C eaten	0.9208
Npc2	Cellulose intake,P eaten	0	Cellulose intake,F eaten	0	C eaten,F eaten	2e-04	Cellulose intake,C eaten	8e-04	P eaten,F eaten	0.0032	Cellulose intake,SFA	0.01	F eaten,SFA	0.0128	C eaten,SFA	0.19	P eaten,SFA	0.2058	P eaten,C eaten	0.4684
Prrt3	P eaten,SFA	0.0338	Cellulose intake,P eaten	0.0854	C eaten,SFA	0.431	P eaten,C eaten	0.5234	Cellulose intake,C eaten	0.5262	P eaten,F eaten	0.7204	Cellulose intake,SFA	0.7226	C eaten,F eaten	0.9688	F eaten,SFA	0.973	Cellulose intake,F eaten	0.9828
Snx31	P eaten,SFA	0.0066	Cellulose intake,P eaten	0.0068	Cellulose intake,C eaten	0.0502	C eaten,SFA	0.1088	Cellulose intake,SFA	0.3246	P eaten,C eaten	0.533	P eaten,F eaten	0.6466	Cellulose intake,F eaten	0.7022	C eaten,F eaten	0.818	F eaten,SFA	0.9348
Hnrnpr	C eaten,F eaten	0.029	P eaten,C eaten	0.0988	C eaten,SFA	0.2148	Cellulose intake,P eaten	0.294	P eaten,F eaten	0.3362	Cellulose intake,C eaten	0.428	P eaten,SFA	0.7224	Cellulose intake,F eaten	0.9174	F eaten,SFA	0.9536	Cellulose intake,SFA	0.9764
Aqr	Cellulose intake,P eaten	0.0348	P eaten,SFA	0.0758	Cellulose intake,C eaten	0.475	C eaten,SFA	0.4846	Cellulose intake,SFA	0.6348	P eaten,C eaten	0.6884	P eaten,F eaten	0.811	F eaten,SFA	0.9778	C eaten,F eaten	0.9818	Cellulose intake,F eaten	0.9918
Ftsj3	Cellulose intake,P eaten	0.038	P eaten,SFA	0.1716	C eaten,SFA	0.3836	Cellulose intake,C eaten	0.4396	Cellulose intake,SFA	0.6608	P eaten,F eaten	0.8956	P eaten,C eaten	0.9034	F eaten,SFA	0.9536	C eaten,F eaten	0.972	Cellulose intake,F eaten	0.979
Tmeff2	Cellulose intake,P eaten	0.0244	P eaten,SFA	0.025	P eaten,F eaten	0.3246	P eaten,C eaten	0.535	Cellulose intake,C eaten	0.8372	C eaten,SFA	0.9256	C eaten,F eaten	0.9602	F eaten,SFA	0.9622	Cellulose intake,F eaten	0.9624	Cellulose intake,SFA	0.9678
Hemgn	Cellulose intake,P eaten	0.0444	Cellulose intake,F eaten	0.1214	Cellulose intake,C eaten	0.2696	C eaten,F eaten	0.2782	Cellulose intake,SFA	0.4096	P eaten,F eaten	0.5576	F eaten,SFA	0.5846	C eaten,SFA	0.6878	P eaten,SFA	0.7224	P eaten,C eaten	0.9656
Magea5	Cellulose intake,P eaten	0	P eaten,SFA	2e-04	Cellulose intake,C eaten	8e-04	Cellulose intake,F eaten	0.002	P eaten,C eaten	0.0044	Cellulose intake,SFA	0.0068	P eaten,F eaten	0.0088	C eaten,SFA	0.023	C eaten,F eaten	0.0236	F eaten,SFA	0.2504
Tnfaip8l1	Cellulose intake,F eaten	0.0034	Cellulose intake,P eaten	0.0296	C eaten,F eaten	0.1056	Cellulose intake,C eaten	0.1298	Cellulose intake,SFA	0.2716	P eaten,F eaten	0.5406	F eaten,SFA	0.6234	C eaten,SFA	0.7622	P eaten,SFA	0.818	P eaten,C eaten	0.97
Plcb1	Cellulose intake,P eaten	0.011	Cellulose intake,C eaten	0.1066	Cellulose intake,SFA	0.1922	P eaten,SFA	0.2248	C eaten,SFA	0.4202	C eaten,F eaten	0.5338	Cellulose intake,F eaten	0.5496	P eaten,F eaten	0.589	F eaten,SFA	0.8254	P eaten,C eaten	0.8372
Hal	C eaten,F eaten	0	P eaten,F eaten	0.0022	Cellulose intake,P eaten	0.0666	Cellulose intake,F eaten	0.0904	F eaten,SFA	0.2046	Cellulose intake,C eaten	0.2716	P eaten,C eaten	0.2734	P eaten,SFA	0.448	C eaten,SFA	0.5966	Cellulose intake,SFA	0.98
Apoc1	Cellulose intake,P eaten	0.0342	P eaten,F eaten	0.1672	P eaten,SFA	0.1866	C eaten,F eaten	0.2148	Cellulose intake,C eaten	0.6934	P eaten,C eaten	0.748	Cellulose intake,F eaten	0.7692	F eaten,SFA	0.798	C eaten,SFA	0.826	Cellulose intake,SFA	0.9334
Mme	Cellulose intake,P eaten	0	Cellulose intake,F eaten	0	Cellulose intake,SFA	0	Cellulose intake,C eaten	0	C eaten,F eaten	2e-04	F eaten,SFA	0.0054	P eaten,F eaten	0.0058	P eaten,SFA	0.0522	C eaten,SFA	0.0978	P eaten,C eaten	0.562
X4933439K11Rik	Cellulose intake,P eaten	0.0218	Cellulose intake,C eaten	0.1504	P eaten,SFA	0.1848	P eaten,C eaten	0.2782	C eaten,SFA	0.3972	Cellulose intake,SFA	0.515	P eaten,F eaten	0.7622	C eaten,F eaten	0.8484	Cellulose intake,F eaten	0.9418	F eaten,SFA	0.9856
Dnaja1	Cellulose intake,P eaten	0.0244	C eaten,F eaten	0.0402	Cellulose intake,C eaten	0.1722	Cellulose intake,SFA	0.2622	P eaten,F eaten	0.3434	Cellulose intake,F eaten	0.3722	C eaten,SFA	0.4044	F eaten,SFA	0.4644	P eaten,SFA	0.4772	P eaten,C eaten	0.8294
Olfr1167	Cellulose intake,P eaten	0.0204	P eaten,SFA	0.132	P eaten,C eaten	0.1372	Cellulose intake,C eaten	0.3196	C eaten,SFA	0.3728	Cellulose intake,SFA	0.4134	C eaten,F eaten	0.448	P eaten,F eaten	0.7394	Cellulose intake,F eaten	0.8012	F eaten,SFA	0.9594
Spata22	Cellulose intake,F eaten	0.009	C eaten,F eaten	0.0246	Cellulose intake,P eaten	0.0294	P eaten,F eaten	0.0518	Cellulose intake,C eaten	0.1546	F eaten,SFA	0.222	Cellulose intake,SFA	0.5058	P eaten,SFA	0.7748	C eaten,SFA	0.775	P eaten,C eaten	0.9318
Htr6	Cellulose intake,P eaten	0.0474	P eaten,SFA	0.1844	Cellulose intake,SFA	0.2344	Cellulose intake,C eaten	0.4358	C eaten,SFA	0.5982	Cellulose intake,F eaten	0.9244	P eaten,C eaten	0.9348	P eaten,F eaten	0.9608	F eaten,SFA	0.9814	C eaten,F eaten	0.987
Pdzk1	Cellulose intake,P eaten	0.0096	C eaten,F eaten	0.0296	Cellulose intake,C eaten	0.0414	Cellulose intake,F eaten	0.0764	Cellulose intake,SFA	0.1282	P eaten,F eaten	0.1904	P eaten,SFA	0.5346	C eaten,SFA	0.597	F eaten,SFA	0.6124	P eaten,C eaten	0.8866
Srp68	Cellulose intake,P eaten	0.0228	P eaten,SFA	0.2186	Cellulose intake,C eaten	0.3842	C eaten,SFA	0.443	Cellulose intake,SFA	0.5674	P eaten,C eaten	0.929	C eaten,F eaten	0.94	P eaten,F eaten	0.9614	F eaten,SFA	0.9658	Cellulose intake,F eaten	0.973
Csf2	C eaten,F eaten	0.0218	P eaten,F eaten	0.2988	Cellulose intake,F eaten	0.8706	C eaten,SFA	0.886	F eaten,SFA	0.8892	Cellulose intake,C eaten	0.896	Cellulose intake,P eaten	0.9028	P eaten,C eaten	0.927	P eaten,SFA	0.9718	Cellulose intake,SFA	0.999
Adra2a	C eaten,F eaten	0.0094	P eaten,F eaten	0.1172	F eaten,SFA	0.168	Cellulose intake,F eaten	0.3922	Cellulose intake,P eaten	0.4952	P eaten,C eaten	0.5034	C eaten,SFA	0.7412	Cellulose intake,C eaten	0.8288	P eaten,SFA	0.8744	Cellulose intake,SFA	0.973
Capn8	P eaten,SFA	0	Cellulose intake,P eaten	0.0014	P eaten,C eaten	0.0164	Cellulose intake,C eaten	0.1432	Cellulose intake,SFA	0.1714	C eaten,SFA	0.188	P eaten,F eaten	0.5652	C eaten,F eaten	0.8958	F eaten,SFA	0.9512	Cellulose intake,F eaten	0.9674
Dhfr	Cellulose intake,P eaten	0.0282	Cellulose intake,C eaten	0.5016	P eaten,SFA	0.5362	P eaten,F eaten	0.6656	C eaten,F eaten	0.7596	Cellulose intake,SFA	0.8332	Cellulose intake,F eaten	0.8478	C eaten,SFA	0.913	P eaten,C eaten	0.9496	F eaten,SFA	0.9552
Syt10	P eaten,SFA	0.0404	Cellulose intake,P eaten	0.3028	C eaten,SFA	0.318	P eaten,C eaten	0.4548	Cellulose intake,SFA	0.6014	P eaten,F eaten	0.657	C eaten,F eaten	0.6982	Cellulose intake,C eaten	0.7846	Cellulose intake,F eaten	0.908	F eaten,SFA	0.9282
C2cd2	Cellulose intake,P eaten	0.0278	Cellulose intake,SFA	0.1444	Cellulose intake,C eaten	0.2674	Cellulose intake,F eaten	0.3624	P eaten,SFA	0.3944	P eaten,F eaten	0.5852	C eaten,F eaten	0.588	C eaten,SFA	0.6814	F eaten,SFA	0.7896	P eaten,C eaten	0.9516
Epb41l1	C eaten,F eaten	0.0358	Cellulose intake,P eaten	0.1504	P eaten,F eaten	0.183	Cellulose intake,F eaten	0.5834	Cellulose intake,C eaten	0.589	P eaten,SFA	0.6202	P eaten,C eaten	0.6514	F eaten,SFA	0.717	C eaten,SFA	0.769	Cellulose intake,SFA	0.9138
Epb41l4aos	Cellulose intake,P eaten	0.0128	Cellulose intake,C eaten	0.1084	Cellulose intake,SFA	0.1464	Cellulose intake,F eaten	0.3236	P eaten,SFA	0.3568	C eaten,F eaten	0.4158	C eaten,SFA	0.5952	P eaten,F eaten	0.6568	F eaten,SFA	0.8228	P eaten,C eaten	0.9176
Figla	Cellulose intake,P eaten	0.0266	P eaten,SFA	0.0518	C eaten,SFA	0.2522	Cellulose intake,C eaten	0.3774	P eaten,C eaten	0.382	Cellulose intake,SFA	0.4736	P eaten,F eaten	0.4788	C eaten,F eaten	0.7704	F eaten,SFA	0.8922	Cellulose intake,F eaten	0.9276
LOC102634852	Cellulose intake,P eaten	0.0042	P eaten,SFA	0.0214	Cellulose intake,C eaten	0.0402	P eaten,C eaten	0.0834	P eaten,F eaten	0.1672	C eaten,F eaten	0.1878	Cellulose intake,SFA	0.191	C eaten,SFA	0.2242	Cellulose intake,F eaten	0.4358	F eaten,SFA	0.881
Ttll9	Cellulose intake,P eaten	0.0042	Cellulose intake,F eaten	0.11	Cellulose intake,C eaten	0.1296	P eaten,SFA	0.2056	C eaten,F eaten	0.2696	Cellulose intake,SFA	0.3858	C eaten,SFA	0.4246	P eaten,F eaten	0.5068	P eaten,C eaten	0.65	F eaten,SFA	0.821
F5	Cellulose intake,P eaten	0.0266	P eaten,F eaten	0.1546	Cellulose intake,C eaten	0.2452	C eaten,F eaten	0.383	Cellulose intake,F eaten	0.4016	P eaten,SFA	0.4682	F eaten,SFA	0.498	Cellulose intake,SFA	0.5262	C eaten,SFA	0.726	P eaten,C eaten	0.945
Olfr1181	Cellulose intake,P eaten	0	P eaten,SFA	8e-04	Cellulose intake,C eaten	0.0108	P eaten,C eaten	0.0134	C eaten,SFA	0.0772	Cellulose intake,SFA	0.0806	Cellulose intake,F eaten	0.2124	P eaten,F eaten	0.3006	C eaten,F eaten	0.308	F eaten,SFA	0.7566
Mcl1	Cellulose intake,P eaten	0	Cellulose intake,C eaten	0.0054	P eaten,F eaten	0.0116	Cellulose intake,SFA	0.0154	C eaten,F eaten	0.0248	Cellulose intake,F eaten	0.0446	P eaten,SFA	0.0876	C eaten,SFA	0.1506	F eaten,SFA	0.301	P eaten,C eaten	0.5108
Tex26	C eaten,SFA	0.0202	P eaten,SFA	0.0376	Cellulose intake,SFA	0.0696	F eaten,SFA	0.1118	Cellulose intake,F eaten	0.2424	C eaten,F eaten	0.3674	Cellulose intake,P eaten	0.589	P eaten,F eaten	0.7506	Cellulose intake,C eaten	0.7602	P eaten,C eaten	0.9862
Mageb18	Cellulose intake,P eaten	0.0156	P eaten,SFA	0.0762	C eaten,SFA	0.1484	Cellulose intake,C eaten	0.2896	P eaten,F eaten	0.576	Cellulose intake,SFA	0.5876	F eaten,SFA	0.6048	P eaten,C eaten	0.7158	C eaten,F eaten	0.7626	Cellulose intake,F eaten	0.8272
Olfr983	Cellulose intake,P eaten	0.0192	P eaten,SFA	0.0532	Cellulose intake,C eaten	0.3376	P eaten,C eaten	0.4514	C eaten,SFA	0.5428	P eaten,F eaten	0.7046	Cellulose intake,SFA	0.744	Cellulose intake,F eaten	0.9602	C eaten,F eaten	0.9658	F eaten,SFA	0.9832
Itih4	Cellulose intake,P eaten	0	Cellulose intake,C eaten	0.028	P eaten,SFA	0.0406	Cellulose intake,SFA	0.1252	P eaten,F eaten	0.196	Cellulose intake,F eaten	0.5246	C eaten,SFA	0.7002	P eaten,C eaten	0.7214	C eaten,F eaten	0.8356	F eaten,SFA	0.8602
Unc45a	Cellulose intake,P eaten	0.0264	Cellulose intake,SFA	0.1216	P eaten,SFA	0.1504	Cellulose intake,C eaten	0.1928	C eaten,SFA	0.2516	Cellulose intake,F eaten	0.3518	P eaten,C eaten	0.5442	C eaten,F eaten	0.7144	P eaten,F eaten	0.768	F eaten,SFA	0.941
Ces1g	Cellulose intake,P eaten	0	Cellulose intake,F eaten	2e-04	P eaten,F eaten	0.0054	Cellulose intake,C eaten	0.0064	Cellulose intake,SFA	0.008	C eaten,F eaten	0.0082	F eaten,SFA	0.0492	P eaten,SFA	0.0938	C eaten,SFA	0.4684	P eaten,C eaten	0.583
Tars	Cellulose intake,P eaten	0	Cellulose intake,C eaten	8e-04	C eaten,F eaten	0.0072	Cellulose intake,F eaten	0.0074	Cellulose intake,SFA	0.0126	P eaten,F eaten	0.015	P eaten,SFA	0.1496	F eaten,SFA	0.1524	C eaten,SFA	0.2088	P eaten,C eaten	0.6604
Vmn2r3	C eaten,F eaten	0	P eaten,F eaten	0	P eaten,C eaten	0	F eaten,SFA	2e-04	C eaten,SFA	8e-04	Cellulose intake,F eaten	0.0014	Cellulose intake,P eaten	0.0088	P eaten,SFA	0.029	Cellulose intake,C eaten	0.0294	Cellulose intake,SFA	0.9432
Adgra2	Cellulose intake,P eaten	0.0074	C eaten,F eaten	0.0614	Cellulose intake,C eaten	0.07	Cellulose intake,F eaten	0.1204	Cellulose intake,SFA	0.1812	P eaten,F eaten	0.3504	P eaten,SFA	0.3636	C eaten,SFA	0.5504	F eaten,SFA	0.589	P eaten,C eaten	0.8028
Gm11974.1	C eaten,F eaten	0.038	P eaten,F eaten	0.2674	Cellulose intake,P eaten	0.5036	Cellulose intake,F eaten	0.771	F eaten,SFA	0.7784	P eaten,C eaten	0.7846	P eaten,SFA	0.882	Cellulose intake,C eaten	0.8994	C eaten,SFA	0.9582	Cellulose intake,SFA	0.9976
Snrnp70	Cellulose intake,P eaten	0.0406	P eaten,SFA	0.3434	Cellulose intake,C eaten	0.4078	C eaten,F eaten	0.5722	P eaten,C eaten	0.6054	P eaten,F eaten	0.716	C eaten,SFA	0.7598	Cellulose intake,F eaten	0.8742	Cellulose intake,SFA	0.906	F eaten,SFA	0.978
Myb	Cellulose intake,SFA	0.0324	Cellulose intake,F eaten	0.1028	F eaten,SFA	0.2532	C eaten,F eaten	0.3638	Cellulose intake,P eaten	0.378	P eaten,SFA	0.485	C eaten,SFA	0.517	P eaten,F eaten	0.5902	Cellulose intake,C eaten	0.6498	P eaten,C eaten	0.9926
Zfp251	C eaten,F eaten	0.0282	P eaten,F eaten	0.16	P eaten,C eaten	0.5466	F eaten,SFA	0.7094	P eaten,SFA	0.7258	Cellulose intake,P eaten	0.7282	Cellulose intake,F eaten	0.8244	C eaten,SFA	0.8704	Cellulose intake,C eaten	0.9462	Cellulose intake,SFA	0.989
Nefh	Cellulose intake,P eaten	0.01	Cellulose intake,F eaten	0.0352	Cellulose intake,C eaten	0.1228	C eaten,F eaten	0.132	P eaten,F eaten	0.193	P eaten,SFA	0.2512	Cellulose intake,SFA	0.2914	C eaten,SFA	0.4076	P eaten,C eaten	0.4592	F eaten,SFA	0.545
Olfr768	Cellulose intake,P eaten	0.0044	P eaten,SFA	0.043	Cellulose intake,C eaten	0.1338	P eaten,C eaten	0.2304	Cellulose intake,SFA	0.2966	C eaten,SFA	0.3434	P eaten,F eaten	0.4952	Cellulose intake,F eaten	0.7764	C eaten,F eaten	0.8148	F eaten,SFA	0.9654
Pcsk2os1	P eaten,SFA	0.0454	Cellulose intake,P eaten	0.454	Cellulose intake,SFA	0.5042	C eaten,SFA	0.6878	Cellulose intake,C eaten	0.8692	Cellulose intake,F eaten	0.9152	F eaten,SFA	0.9676	P eaten,C eaten	0.9692	C eaten,F eaten	0.9822	P eaten,F eaten	0.985
Glra3	C eaten,SFA	0.0314	P eaten,SFA	0.0646	Cellulose intake,SFA	0.0856	F eaten,SFA	0.1132	C eaten,F eaten	0.1296	Cellulose intake,F eaten	0.3514	P eaten,F eaten	0.5904	Cellulose intake,P eaten	0.8778	Cellulose intake,C eaten	0.9312	P eaten,C eaten	0.9938
Slc4a1ap	Cellulose intake,P eaten	0.0168	Cellulose intake,SFA	0.08	Cellulose intake,C eaten	0.2682	P eaten,SFA	0.4488	Cellulose intake,F eaten	0.5474	C eaten,SFA	0.7882	P eaten,F eaten	0.9232	F eaten,SFA	0.9494	C eaten,F eaten	0.9544	P eaten,C eaten	0.9732
Drap1	Cellulose intake,P eaten	0.0422	Cellulose intake,SFA	0.108	Cellulose intake,F eaten	0.2254	Cellulose intake,C eaten	0.2424	C eaten,F eaten	0.4932	P eaten,F eaten	0.5104	P eaten,SFA	0.588	F eaten,SFA	0.589	C eaten,SFA	0.7638	P eaten,C eaten	0.9698
Scel	Cellulose intake,F eaten	0	Cellulose intake,SFA	0	Cellulose intake,P eaten	2e-04	F eaten,SFA	8e-04	C eaten,F eaten	8e-04	Cellulose intake,C eaten	0.0012	P eaten,F eaten	0.0074	P eaten,SFA	0.0214	C eaten,SFA	0.0676	P eaten,C eaten	0.7196
Dpep3	Cellulose intake,F eaten	0	Cellulose intake,P eaten	0	C eaten,F eaten	2e-04	Cellulose intake,SFA	2e-04	Cellulose intake,C eaten	8e-04	P eaten,F eaten	8e-04	F eaten,SFA	0.0012	P eaten,SFA	0.1166	C eaten,SFA	0.1466	P eaten,C eaten	0.658
Best3	Cellulose intake,P eaten	0.0296	Cellulose intake,C eaten	0.4508	P eaten,SFA	0.5896	P eaten,C eaten	0.7308	Cellulose intake,SFA	0.7808	P eaten,F eaten	0.8758	Cellulose intake,F eaten	0.8836	C eaten,SFA	0.8884	C eaten,F eaten	0.896	F eaten,SFA	0.9814
Ptprk	Cellulose intake,P eaten	0.0138	Cellulose intake,C eaten	0.1612	Cellulose intake,SFA	0.4932	P eaten,SFA	0.5208	P eaten,F eaten	0.5286	C eaten,SFA	0.733	Cellulose intake,F eaten	0.8392	C eaten,F eaten	0.8414	F eaten,SFA	0.908	P eaten,C eaten	0.9306
Aldh1l2	C eaten,F eaten	0	P eaten,F eaten	0	P eaten,C eaten	2e-04	Cellulose intake,P eaten	0.0056	F eaten,SFA	0.0082	Cellulose intake,C eaten	0.0198	Cellulose intake,F eaten	0.024	C eaten,SFA	0.0328	P eaten,SFA	0.2858	Cellulose intake,SFA	0.4982
Olfr136	P eaten,SFA	0.0254	C eaten,SFA	0.0736	Cellulose intake,SFA	0.1852	C eaten,F eaten	0.3178	P eaten,F eaten	0.429	F eaten,SFA	0.4806	Cellulose intake,P eaten	0.589	Cellulose intake,F eaten	0.6658	Cellulose intake,C eaten	0.6946	P eaten,C eaten	0.9346
Spaca6	C eaten,F eaten	0.0072	P eaten,C eaten	0.0622	P eaten,F eaten	0.2296	C eaten,SFA	0.4672	Cellulose intake,P eaten	0.5256	P eaten,SFA	0.6612	F eaten,SFA	0.7474	Cellulose intake,C eaten	0.7544	Cellulose intake,F eaten	0.9096	Cellulose intake,SFA	0.9866
Ggcx	Cellulose intake,P eaten	0.0024	Cellulose intake,F eaten	0.056	Cellulose intake,SFA	0.057	Cellulose intake,C eaten	0.0924	P eaten,F eaten	0.2178	C eaten,F eaten	0.342	F eaten,SFA	0.3858	P eaten,SFA	0.3872	C eaten,SFA	0.6764	P eaten,C eaten	0.9444
Pold4	Cellulose intake,P eaten	0.0454	Cellulose intake,C eaten	0.5102	P eaten,SFA	0.6578	Cellulose intake,SFA	0.749	P eaten,F eaten	0.762	P eaten,C eaten	0.8564	C eaten,SFA	0.9074	Cellulose intake,F eaten	0.9186	C eaten,F eaten	0.9196	F eaten,SFA	0.9674
Cyp2c44	Cellulose intake,P eaten	0.0032	Cellulose intake,F eaten	0.0058	C eaten,F eaten	0.0102	P eaten,F eaten	0.0128	Cellulose intake,C eaten	0.044	F eaten,SFA	0.056	Cellulose intake,SFA	0.2302	P eaten,SFA	0.3552	C eaten,SFA	0.568	P eaten,C eaten	0.8272
Pter	Cellulose intake,P eaten	0.0062	Cellulose intake,C eaten	0.013	Cellulose intake,F eaten	0.1722	P eaten,F eaten	0.2784	C eaten,F eaten	0.3474	Cellulose intake,SFA	0.4844	P eaten,SFA	0.5742	C eaten,SFA	0.6056	F eaten,SFA	0.7022	P eaten,C eaten	0.8976
Olfr994	Cellulose intake,P eaten	0.036	P eaten,SFA	0.1604	Cellulose intake,C eaten	0.367	P eaten,C eaten	0.4016	P eaten,F eaten	0.499	Cellulose intake,F eaten	0.5484	C eaten,SFA	0.5774	C eaten,F eaten	0.6128	Cellulose intake,SFA	0.7158	F eaten,SFA	0.9486
Vezt	C eaten,F eaten	0.0466	P eaten,F eaten	0.4632	F eaten,SFA	0.6112	Cellulose intake,F eaten	0.6242	Cellulose intake,P eaten	0.717	P eaten,C eaten	0.8724	P eaten,SFA	0.9074	Cellulose intake,C eaten	0.9512	C eaten,SFA	0.9558	Cellulose intake,SFA	0.9986
Fcnb	Cellulose intake,P eaten	0.038	P eaten,SFA	0.2198	Cellulose intake,C eaten	0.3868	Cellulose intake,SFA	0.5238	C eaten,SFA	0.5716	Cellulose intake,F eaten	0.717	P eaten,F eaten	0.9494	F eaten,SFA	0.97	P eaten,C eaten	0.9756	C eaten,F eaten	0.9902
Olfr365	P eaten,F eaten	0.0406	C eaten,F eaten	0.4924	P eaten,SFA	0.572	Cellulose intake,P eaten	0.5836	P eaten,C eaten	0.7564	F eaten,SFA	0.8232	Cellulose intake,F eaten	0.9116	Cellulose intake,C eaten	0.9732	C eaten,SFA	0.9812	Cellulose intake,SFA	0.9934
Sult1e1	Cellulose intake,P eaten	0	P eaten,SFA	0.0018	Cellulose intake,C eaten	0.0094	P eaten,F eaten	0.0138	P eaten,C eaten	0.0284	C eaten,F eaten	0.0414	Cellulose intake,F eaten	0.1062	C eaten,SFA	0.119	Cellulose intake,SFA	0.1282	F eaten,SFA	0.5888
Trpc6	Cellulose intake,P eaten	0.0054	Cellulose intake,F eaten	0.0068	Cellulose intake,SFA	0.0242	Cellulose intake,C eaten	0.0308	C eaten,F eaten	0.1708	P eaten,F eaten	0.1932	F eaten,SFA	0.2934	P eaten,SFA	0.491	C eaten,SFA	0.602	P eaten,C eaten	0.9352
Olfr330	P eaten,SFA	0.0198	Cellulose intake,SFA	0.1184	Cellulose intake,P eaten	0.1728	C eaten,SFA	0.3092	Cellulose intake,C eaten	0.6258	P eaten,F eaten	0.7378	F eaten,SFA	0.8896	P eaten,C eaten	0.8914	Cellulose intake,F eaten	0.9398	C eaten,F eaten	0.9688
Sh3bp4	P eaten,F eaten	0	C eaten,F eaten	0	F eaten,SFA	2e-04	C eaten,SFA	0.0166	Cellulose intake,F eaten	0.0184	P eaten,C eaten	0.0252	Cellulose intake,P eaten	0.0676	P eaten,SFA	0.0758	Cellulose intake,C eaten	0.3754	Cellulose intake,SFA	0.8224
Agxt2	Cellulose intake,P eaten	0.028	P eaten,F eaten	0.4544	P eaten,SFA	0.4602	Cellulose intake,C eaten	0.59	C eaten,F eaten	0.6334	Cellulose intake,F eaten	0.8574	P eaten,C eaten	0.8808	C eaten,SFA	0.8986	Cellulose intake,SFA	0.9242	F eaten,SFA	0.9486
Bco1	Cellulose intake,P eaten	0.0278	P eaten,SFA	0.2604	Cellulose intake,C eaten	0.3524	Cellulose intake,SFA	0.4844	Cellulose intake,F eaten	0.7144	C eaten,SFA	0.7784	P eaten,C eaten	0.9022	P eaten,F eaten	0.9366	C eaten,F eaten	0.9756	F eaten,SFA	0.9856
Vmn1r129	P eaten,SFA	0.0474	C eaten,SFA	0.3474	Cellulose intake,P eaten	0.373	Cellulose intake,SFA	0.4664	Cellulose intake,C eaten	0.6818	Cellulose intake,F eaten	0.7982	P eaten,C eaten	0.8516	C eaten,F eaten	0.8516	F eaten,SFA	0.8614	P eaten,F eaten	0.9156
B4galnt3	P eaten,SFA	0.0204	Cellulose intake,P eaten	0.1052	P eaten,F eaten	0.1544	P eaten,C eaten	0.359	C eaten,SFA	0.723	Cellulose intake,C eaten	0.7632	Cellulose intake,SFA	0.7998	C eaten,F eaten	0.8598	F eaten,SFA	0.8868	Cellulose intake,F eaten	0.933
E030018B13Rik	Cellulose intake,P eaten	0	P eaten,SFA	0	P eaten,C eaten	0	Cellulose intake,C eaten	8e-04	P eaten,F eaten	0.0438	Cellulose intake,SFA	0.1464	C eaten,SFA	0.2632	C eaten,F eaten	0.4828	Cellulose intake,F eaten	0.6266	F eaten,SFA	0.942
Arl5b	Cellulose intake,P eaten	0.0112	Cellulose intake,C eaten	0.1038	C eaten,F eaten	0.138	Cellulose intake,F eaten	0.1986	Cellulose intake,SFA	0.2952	P eaten,F eaten	0.3502	F eaten,SFA	0.4202	P eaten,SFA	0.4806	C eaten,SFA	0.5104	P eaten,C eaten	0.835
Epo	Cellulose intake,P eaten	0.0102	Cellulose intake,SFA	0.021	Cellulose intake,F eaten	0.039	Cellulose intake,C eaten	0.0786	P eaten,SFA	0.2412	P eaten,F eaten	0.261	F eaten,SFA	0.3124	C eaten,F eaten	0.4334	C eaten,SFA	0.5566	P eaten,C eaten	0.9498
Samd15	Cellulose intake,P eaten	0.0308	P eaten,C eaten	0.101	P eaten,SFA	0.2148	Cellulose intake,C eaten	0.2522	C eaten,SFA	0.457	C eaten,F eaten	0.5858	P eaten,F eaten	0.639	Cellulose intake,SFA	0.8626	Cellulose intake,F eaten	0.9652	F eaten,SFA	0.994
Ssrp1	Cellulose intake,P eaten	0.0422	P eaten,SFA	0.1956	C eaten,SFA	0.705	Cellulose intake,C eaten	0.7774	Cellulose intake,SFA	0.8992	P eaten,C eaten	0.9276	P eaten,F eaten	0.945	F eaten,SFA	0.9532	Cellulose intake,F eaten	0.9692	C eaten,F eaten	0.9834
Apob	Cellulose intake,P eaten	0	Cellulose intake,C eaten	2e-04	Cellulose intake,SFA	0.0082	Cellulose intake,F eaten	0.0128	P eaten,F eaten	0.0198	C eaten,F eaten	0.028	P eaten,SFA	0.0724	F eaten,SFA	0.1306	C eaten,SFA	0.1816	P eaten,C eaten	0.5506
Fads1	Cellulose intake,P eaten	0.0066	Cellulose intake,F eaten	0.0198	Cellulose intake,C eaten	0.0478	Cellulose intake,SFA	0.0556	C eaten,F eaten	0.132	P eaten,F eaten	0.2404	F eaten,SFA	0.3376	C eaten,SFA	0.5428	P eaten,SFA	0.5634	P eaten,C eaten	0.945
Agxt	C eaten,F eaten	0	Cellulose intake,P eaten	0.002	P eaten,F eaten	0.0092	Cellulose intake,C eaten	0.0352	P eaten,SFA	0.0938	P eaten,C eaten	0.1	Cellulose intake,F eaten	0.2656	C eaten,SFA	0.2656	F eaten,SFA	0.3372	Cellulose intake,SFA	0.7816
Trpd52l3	Cellulose intake,P eaten	0.0056	C eaten,SFA	0.0062	P eaten,SFA	0.0096	Cellulose intake,SFA	0.0228	Cellulose intake,F eaten	0.0696	F eaten,SFA	0.1168	Cellulose intake,C eaten	0.1194	C eaten,F eaten	0.2606	P eaten,F eaten	0.3492	P eaten,C eaten	0.5326
Rgs3	C eaten,F eaten	0.0294	P eaten,C eaten	0.463	Cellulose intake,P eaten	0.5676	P eaten,F eaten	0.6612	P eaten,SFA	0.8352	Cellulose intake,C eaten	0.8872	C eaten,SFA	0.9116	Cellulose intake,F eaten	0.9536	F eaten,SFA	0.98	Cellulose intake,SFA	0.999
Slc24a3	C eaten,F eaten	0.0024	P eaten,F eaten	0.0072	P eaten,C eaten	0.0712	F eaten,SFA	0.1194	C eaten,SFA	0.1624	P eaten,SFA	0.2748	Cellulose intake,F eaten	0.2912	Cellulose intake,P eaten	0.3474	Cellulose intake,C eaten	0.5402	Cellulose intake,SFA	0.9388
X4930402F06Rik	Cellulose intake,P eaten	0.0404	P eaten,SFA	0.1224	P eaten,F eaten	0.2662	P eaten,C eaten	0.384	Cellulose intake,C eaten	0.4478	C eaten,SFA	0.6942	Cellulose intake,SFA	0.88	C eaten,F eaten	0.9142	F eaten,SFA	0.9552	Cellulose intake,F eaten	0.9674
Lce1d	Cellulose intake,P eaten	0.0056	P eaten,SFA	0.0622	Cellulose intake,C eaten	0.215	P eaten,C eaten	0.2426	C eaten,SFA	0.2764	C eaten,F eaten	0.3512	Cellulose intake,SFA	0.3638	P eaten,F eaten	0.463	Cellulose intake,F eaten	0.7702	F eaten,SFA	0.8256
Gm9733	Cellulose intake,F eaten	0.0252	Cellulose intake,P eaten	0.1374	Cellulose intake,SFA	0.181	F eaten,SFA	0.2964	P eaten,F eaten	0.4174	C eaten,F eaten	0.448	Cellulose intake,C eaten	0.4936	P eaten,SFA	0.6928	C eaten,SFA	0.8424	P eaten,C eaten	0.9856
Pank1	Cellulose intake,P eaten	0	Cellulose intake,F eaten	0	Cellulose intake,SFA	8e-04	Cellulose intake,C eaten	8e-04	C eaten,F eaten	8e-04	P eaten,F eaten	0.0026	F eaten,SFA	0.0056	P eaten,SFA	0.0214	C eaten,SFA	0.1074	P eaten,C eaten	0.6488
Cpn1	Cellulose intake,P eaten	0	Cellulose intake,F eaten	2e-04	Cellulose intake,SFA	2e-04	Cellulose intake,C eaten	4e-04	C eaten,F eaten	0.149	P eaten,F eaten	0.1644	P eaten,SFA	0.2602	F eaten,SFA	0.3354	C eaten,SFA	0.4564	P eaten,C eaten	0.872
Elovl2	Cellulose intake,F eaten	0	Cellulose intake,P eaten	0	Cellulose intake,SFA	0	Cellulose intake,C eaten	0	C eaten,F eaten	8e-04	P eaten,F eaten	0.0054	F eaten,SFA	0.0068	P eaten,SFA	0.0522	C eaten,SFA	0.1052	P eaten,C eaten	0.558
Ostm1	Cellulose intake,F eaten	0	C eaten,F eaten	8e-04	Cellulose intake,P eaten	0.0012	F eaten,SFA	0.0058	P eaten,F eaten	0.01	Cellulose intake,C eaten	0.0104	Cellulose intake,SFA	0.0108	P eaten,SFA	0.2856	C eaten,SFA	0.3756	P eaten,C eaten	0.8304
Lrrtm3	Cellulose intake,P eaten	0.0378	Cellulose intake,C eaten	0.2552	P eaten,F eaten	0.4096	P eaten,SFA	0.4812	Cellulose intake,SFA	0.5532	Cellulose intake,F eaten	0.759	P eaten,C eaten	0.7894	C eaten,F eaten	0.8188	F eaten,SFA	0.9334	C eaten,SFA	0.9426
Got1	C eaten,F eaten	0.013	P eaten,C eaten	0.4292	P eaten,F eaten	0.4514	Cellulose intake,P eaten	0.6392	F eaten,SFA	0.8312	Cellulose intake,F eaten	0.8368	Cellulose intake,C eaten	0.8478	P eaten,SFA	0.8622	C eaten,SFA	0.938	Cellulose intake,SFA	0.999
Ppap2c	Cellulose intake,P eaten	0.0068	P eaten,SFA	0.07	Cellulose intake,C eaten	0.3492	P eaten,F eaten	0.491	Cellulose intake,SFA	0.5016	P eaten,C eaten	0.5376	Cellulose intake,F eaten	0.5498	C eaten,SFA	0.6794	F eaten,SFA	0.8132	C eaten,F eaten	0.8466
Olfr761	Cellulose intake,P eaten	0.0082	P eaten,SFA	0.0152	Cellulose intake,SFA	0.281	C eaten,SFA	0.2826	Cellulose intake,C eaten	0.3274	P eaten,F eaten	0.757	P eaten,C eaten	0.8162	F eaten,SFA	0.857	Cellulose intake,F eaten	0.9028	C eaten,F eaten	0.9672
Vmn2r82	Cellulose intake,P eaten	0.0474	P eaten,SFA	0.087	P eaten,C eaten	0.4532	C eaten,SFA	0.5038	Cellulose intake,C eaten	0.515	P eaten,F eaten	0.6048	Cellulose intake,SFA	0.638	C eaten,F eaten	0.6518	Cellulose intake,F eaten	0.8872	F eaten,SFA	0.891
X5730457N03Rik	P eaten,SFA	0.0212	C eaten,SFA	0.1878	Cellulose intake,P eaten	0.1968	Cellulose intake,SFA	0.3796	Cellulose intake,C eaten	0.562	P eaten,C eaten	0.8884	P eaten,F eaten	0.9378	F eaten,SFA	0.9506	C eaten,F eaten	0.9644	Cellulose intake,F eaten	0.9766
Psmd11	C eaten,F eaten	0.028	Cellulose intake,SFA	0.0298	Cellulose intake,P eaten	0.0482	Cellulose intake,C eaten	0.0556	C eaten,SFA	0.145	Cellulose intake,F eaten	0.1658	P eaten,F eaten	0.3396	P eaten,SFA	0.391	F eaten,SFA	0.5652	P eaten,C eaten	0.5732
Hacd3	Cellulose intake,P eaten	0.0068	Cellulose intake,F eaten	0.0108	Cellulose intake,C eaten	0.151	Cellulose intake,SFA	0.429	P eaten,F eaten	0.8542	C eaten,F eaten	0.8848	F eaten,SFA	0.8872	P eaten,SFA	0.9152	C eaten,SFA	0.978	P eaten,C eaten	0.9948
Gk	Cellulose intake,F eaten	0.0338	Cellulose intake,P eaten	0.094	C eaten,F eaten	0.226	Cellulose intake,C eaten	0.3156	P eaten,F eaten	0.4168	Cellulose intake,SFA	0.5246	F eaten,SFA	0.572	P eaten,SFA	0.834	C eaten,SFA	0.933	P eaten,C eaten	0.981
Vmn2r114	P eaten,SFA	0.0114	C eaten,SFA	0.0164	Cellulose intake,SFA	0.0632	F eaten,SFA	0.1602	Cellulose intake,P eaten	0.187	Cellulose intake,C eaten	0.363	P eaten,F eaten	0.4288	Cellulose intake,F eaten	0.6308	C eaten,F eaten	0.6706	P eaten,C eaten	0.8878
Chil1	Cellulose intake,F eaten	0.0148	C eaten,SFA	0.0244	Cellulose intake,P eaten	0.0258	Cellulose intake,SFA	0.0278	Cellulose intake,C eaten	0.0578	P eaten,SFA	0.086	C eaten,F eaten	0.0998	F eaten,SFA	0.338	P eaten,F eaten	0.4294	P eaten,C eaten	0.6202
Fam131b	Cellulose intake,P eaten	0	P eaten,C eaten	0.0074	Cellulose intake,C eaten	0.0104	P eaten,SFA	0.0188	Cellulose intake,SFA	0.09	C eaten,SFA	0.108	C eaten,F eaten	0.1878	P eaten,F eaten	0.4328	Cellulose intake,F eaten	0.584	F eaten,SFA	0.9216
Lrrc59	Cellulose intake,P eaten	0.0322	Cellulose intake,C eaten	0.0704	P eaten,SFA	0.1622	C eaten,SFA	0.1756	Cellulose intake,SFA	0.2382	Cellulose intake,F eaten	0.5436	P eaten,C eaten	0.6994	C eaten,F eaten	0.7988	P eaten,F eaten	0.9482	F eaten,SFA	0.9518
Cyp2c70	C eaten,F eaten	0.0012	Cellulose intake,F eaten	0.0152	P eaten,F eaten	0.0206	Cellulose intake,P eaten	0.113	F eaten,SFA	0.1324	Cellulose intake,C eaten	0.6852	P eaten,C eaten	0.8614	P eaten,SFA	0.8636	Cellulose intake,SFA	0.9506	C eaten,SFA	0.9672
Card6	Cellulose intake,P eaten	0.0246	P eaten,SFA	0.3134	Cellulose intake,SFA	0.3338	Cellulose intake,C eaten	0.5096	C eaten,SFA	0.7084	Cellulose intake,F eaten	0.7784	P eaten,F eaten	0.9348	F eaten,SFA	0.9492	C eaten,F eaten	0.9662	P eaten,C eaten	0.9754
Clcn5	Cellulose intake,P eaten	0.0164	P eaten,F eaten	0.3928	Cellulose intake,C eaten	0.4268	Cellulose intake,F eaten	0.5168	Cellulose intake,SFA	0.5248	P eaten,SFA	0.5336	C eaten,F eaten	0.6708	F eaten,SFA	0.9004	P eaten,C eaten	0.931	C eaten,SFA	0.9352
Sec23a	Cellulose intake,P eaten	0.0138	Cellulose intake,C eaten	0.1084	Cellulose intake,SFA	0.1748	Cellulose intake,F eaten	0.282	P eaten,F eaten	0.3866	C eaten,F eaten	0.5038	P eaten,SFA	0.5964	F eaten,SFA	0.6112	C eaten,SFA	0.694	P eaten,C eaten	0.9492
Haao	C eaten,F eaten	0.008	P eaten,F eaten	0.0092	Cellulose intake,P eaten	0.0096	Cellulose intake,F eaten	0.043	F eaten,SFA	0.092	P eaten,SFA	0.3154	Cellulose intake,C eaten	0.3442	Cellulose intake,SFA	0.5338	C eaten,SFA	0.7462	P eaten,C eaten	0.7994
C3	Cellulose intake,P eaten	0.0054	P eaten,SFA	0.0606	Cellulose intake,C eaten	0.1306	Cellulose intake,SFA	0.145	C eaten,SFA	0.3366	P eaten,F eaten	0.415	F eaten,SFA	0.7006	Cellulose intake,F eaten	0.8084	P eaten,C eaten	0.8392	C eaten,F eaten	0.9068
X1700027I24Rik	Cellulose intake,F eaten	0.0238	C eaten,F eaten	0.0854	Cellulose intake,P eaten	0.4858	F eaten,SFA	0.4918	P eaten,F eaten	0.4936	Cellulose intake,C eaten	0.631	Cellulose intake,SFA	0.8272	C eaten,SFA	0.8648	P eaten,SFA	0.9196	P eaten,C eaten	0.9832
Jph4	Cellulose intake,P eaten	0.0236	P eaten,SFA	0.0646	P eaten,C eaten	0.5394	P eaten,F eaten	0.5926	Cellulose intake,C eaten	0.7322	C eaten,SFA	0.859	Cellulose intake,SFA	0.9008	C eaten,F eaten	0.98	Cellulose intake,F eaten	0.9908	F eaten,SFA	0.9918
Fam81a	Cellulose intake,P eaten	0.001	Cellulose intake,SFA	0.0062	Cellulose intake,C eaten	0.0206	Cellulose intake,F eaten	0.04	P eaten,SFA	0.0848	C eaten,SFA	0.1392	F eaten,SFA	0.8356	P eaten,C eaten	0.9692	C eaten,F eaten	0.98	P eaten,F eaten	0.9856
Kpnb1	Cellulose intake,P eaten	0.0206	Cellulose intake,C eaten	0.2074	P eaten,SFA	0.2658	Cellulose intake,SFA	0.579	C eaten,SFA	0.597	P eaten,C eaten	0.7784	P eaten,F eaten	0.8672	Cellulose intake,F eaten	0.91	C eaten,F eaten	0.9272	F eaten,SFA	0.9802
Il2rb	P eaten,F eaten	0.0206	C eaten,F eaten	0.028	Cellulose intake,P eaten	0.097	F eaten,SFA	0.3584	Cellulose intake,F eaten	0.4178	P eaten,SFA	0.541	P eaten,C eaten	0.7784	Cellulose intake,C eaten	0.895	C eaten,SFA	0.9346	Cellulose intake,SFA	0.9744
Nckap1	Cellulose intake,P eaten	0	Cellulose intake,C eaten	2e-04	Cellulose intake,F eaten	8e-04	C eaten,F eaten	0.0012	Cellulose intake,SFA	0.0012	P eaten,F eaten	0.0066	F eaten,SFA	0.0068	P eaten,SFA	0.0422	C eaten,SFA	0.1052	P eaten,C eaten	0.5014
Oaf	Cellulose intake,P eaten	0.0254	C eaten,F eaten	0.1862	P eaten,F eaten	0.2574	Cellulose intake,C eaten	0.4174	P eaten,SFA	0.5802	Cellulose intake,F eaten	0.6674	F eaten,SFA	0.8092	P eaten,C eaten	0.8758	C eaten,SFA	0.8836	Cellulose intake,SFA	0.8944
Map3k7	P eaten,SFA	0.0088	Cellulose intake,P eaten	0.0384	Cellulose intake,SFA	0.0816	C eaten,SFA	0.219	Cellulose intake,C eaten	0.2672	Cellulose intake,F eaten	0.4696	P eaten,C eaten	0.6014	C eaten,F eaten	0.7978	P eaten,F eaten	0.833	F eaten,SFA	0.8372
Pomt2	Cellulose intake,SFA	0.0294	Cellulose intake,P eaten	0.0532	P eaten,SFA	0.2798	Cellulose intake,C eaten	0.3256	Cellulose intake,F eaten	0.409	C eaten,SFA	0.47	F eaten,SFA	0.7706	P eaten,F eaten	0.8038	C eaten,F eaten	0.814	P eaten,C eaten	0.9716
Rragc	Cellulose intake,P eaten	0.0314	Cellulose intake,SFA	0.1304	Cellulose intake,F eaten	0.2318	Cellulose intake,C eaten	0.2458	P eaten,SFA	0.3526	F eaten,SFA	0.4268	C eaten,F eaten	0.428	P eaten,F eaten	0.5044	C eaten,SFA	0.639	P eaten,C eaten	0.9672
Cstf1	Cellulose intake,P eaten	0.01	Cellulose intake,SFA	0.0256	Cellulose intake,C eaten	0.138	P eaten,SFA	0.3074	Cellulose intake,F eaten	0.381	C eaten,SFA	0.499	F eaten,SFA	0.8896	P eaten,F eaten	0.923	C eaten,F eaten	0.9426	P eaten,C eaten	0.9692
Trem3	Cellulose intake,SFA	0	Cellulose intake,F eaten	0	Cellulose intake,P eaten	0	Cellulose intake,C eaten	0	C eaten,F eaten	0	F eaten,SFA	0	P eaten,F eaten	0	P eaten,SFA	8e-04	C eaten,SFA	0.0012	P eaten,C eaten	0.224
Psip1	Cellulose intake,P eaten	0.019	Cellulose intake,C eaten	0.2424	Cellulose intake,SFA	0.2752	Cellulose intake,F eaten	0.4268	P eaten,SFA	0.5808	C eaten,F eaten	0.643	P eaten,F eaten	0.6634	C eaten,SFA	0.761	P eaten,C eaten	0.882	F eaten,SFA	0.928
Faah	Cellulose intake,F eaten	0	Cellulose intake,P eaten	0	Cellulose intake,SFA	0	Cellulose intake,C eaten	0	P eaten,F eaten	0	F eaten,SFA	0	C eaten,F eaten	0	P eaten,SFA	8e-04	C eaten,SFA	0.0184	P eaten,C eaten	0.1696
Kif5c	Cellulose intake,F eaten	0.0056	Cellulose intake,P eaten	0.0072	Cellulose intake,SFA	0.0154	C eaten,F eaten	0.0184	Cellulose intake,C eaten	0.0492	P eaten,F eaten	0.094	F eaten,SFA	0.1318	C eaten,SFA	0.3604	P eaten,SFA	0.4404	P eaten,C eaten	0.9248
Reg2	Cellulose intake,P eaten	0.0376	Cellulose intake,F eaten	0.1442	Cellulose intake,C eaten	0.2156	Cellulose intake,SFA	0.2716	P eaten,SFA	0.5078	C eaten,SFA	0.6232	C eaten,F eaten	0.7894	P eaten,F eaten	0.8086	P eaten,C eaten	0.8562	F eaten,SFA	0.8626
Clic5	Cellulose intake,P eaten	0.01	P eaten,C eaten	0.015	P eaten,SFA	0.0378	P eaten,F eaten	0.1336	Cellulose intake,C eaten	0.205	C eaten,SFA	0.581	C eaten,F eaten	0.7852	Cellulose intake,SFA	0.8996	Cellulose intake,F eaten	0.9832	F eaten,SFA	0.984
Npr2	Cellulose intake,P eaten	0.0414	Cellulose intake,C eaten	0.173	Cellulose intake,F eaten	0.2166	C eaten,F eaten	0.4268	Cellulose intake,SFA	0.5056	P eaten,F eaten	0.76	P eaten,SFA	0.7668	C eaten,SFA	0.8066	F eaten,SFA	0.9276	P eaten,C eaten	0.9492
Enpep	Cellulose intake,F eaten	0	Cellulose intake,P eaten	0	C eaten,F eaten	0	Cellulose intake,C eaten	2e-04	P eaten,F eaten	2e-04	Cellulose intake,SFA	8e-04	F eaten,SFA	8e-04	C eaten,SFA	0.0244	P eaten,SFA	0.087	P eaten,C eaten	0.4556
Aldob	Cellulose intake,P eaten	0	Cellulose intake,SFA	0	Cellulose intake,F eaten	0	Cellulose intake,C eaten	0	C eaten,F eaten	0.0012	F eaten,SFA	0.015	C eaten,SFA	0.0206	P eaten,SFA	0.0394	P eaten,F eaten	0.0402	P eaten,C eaten	0.59
Rpl4	Cellulose intake,P eaten	0.03	Cellulose intake,C eaten	0.1986	P eaten,F eaten	0.5258	C eaten,F eaten	0.5428	P eaten,SFA	0.6258	Cellulose intake,F eaten	0.8224	C eaten,SFA	0.8376	P eaten,C eaten	0.9108	F eaten,SFA	0.9364	Cellulose intake,SFA	0.9794
Dmgdh	Cellulose intake,P eaten	0.0458	Cellulose intake,F eaten	0.1484	P eaten,F eaten	0.1656	C eaten,F eaten	0.2552	F eaten,SFA	0.4788	P eaten,SFA	0.589	Cellulose intake,C eaten	0.5922	P eaten,C eaten	0.8958	Cellulose intake,SFA	0.9136	C eaten,SFA	0.93
Ifi27l2b	Cellulose intake,P eaten	0.0112	P eaten,SFA	0.1124	Cellulose intake,C eaten	0.3472	Cellulose intake,SFA	0.6188	Cellulose intake,F eaten	0.8002	C eaten,SFA	0.8232	P eaten,C eaten	0.8862	P eaten,F eaten	0.8958	F eaten,SFA	0.9858	C eaten,F eaten	0.9922
Ccdc47	Cellulose intake,P eaten	0.0308	Cellulose intake,C eaten	0.2878	P eaten,SFA	0.504	P eaten,F eaten	0.6548	Cellulose intake,SFA	0.6628	C eaten,SFA	0.6786	C eaten,F eaten	0.8576	P eaten,C eaten	0.88	Cellulose intake,F eaten	0.9398	F eaten,SFA	0.956
Ibtk	Cellulose intake,P eaten	0.0318	Cellulose intake,C eaten	0.0578	Cellulose intake,F eaten	0.187	Cellulose intake,SFA	0.2838	P eaten,SFA	0.6202	C eaten,SFA	0.7404	C eaten,F eaten	0.7996	F eaten,SFA	0.8412	P eaten,F eaten	0.8998	P eaten,C eaten	0.9858
Serpina6	Cellulose intake,F eaten	0	Cellulose intake,P eaten	0	Cellulose intake,SFA	0	Cellulose intake,C eaten	0	C eaten,F eaten	0	P eaten,F eaten	0	F eaten,SFA	0	P eaten,SFA	0	C eaten,SFA	0	P eaten,C eaten	8e-04
Catsper2	C eaten,F eaten	0.0484	P eaten,C eaten	0.1966	Cellulose intake,P eaten	0.2248	P eaten,F eaten	0.3208	Cellulose intake,F eaten	0.7332	Cellulose intake,C eaten	0.7402	P eaten,SFA	0.8052	F eaten,SFA	0.8118	C eaten,SFA	0.8424	Cellulose intake,SFA	0.9328
Mal2	Cellulose intake,P eaten	0.0062	Cellulose intake,C eaten	0.0212	Cellulose intake,F eaten	0.0366	C eaten,F eaten	0.0574	Cellulose intake,SFA	0.091	P eaten,F eaten	0.3764	C eaten,SFA	0.476	F eaten,SFA	0.5572	P eaten,SFA	0.6986	P eaten,C eaten	0.748
Mir680.1	Cellulose intake,P eaten	0.0378	P eaten,SFA	0.1126	Cellulose intake,SFA	0.1336	Cellulose intake,C eaten	0.2958	C eaten,SFA	0.3196	Cellulose intake,F eaten	0.4274	P eaten,C eaten	0.5758	P eaten,F eaten	0.6188	C eaten,F eaten	0.6758	F eaten,SFA	0.8626
Aknad1	Cellulose intake,P eaten	0.013	P eaten,SFA	0.0926	Cellulose intake,C eaten	0.132	C eaten,SFA	0.4292	P eaten,C eaten	0.5104	Cellulose intake,SFA	0.52	P eaten,F eaten	0.8198	C eaten,F eaten	0.835	Cellulose intake,F eaten	0.9462	F eaten,SFA	0.9882
Pld1	Cellulose intake,P eaten	0.0088	Cellulose intake,F eaten	0.0622	Cellulose intake,C eaten	0.1342	P eaten,SFA	0.1862	Cellulose intake,SFA	0.187	P eaten,F eaten	0.4164	C eaten,F eaten	0.6384	C eaten,SFA	0.6704	F eaten,SFA	0.7198	P eaten,C eaten	0.7658
H2.M10.5	Cellulose intake,P eaten	0	Cellulose intake,F eaten	2e-04	Cellulose intake,SFA	8e-04	P eaten,SFA	0.0022	Cellulose intake,C eaten	0.0054	C eaten,F eaten	0.0132	P eaten,F eaten	0.0144	P eaten,C eaten	0.054	C eaten,SFA	0.0864	F eaten,SFA	0.1556
Hibadh	P eaten,SFA	0.0116	C eaten,SFA	0.3032	Cellulose intake,P eaten	0.3064	P eaten,F eaten	0.6434	Cellulose intake,SFA	0.6818	Cellulose intake,C eaten	0.7784	P eaten,C eaten	0.7802	C eaten,F eaten	0.8144	F eaten,SFA	0.8548	Cellulose intake,F eaten	0.959
Apln	C eaten,F eaten	0.0406	Cellulose intake,F eaten	0.0518	Cellulose intake,P eaten	0.0628	Cellulose intake,SFA	0.0856	Cellulose intake,C eaten	0.2042	F eaten,SFA	0.2574	P eaten,F eaten	0.2676	C eaten,SFA	0.5644	P eaten,SFA	0.6526	P eaten,C eaten	0.9692
Ttc32	Cellulose intake,P eaten	0.0214	P eaten,SFA	0.0664	P eaten,F eaten	0.2802	P eaten,C eaten	0.672	C eaten,SFA	0.7136	Cellulose intake,C eaten	0.7358	Cellulose intake,SFA	0.8156	F eaten,SFA	0.87	C eaten,F eaten	0.8702	Cellulose intake,F eaten	0.9608
X1700080N15Rik	P eaten,SFA	0.0148	P eaten,F eaten	0.3888	F eaten,SFA	0.4308	C eaten,SFA	0.4968	Cellulose intake,SFA	0.6016	Cellulose intake,P eaten	0.6626	C eaten,F eaten	0.6944	Cellulose intake,F eaten	0.8566	P eaten,C eaten	0.9426	Cellulose intake,C eaten	0.9658
Rbm22	Cellulose intake,P eaten	0.0184	Cellulose intake,C eaten	0.2188	Cellulose intake,SFA	0.2528	Cellulose intake,F eaten	0.2754	P eaten,SFA	0.549	P eaten,F eaten	0.6562	F eaten,SFA	0.7666	C eaten,F eaten	0.8006	C eaten,SFA	0.8156	P eaten,C eaten	0.9684
Olfr192	P eaten,SFA	0.0258	C eaten,SFA	0.0874	Cellulose intake,SFA	0.1052	F eaten,SFA	0.1574	Cellulose intake,F eaten	0.4832	P eaten,F eaten	0.5698	C eaten,F eaten	0.5928	Cellulose intake,P eaten	0.8436	Cellulose intake,C eaten	0.9482	P eaten,C eaten	0.9744
Defb13	Cellulose intake,P eaten	0.029	Cellulose intake,SFA	0.2166	Cellulose intake,C eaten	0.2614	P eaten,SFA	0.2762	C eaten,SFA	0.3758	Cellulose intake,F eaten	0.3846	C eaten,F eaten	0.7412	P eaten,F eaten	0.7772	P eaten,C eaten	0.7858	F eaten,SFA	0.8372
Tnfsf15	Cellulose intake,P eaten	0.0064	P eaten,SFA	0.0208	P eaten,C eaten	0.157	Cellulose intake,C eaten	0.2142	P eaten,F eaten	0.3236	C eaten,SFA	0.5046	Cellulose intake,SFA	0.7996	C eaten,F eaten	0.9262	F eaten,SFA	0.9652	Cellulose intake,F eaten	0.9924
X2310020H05Rik	Cellulose intake,P eaten	0.0266	Cellulose intake,C eaten	0.1506	Cellulose intake,SFA	0.1628	P eaten,SFA	0.1836	C eaten,SFA	0.2624	P eaten,C eaten	0.7968	Cellulose intake,F eaten	0.8028	P eaten,F eaten	0.926	F eaten,SFA	0.938	C eaten,F eaten	0.951
Arrdc5	P eaten,SFA	0.0148	Cellulose intake,P eaten	0.0164	C eaten,SFA	0.0482	Cellulose intake,SFA	0.0976	Cellulose intake,C eaten	0.1052	P eaten,C eaten	0.7408	F eaten,SFA	0.756	Cellulose intake,F eaten	0.8486	P eaten,F eaten	0.8488	C eaten,F eaten	0.9022
X2310034C09Rik	C eaten,SFA	0.0114	Cellulose intake,SFA	0.2316	P eaten,SFA	0.3526	C eaten,F eaten	0.4508	Cellulose intake,P eaten	0.5532	Cellulose intake,C eaten	0.589	P eaten,C eaten	0.7342	F eaten,SFA	0.7662	P eaten,F eaten	0.872	Cellulose intake,F eaten	0.9416
Dhcr24	Cellulose intake,P eaten	0.0154	Cellulose intake,C eaten	0.0668	Cellulose intake,SFA	0.1178	Cellulose intake,F eaten	0.1296	C eaten,F eaten	0.2712	P eaten,F eaten	0.4388	P eaten,SFA	0.513	F eaten,SFA	0.572	C eaten,SFA	0.581	P eaten,C eaten	0.9544
Gdpd4	P eaten,SFA	0.0116	Cellulose intake,SFA	0.0128	C eaten,SFA	0.0238	Cellulose intake,P eaten	0.108	Cellulose intake,C eaten	0.3802	F eaten,SFA	0.3886	P eaten,F eaten	0.5202	Cellulose intake,F eaten	0.6854	C eaten,F eaten	0.6854	P eaten,C eaten	0.8432
Vamp3	Cellulose intake,P eaten	0.0114	Cellulose intake,C eaten	0.1566	P eaten,F eaten	0.217	Cellulose intake,SFA	0.2274	C eaten,F eaten	0.2572	Cellulose intake,F eaten	0.3192	F eaten,SFA	0.5348	P eaten,SFA	0.5774	C eaten,SFA	0.626	P eaten,C eaten	0.9096
Apoc3	P eaten,F eaten	0.021	C eaten,F eaten	0.0296	F eaten,SFA	0.2326	Cellulose intake,P eaten	0.276	P eaten,C eaten	0.3976	P eaten,SFA	0.5698	Cellulose intake,F eaten	0.6456	C eaten,SFA	0.882	Cellulose intake,C eaten	0.8848	Cellulose intake,SFA	0.9922
Abcg5	Cellulose intake,F eaten	0.0072	Cellulose intake,SFA	0.0138	C eaten,F eaten	0.0148	Cellulose intake,P eaten	0.034	F eaten,SFA	0.0464	Cellulose intake,C eaten	0.1014	P eaten,F eaten	0.1386	C eaten,SFA	0.3522	P eaten,SFA	0.5224	P eaten,C eaten	0.9486
Notum	Cellulose intake,P eaten	0	Cellulose intake,F eaten	8e-04	Cellulose intake,C eaten	8e-04	Cellulose intake,SFA	0.0054	C eaten,F eaten	0.0096	P eaten,F eaten	0.0164	F eaten,SFA	0.1132	P eaten,SFA	0.1748	C eaten,SFA	0.268	P eaten,C eaten	0.5966
Lipm	Cellulose intake,P eaten	0.0092	P eaten,SFA	0.0448	Cellulose intake,C eaten	0.0518	C eaten,SFA	0.114	Cellulose intake,SFA	0.16	P eaten,C eaten	0.3262	C eaten,F eaten	0.5126	Cellulose intake,F eaten	0.558	P eaten,F eaten	0.5742	F eaten,SFA	0.854
X4930564D02Rik	Cellulose intake,P eaten	0.011	Cellulose intake,F eaten	0.0522	Cellulose intake,SFA	0.1072	P eaten,SFA	0.1094	Cellulose intake,C eaten	0.1704	C eaten,F eaten	0.2584	P eaten,F eaten	0.357	C eaten,SFA	0.376	P eaten,C eaten	0.5286	F eaten,SFA	0.5672
Aldh1l1	Cellulose intake,P eaten	0.0052	Cellulose intake,F eaten	0.0068	C eaten,F eaten	0.0128	P eaten,F eaten	0.0682	Cellulose intake,C eaten	0.1728	F eaten,SFA	0.2254	P eaten,SFA	0.4528	Cellulose intake,SFA	0.5436	C eaten,SFA	0.7604	P eaten,C eaten	0.8118
Olfr1141	Cellulose intake,P eaten	0.031	P eaten,F eaten	0.3376	P eaten,SFA	0.5236	Cellulose intake,C eaten	0.5326	Cellulose intake,SFA	0.607	P eaten,C eaten	0.7322	Cellulose intake,F eaten	0.7564	C eaten,F eaten	0.8016	F eaten,SFA	0.9258	C eaten,SFA	0.9296
Cyp4v3	Cellulose intake,P eaten	0.0376	Cellulose intake,C eaten	0.408	P eaten,SFA	0.5148	Cellulose intake,SFA	0.796	P eaten,C eaten	0.8298	P eaten,F eaten	0.8548	Cellulose intake,F eaten	0.8744	C eaten,SFA	0.943	C eaten,F eaten	0.9812	F eaten,SFA	0.9936
Plekha8	Cellulose intake,F eaten	0.0062	Cellulose intake,SFA	0.0138	Cellulose intake,P eaten	0.1396	Cellulose intake,C eaten	0.3896	C eaten,F eaten	0.492	P eaten,SFA	0.5258	F eaten,SFA	0.5344	P eaten,F eaten	0.7644	C eaten,SFA	0.7688	P eaten,C eaten	0.9942
Rgs18	Cellulose intake,P eaten	0	Cellulose intake,F eaten	0	Cellulose intake,C eaten	2e-04	Cellulose intake,SFA	8e-04	C eaten,F eaten	0.0028	F eaten,SFA	0.0128	P eaten,F eaten	0.0152	P eaten,SFA	0.065	C eaten,SFA	0.1472	P eaten,C eaten	0.5824
Tex11	P eaten,SFA	0.013	Cellulose intake,P eaten	0.0172	P eaten,C eaten	0.0504	C eaten,SFA	0.131	Cellulose intake,C eaten	0.1698	Cellulose intake,SFA	0.2496	P eaten,F eaten	0.3492	C eaten,F eaten	0.463	Cellulose intake,F eaten	0.5262	F eaten,SFA	0.8472
Nxpe5	Cellulose intake,F eaten	0.0062	C eaten,F eaten	0.0236	Cellulose intake,P eaten	0.0454	P eaten,F eaten	0.074	F eaten,SFA	0.1464	Cellulose intake,C eaten	0.2312	Cellulose intake,SFA	0.4344	P eaten,SFA	0.7302	C eaten,SFA	0.734	P eaten,C eaten	0.961
Cyp2c67	Cellulose intake,F eaten	0	Cellulose intake,P eaten	2e-04	Cellulose intake,C eaten	8e-04	C eaten,F eaten	0.0012	Cellulose intake,SFA	0.0046	F eaten,SFA	0.0238	P eaten,F eaten	0.0524	C eaten,SFA	0.1476	P eaten,SFA	0.3394	P eaten,C eaten	0.839
Stfa1	Cellulose intake,F eaten	0	Cellulose intake,SFA	0	Cellulose intake,P eaten	0	Cellulose intake,C eaten	0	C eaten,F eaten	2e-04	P eaten,F eaten	8e-04	F eaten,SFA	8e-04	P eaten,SFA	0.0048	C eaten,SFA	0.0214	P eaten,C eaten	0.4056
Dbt	C eaten,F eaten	0.002	Cellulose intake,P eaten	0.0116	P eaten,F eaten	0.0152	Cellulose intake,C eaten	0.1022	P eaten,SFA	0.2316	P eaten,C eaten	0.3348	C eaten,SFA	0.408	Cellulose intake,F eaten	0.563	F eaten,SFA	0.6384	Cellulose intake,SFA	0.8894
Fbxw13	P eaten,SFA	0.0012	Cellulose intake,P eaten	0.0092	Cellulose intake,C eaten	0.2856	P eaten,C eaten	0.3794	P eaten,F eaten	0.3962	Cellulose intake,SFA	0.415	C eaten,SFA	0.6798	Cellulose intake,F eaten	0.9216	F eaten,SFA	0.9544	C eaten,F eaten	0.9758
Tecr	Cellulose intake,P eaten	0.044	Cellulose intake,SFA	0.063	Cellulose intake,C eaten	0.0776	Cellulose intake,F eaten	0.1444	C eaten,F eaten	0.6726	C eaten,SFA	0.7464	P eaten,SFA	0.8282	P eaten,F eaten	0.8414	F eaten,SFA	0.8664	P eaten,C eaten	0.9916
Crb1	P eaten,SFA	0.0264	Cellulose intake,P eaten	0.1006	Cellulose intake,SFA	0.1942	F eaten,SFA	0.3028	C eaten,SFA	0.3236	Cellulose intake,F eaten	0.4912	Cellulose intake,C eaten	0.7212	P eaten,F eaten	0.7968	C eaten,F eaten	0.9524	P eaten,C eaten	0.9608
Gys2	Cellulose intake,P eaten	0.0054	Cellulose intake,F eaten	0.0116	Cellulose intake,C eaten	0.0522	C eaten,F eaten	0.066	P eaten,F eaten	0.213	Cellulose intake,SFA	0.2426	F eaten,SFA	0.4952	P eaten,SFA	0.547	C eaten,SFA	0.6412	P eaten,C eaten	0.8404
Unc5c	Cellulose intake,P eaten	0.0062	P eaten,SFA	0.0296	Cellulose intake,C eaten	0.1038	P eaten,C eaten	0.1126	Cellulose intake,SFA	0.2792	C eaten,SFA	0.3122	C eaten,F eaten	0.3308	Cellulose intake,F eaten	0.3804	P eaten,F eaten	0.491	F eaten,SFA	0.8072
Trpc4	Cellulose intake,F eaten	0	Cellulose intake,P eaten	0	Cellulose intake,SFA	0	Cellulose intake,C eaten	0	C eaten,F eaten	0	P eaten,F eaten	0	F eaten,SFA	0	P eaten,SFA	0.0062	C eaten,SFA	0.0268	P eaten,C eaten	0.3262
Eml4	Cellulose intake,P eaten	0.0236	P eaten,SFA	0.0838	Cellulose intake,C eaten	0.1698	C eaten,SFA	0.3108	P eaten,F eaten	0.4788	P eaten,C eaten	0.4964	Cellulose intake,SFA	0.5568	C eaten,F eaten	0.7808	F eaten,SFA	0.7896	Cellulose intake,F eaten	0.929
Ptchd3	P eaten,SFA	0.0252	Cellulose intake,P eaten	0.0252	Cellulose intake,C eaten	0.2876	C eaten,SFA	0.374	P eaten,F eaten	0.4772	P eaten,C eaten	0.4834	Cellulose intake,SFA	0.531	C eaten,F eaten	0.733	Cellulose intake,F eaten	0.8144	F eaten,SFA	0.8748
Gm26579	Cellulose intake,P eaten	0.0366	Cellulose intake,F eaten	0.1462	C eaten,F eaten	0.1828	P eaten,F eaten	0.2264	Cellulose intake,C eaten	0.354	P eaten,C eaten	0.3646	P eaten,SFA	0.3684	C eaten,SFA	0.5896	Cellulose intake,SFA	0.731	F eaten,SFA	0.8498
Upb1	Cellulose intake,P eaten	0.002	C eaten,F eaten	0.0214	Cellulose intake,F eaten	0.0504	Cellulose intake,C eaten	0.0764	P eaten,F eaten	0.1338	Cellulose intake,SFA	0.2222	P eaten,SFA	0.3816	C eaten,SFA	0.429	F eaten,SFA	0.5002	P eaten,C eaten	0.8118
Gab2	Cellulose intake,P eaten	0.0454	C eaten,F eaten	0.2694	P eaten,SFA	0.3238	P eaten,F eaten	0.3614	Cellulose intake,F eaten	0.3684	Cellulose intake,C eaten	0.467	Cellulose intake,SFA	0.4834	C eaten,SFA	0.6946	F eaten,SFA	0.765	P eaten,C eaten	0.9128
Ifnz	Cellulose intake,F eaten	0.0076	Cellulose intake,P eaten	0.011	Cellulose intake,C eaten	0.0782	Cellulose intake,SFA	0.1482	P eaten,F eaten	0.3216	C eaten,F eaten	0.3318	P eaten,SFA	0.381	F eaten,SFA	0.5402	C eaten,SFA	0.6226	P eaten,C eaten	0.7816
Vmn1r12	Cellulose intake,P eaten	0.016	Cellulose intake,C eaten	0.095	Cellulose intake,F eaten	0.1084	Cellulose intake,SFA	0.3056	P eaten,SFA	0.4404	C eaten,F eaten	0.6202	C eaten,SFA	0.641	P eaten,F eaten	0.771	P eaten,C eaten	0.783	F eaten,SFA	0.886
Mir212	Cellulose intake,P eaten	0.015	Cellulose intake,C eaten	0.313	P eaten,SFA	0.5104	Cellulose intake,SFA	0.565	Cellulose intake,F eaten	0.7398	C eaten,SFA	0.922	P eaten,F eaten	0.9232	P eaten,C eaten	0.9314	C eaten,F eaten	0.974	F eaten,SFA	0.987
Rgs11	Cellulose intake,P eaten	0.0264	Cellulose intake,C eaten	0.39	Cellulose intake,SFA	0.5096	Cellulose intake,F eaten	0.5258	C eaten,F eaten	0.6576	P eaten,F eaten	0.705	P eaten,SFA	0.8462	F eaten,SFA	0.8928	C eaten,SFA	0.9486	P eaten,C eaten	0.9636
Slco6c1	Cellulose intake,P eaten	0.0308	P eaten,SFA	0.1486	P eaten,C eaten	0.268	P eaten,F eaten	0.344	Cellulose intake,C eaten	0.609	C eaten,SFA	0.7672	C eaten,F eaten	0.8542	Cellulose intake,SFA	0.8866	Cellulose intake,F eaten	0.9688	F eaten,SFA	0.985
Rims2	C eaten,F eaten	0.0074	P eaten,F eaten	0.0308	Cellulose intake,P eaten	0.1158	P eaten,C eaten	0.1704	Cellulose intake,F eaten	0.2334	F eaten,SFA	0.2424	Cellulose intake,C eaten	0.7094	P eaten,SFA	0.724	C eaten,SFA	0.7878	Cellulose intake,SFA	0.9688
Ddn	P eaten,SFA	0.0152	Cellulose intake,P eaten	0.4816	C eaten,SFA	0.5248	P eaten,F eaten	0.6744	Cellulose intake,SFA	0.699	P eaten,C eaten	0.7226	Cellulose intake,C eaten	0.7602	C eaten,F eaten	0.9614	F eaten,SFA	0.9652	Cellulose intake,F eaten	0.9948
Vsig2	C eaten,F eaten	0.0184	P eaten,C eaten	0.3956	C eaten,SFA	0.5416	Cellulose intake,C eaten	0.5926	P eaten,F eaten	0.613	Cellulose intake,P eaten	0.7894	P eaten,SFA	0.8374	F eaten,SFA	0.8948	Cellulose intake,F eaten	0.9536	Cellulose intake,SFA	0.9718
Gzmf	Cellulose intake,F eaten	0	Cellulose intake,P eaten	0	Cellulose intake,SFA	2e-04	F eaten,SFA	2e-04	Cellulose intake,C eaten	6e-04	C eaten,F eaten	8e-04	P eaten,F eaten	0.008	P eaten,SFA	0.2268	C eaten,SFA	0.2496	P eaten,C eaten	0.8144
Cetn1	Cellulose intake,SFA	0.0164	C eaten,SFA	0.0472	P eaten,SFA	0.088	Cellulose intake,P eaten	0.1194	Cellulose intake,C eaten	0.4284	Cellulose intake,F eaten	0.5476	F eaten,SFA	0.6384	P eaten,C eaten	0.9298	C eaten,F eaten	0.9398	P eaten,F eaten	0.9534
Isyna1	Cellulose intake,P eaten	0.0096	Cellulose intake,C eaten	0.2784	P eaten,SFA	0.4532	Cellulose intake,SFA	0.6832	Cellulose intake,F eaten	0.7898	C eaten,SFA	0.8584	P eaten,C eaten	0.9508	P eaten,F eaten	0.957	F eaten,SFA	0.9756	C eaten,F eaten	0.9768
Ugt2a3	Cellulose intake,P eaten	0.0012	P eaten,F eaten	0.008	C eaten,F eaten	0.013	P eaten,SFA	0.1608	Cellulose intake,C eaten	0.1936	Cellulose intake,F eaten	0.273	P eaten,C eaten	0.4372	F eaten,SFA	0.4952	C eaten,SFA	0.7062	Cellulose intake,SFA	0.7514
Mep1b	P eaten,SFA	0.0164	Cellulose intake,P eaten	0.0602	P eaten,C eaten	0.1814	P eaten,F eaten	0.3654	Cellulose intake,C eaten	0.6488	C eaten,SFA	0.7022	Cellulose intake,SFA	0.7182	C eaten,F eaten	0.8322	F eaten,SFA	0.947	Cellulose intake,F eaten	0.9646
Trim30e.ps1	Cellulose intake,P eaten	0.0046	P eaten,F eaten	0.0704	P eaten,SFA	0.0814	Cellulose intake,C eaten	0.1224	C eaten,F eaten	0.1316	P eaten,C eaten	0.2838	Cellulose intake,F eaten	0.3204	Cellulose intake,SFA	0.4334	C eaten,SFA	0.4556	F eaten,SFA	0.7968
Serpina3k	C eaten,F eaten	0.0266	P eaten,F eaten	0.1052	F eaten,SFA	0.1292	Cellulose intake,F eaten	0.3528	Cellulose intake,P eaten	0.3752	P eaten,SFA	0.5208	Cellulose intake,SFA	0.6516	P eaten,C eaten	0.7018	C eaten,SFA	0.7952	Cellulose intake,C eaten	0.8466
Feb.98	Cellulose intake,P eaten	0.0098	Cellulose intake,F eaten	0.1808	Cellulose intake,C eaten	0.2294	P eaten,SFA	0.308	P eaten,F eaten	0.3628	F eaten,SFA	0.5016	Cellulose intake,SFA	0.547	C eaten,F eaten	0.5478	C eaten,SFA	0.7514	P eaten,C eaten	0.9294
Pcdh11x	Cellulose intake,P eaten	0	P eaten,SFA	0	P eaten,C eaten	2e-04	Cellulose intake,C eaten	8e-04	P eaten,F eaten	0.0058	Cellulose intake,SFA	0.2752	C eaten,SFA	0.4374	C eaten,F eaten	0.4474	Cellulose intake,F eaten	0.8404	F eaten,SFA	0.8964
Serpinb10	Cellulose intake,F eaten	0	Cellulose intake,P eaten	0	Cellulose intake,SFA	0	Cellulose intake,C eaten	0	F eaten,SFA	8e-04	C eaten,F eaten	0.0012	P eaten,F eaten	0.0278	C eaten,SFA	0.0318	P eaten,SFA	0.0714	P eaten,C eaten	0.7718
Pcdhb12	Cellulose intake,P eaten	0.0098	P eaten,SFA	0.1344	Cellulose intake,C eaten	0.3098	P eaten,C eaten	0.3828	P eaten,F eaten	0.4492	C eaten,SFA	0.6746	Cellulose intake,SFA	0.7606	C eaten,F eaten	0.8536	Cellulose intake,F eaten	0.9136	F eaten,SFA	0.987
Mat1a	Cellulose intake,SFA	0.0244	Cellulose intake,P eaten	0.2544	C eaten,F eaten	0.4184	F eaten,SFA	0.4344	C eaten,SFA	0.4508	Cellulose intake,F eaten	0.472	P eaten,SFA	0.5504	Cellulose intake,C eaten	0.5572	P eaten,F eaten	0.6964	P eaten,C eaten	0.9832
Adam10	Cellulose intake,P eaten	0.0056	Cellulose intake,SFA	0.0152	Cellulose intake,C eaten	0.0454	Cellulose intake,F eaten	0.2294	C eaten,SFA	0.2804	P eaten,SFA	0.4198	C eaten,F eaten	0.4698	F eaten,SFA	0.538	P eaten,F eaten	0.7666	P eaten,C eaten	0.884
Adam10.1	Cellulose intake,P eaten	0.0056	Cellulose intake,SFA	0.0152	Cellulose intake,C eaten	0.0454	Cellulose intake,F eaten	0.2294	C eaten,SFA	0.2804	P eaten,SFA	0.4198	C eaten,F eaten	0.4698	F eaten,SFA	0.538	P eaten,F eaten	0.7666	P eaten,C eaten	0.884
Cst3	Cellulose intake,P eaten	0.0012	Cellulose intake,C eaten	0.0446	Cellulose intake,F eaten	0.046	P eaten,F eaten	0.05	Cellulose intake,SFA	0.1012	C eaten,F eaten	0.1932	P eaten,SFA	0.2336	F eaten,SFA	0.3346	C eaten,SFA	0.605	P eaten,C eaten	0.816
Ect2l	P eaten,SFA	0.0362	C eaten,SFA	0.0506	F eaten,SFA	0.2134	Cellulose intake,SFA	0.243	C eaten,F eaten	0.3368	P eaten,F eaten	0.4084	Cellulose intake,F eaten	0.4858	Cellulose intake,P eaten	0.5584	P eaten,C eaten	0.8536	Cellulose intake,C eaten	0.8702
Acot10	P eaten,SFA	0.0366	Cellulose intake,P eaten	0.057	C eaten,SFA	0.2552	P eaten,F eaten	0.4532	P eaten,C eaten	0.4804	Cellulose intake,C eaten	0.5168	Cellulose intake,SFA	0.6478	C eaten,F eaten	0.748	Cellulose intake,F eaten	0.8914	F eaten,SFA	0.9534
Ccl12	Cellulose intake,F eaten	0	Cellulose intake,P eaten	0	C eaten,F eaten	0	Cellulose intake,SFA	0	Cellulose intake,C eaten	0	F eaten,SFA	0	P eaten,F eaten	2e-04	P eaten,SFA	0.011	C eaten,SFA	0.0172	P eaten,C eaten	0.3372
D5Ertd579e.1	Cellulose intake,P eaten	0.0128	P eaten,SFA	0.0724	Cellulose intake,C eaten	0.1852	Cellulose intake,SFA	0.1994	C eaten,SFA	0.2056	P eaten,C eaten	0.7354	P eaten,F eaten	0.835	F eaten,SFA	0.9362	Cellulose intake,F eaten	0.9744	C eaten,F eaten	0.9832
Hscb	Cellulose intake,P eaten	0.0044	Cellulose intake,C eaten	0.0648	Cellulose intake,SFA	0.1306	P eaten,SFA	0.2158	Cellulose intake,F eaten	0.2964	P eaten,F eaten	0.3948	F eaten,SFA	0.5012	C eaten,SFA	0.5548	C eaten,F eaten	0.6012	P eaten,C eaten	0.9346
Col18a1	Cellulose intake,P eaten	0.0108	Cellulose intake,C eaten	0.1478	P eaten,F eaten	0.3236	Cellulose intake,SFA	0.445	P eaten,SFA	0.4532	Cellulose intake,F eaten	0.562	C eaten,F eaten	0.6392	F eaten,SFA	0.7468	C eaten,SFA	0.7516	P eaten,C eaten	0.9306
Ganab	Cellulose intake,P eaten	0.0058	Cellulose intake,C eaten	0.0628	Cellulose intake,SFA	0.1074	Cellulose intake,F eaten	0.172	P eaten,F eaten	0.2592	P eaten,SFA	0.4088	C eaten,F eaten	0.531	F eaten,SFA	0.593	C eaten,SFA	0.631	P eaten,C eaten	0.94
Ifitm5	P eaten,F eaten	0.0098	Cellulose intake,F eaten	0.0138	C eaten,F eaten	0.0198	F eaten,SFA	0.0258	Cellulose intake,SFA	0.0932	P eaten,SFA	0.1808	Cellulose intake,P eaten	0.3678	C eaten,SFA	0.4824	Cellulose intake,C eaten	0.6504	P eaten,C eaten	0.9732
Eci1	Cellulose intake,F eaten	0.0058	C eaten,F eaten	0.0722	F eaten,SFA	0.0802	Cellulose intake,P eaten	0.2442	P eaten,F eaten	0.3102	Cellulose intake,SFA	0.5806	Cellulose intake,C eaten	0.5952	P eaten,SFA	0.9104	C eaten,SFA	0.9346	P eaten,C eaten	0.9902
Asprv1	Cellulose intake,F eaten	0	Cellulose intake,P eaten	0	Cellulose intake,C eaten	2e-04	C eaten,F eaten	2e-04	Cellulose intake,SFA	8e-04	F eaten,SFA	0.0062	P eaten,F eaten	0.0102	P eaten,SFA	0.1228	C eaten,SFA	0.176	P eaten,C eaten	0.5676
Mroh5	Cellulose intake,P eaten	0.0076	P eaten,SFA	0.0102	Cellulose intake,C eaten	0.2856	P eaten,F eaten	0.2962	P eaten,C eaten	0.3316	Cellulose intake,SFA	0.5234	C eaten,SFA	0.6326	C eaten,F eaten	0.7766	Cellulose intake,F eaten	0.7968	F eaten,SFA	0.9468
Pde6a	P eaten,SFA	0.0452	Cellulose intake,SFA	0.0618	C eaten,SFA	0.0786	F eaten,SFA	0.1644	C eaten,F eaten	0.5654	P eaten,F eaten	0.609	Cellulose intake,P eaten	0.6412	Cellulose intake,F eaten	0.6678	P eaten,C eaten	0.9022	Cellulose intake,C eaten	0.9086
Tmed11	P eaten,SFA	0.0408	Cellulose intake,P eaten	0.0914	P eaten,F eaten	0.106	P eaten,C eaten	0.566	Cellulose intake,C eaten	0.7764	C eaten,SFA	0.8968	C eaten,F eaten	0.8974	Cellulose intake,SFA	0.938	Cellulose intake,F eaten	0.9462	F eaten,SFA	0.9662
Cabyr	Cellulose intake,F eaten	0	C eaten,F eaten	2e-04	Cellulose intake,P eaten	2e-04	Cellulose intake,C eaten	0.0012	Cellulose intake,SFA	0.0012	F eaten,SFA	0.0052	P eaten,F eaten	0.0204	C eaten,SFA	0.2742	P eaten,SFA	0.5234	P eaten,C eaten	0.708
X1700016K19Rik	Cellulose intake,P eaten	0.0026	Cellulose intake,F eaten	0.0058	Cellulose intake,C eaten	0.0722	C eaten,F eaten	0.0814	Cellulose intake,SFA	0.106	P eaten,F eaten	0.1828	P eaten,SFA	0.2476	C eaten,SFA	0.3976	P eaten,C eaten	0.4074	F eaten,SFA	0.5428
Coro1c	Cellulose intake,P eaten	0.0044	Cellulose intake,C eaten	0.1296	P eaten,SFA	0.1416	P eaten,F eaten	0.3074	Cellulose intake,F eaten	0.308	Cellulose intake,SFA	0.4582	C eaten,F eaten	0.4648	F eaten,SFA	0.524	C eaten,SFA	0.6838	P eaten,C eaten	0.9242
Prcp	Cellulose intake,P eaten	0.0074	Cellulose intake,F eaten	0.1808	P eaten,F eaten	0.21	Cellulose intake,C eaten	0.3028	C eaten,F eaten	0.3956	P eaten,SFA	0.424	Cellulose intake,SFA	0.517	F eaten,SFA	0.556	P eaten,C eaten	0.9006	C eaten,SFA	0.9056
Dpysl3.1	Cellulose intake,P eaten	0.015	Cellulose intake,SFA	0.0342	Cellulose intake,F eaten	0.0352	Cellulose intake,C eaten	0.0696	P eaten,SFA	0.3742	C eaten,SFA	0.3998	F eaten,SFA	0.787	C eaten,F eaten	0.8866	P eaten,F eaten	0.953	P eaten,C eaten	0.9786
Ikzf4	C eaten,F eaten	0.0108	C eaten,SFA	0.05	Cellulose intake,C eaten	0.3204	P eaten,C eaten	0.3262	Cellulose intake,P eaten	0.7356	P eaten,SFA	0.7762	P eaten,F eaten	0.857	Cellulose intake,SFA	0.9494	F eaten,SFA	0.987	Cellulose intake,F eaten	0.9924
Il1rl1	Cellulose intake,P eaten	0.008	Cellulose intake,C eaten	0.1986	Cellulose intake,F eaten	0.4248	P eaten,F eaten	0.4922	C eaten,F eaten	0.5402	Cellulose intake,SFA	0.5938	P eaten,SFA	0.6866	P eaten,C eaten	0.7986	F eaten,SFA	0.9152	C eaten,SFA	0.9346
Ftcd	C eaten,F eaten	0	Cellulose intake,P eaten	2e-04	P eaten,F eaten	2e-04	Cellulose intake,F eaten	8e-04	Cellulose intake,C eaten	0.0054	F eaten,SFA	0.0614	P eaten,SFA	0.0854	P eaten,C eaten	0.1556	C eaten,SFA	0.2166	Cellulose intake,SFA	0.3736
Aldh2	Cellulose intake,F eaten	0.0058	Cellulose intake,SFA	0.0098	Cellulose intake,P eaten	0.0218	Cellulose intake,C eaten	0.0848	C eaten,F eaten	0.1132	F eaten,SFA	0.1734	P eaten,F eaten	0.314	P eaten,SFA	0.421	C eaten,SFA	0.5428	P eaten,C eaten	0.9756
Vmn1r23	Cellulose intake,P eaten	0.014	Cellulose intake,C eaten	0.2158	Cellulose intake,SFA	0.2794	P eaten,C eaten	0.5674	Cellulose intake,F eaten	0.589	C eaten,F eaten	0.5958	P eaten,SFA	0.6254	C eaten,SFA	0.7506	P eaten,F eaten	0.8538	F eaten,SFA	0.9738
Olfr639	Cellulose intake,P eaten	0.0176	Cellulose intake,C eaten	0.3218	P eaten,SFA	0.6674	Cellulose intake,SFA	0.6788	Cellulose intake,F eaten	0.8706	P eaten,C eaten	0.9512	P eaten,F eaten	0.9524	C eaten,SFA	0.9672	C eaten,F eaten	0.9938	F eaten,SFA	0.9948
Mfge8	Cellulose intake,P eaten	0.0228	Cellulose intake,F eaten	0.0414	Cellulose intake,SFA	0.2646	Cellulose intake,C eaten	0.475	P eaten,F eaten	0.5822	F eaten,SFA	0.5926	P eaten,SFA	0.7002	C eaten,F eaten	0.728	C eaten,SFA	0.8682	P eaten,C eaten	0.9696
Olfr466	Cellulose intake,P eaten	0.0086	Cellulose intake,C eaten	0.0198	C eaten,F eaten	0.0578	Cellulose intake,F eaten	0.1528	C eaten,SFA	0.252	P eaten,C eaten	0.2902	Cellulose intake,SFA	0.3508	P eaten,SFA	0.4328	P eaten,F eaten	0.5166	F eaten,SFA	0.8914
Pcca	Cellulose intake,P eaten	0.0278	P eaten,F eaten	0.1578	C eaten,F eaten	0.1732	Cellulose intake,C eaten	0.3782	P eaten,SFA	0.408	Cellulose intake,F eaten	0.6416	F eaten,SFA	0.6954	C eaten,SFA	0.7092	P eaten,C eaten	0.7452	Cellulose intake,SFA	0.8646
Ninj1	Cellulose intake,F eaten	0	Cellulose intake,P eaten	0	Cellulose intake,SFA	0	Cellulose intake,C eaten	2e-04	C eaten,F eaten	8e-04	F eaten,SFA	8e-04	P eaten,F eaten	0.0058	P eaten,SFA	0.0858	C eaten,SFA	0.1062	P eaten,C eaten	0.5594
Ankrd35	P eaten,SFA	0.035	C eaten,SFA	0.0574	Cellulose intake,SFA	0.2342	Cellulose intake,P eaten	0.6512	F eaten,SFA	0.6674	Cellulose intake,C eaten	0.8282	Cellulose intake,F eaten	0.8284	P eaten,F eaten	0.841	C eaten,F eaten	0.8906	P eaten,C eaten	0.9688
Gpr151	Cellulose intake,P eaten	0.031	P eaten,SFA	0.0446	Cellulose intake,SFA	0.3076	C eaten,SFA	0.4508	P eaten,C eaten	0.5206	Cellulose intake,C eaten	0.5278	P eaten,F eaten	0.5678	Cellulose intake,F eaten	0.5762	C eaten,F eaten	0.5996	F eaten,SFA	0.869
Hgsnat	Cellulose intake,F eaten	0	Cellulose intake,P eaten	0	Cellulose intake,C eaten	2e-04	Cellulose intake,SFA	2e-04	C eaten,F eaten	0.0036	F eaten,SFA	0.0052	P eaten,F eaten	0.0258	P eaten,SFA	0.1322	C eaten,SFA	0.1594	P eaten,C eaten	0.856
Krt80	Cellulose intake,F eaten	0	Cellulose intake,P eaten	0	Cellulose intake,SFA	0	Cellulose intake,C eaten	0	C eaten,F eaten	0	F eaten,SFA	0	P eaten,F eaten	2e-04	P eaten,SFA	0.015	C eaten,SFA	0.0252	P eaten,C eaten	0.4214
Ifnz.1	Cellulose intake,P eaten	0.0098	Cellulose intake,F eaten	0.0104	Cellulose intake,C eaten	0.0548	C eaten,F eaten	0.1638	P eaten,F eaten	0.2656	Cellulose intake,SFA	0.277	P eaten,SFA	0.362	P eaten,C eaten	0.601	C eaten,SFA	0.65	F eaten,SFA	0.6546
Ppm1b	Cellulose intake,P eaten	0.0254	Cellulose intake,SFA	0.1484	Cellulose intake,C eaten	0.2236	Cellulose intake,F eaten	0.2408	C eaten,F eaten	0.668	P eaten,F eaten	0.6882	P eaten,SFA	0.7128	F eaten,SFA	0.8246	C eaten,SFA	0.8356	P eaten,C eaten	0.9698
Sult5a1	P eaten,SFA	0.0128	Cellulose intake,P eaten	0.0196	P eaten,C eaten	0.1116	Cellulose intake,C eaten	0.4112	P eaten,F eaten	0.4648	C eaten,SFA	0.809	Cellulose intake,SFA	0.8424	C eaten,F eaten	0.9646	Cellulose intake,F eaten	0.9858	F eaten,SFA	0.993
Sephs2	Cellulose intake,P eaten	0.0102	P eaten,F eaten	0.1556	Cellulose intake,C eaten	0.1918	C eaten,F eaten	0.3204	Cellulose intake,F eaten	0.4298	P eaten,SFA	0.445	F eaten,SFA	0.6994	Cellulose intake,SFA	0.7408	P eaten,C eaten	0.796	C eaten,SFA	0.8538
Psmd1	Cellulose intake,F eaten	0.0244	Cellulose intake,P eaten	0.2118	C eaten,F eaten	0.24	Cellulose intake,C eaten	0.308	F eaten,SFA	0.3448	Cellulose intake,SFA	0.3494	P eaten,F eaten	0.586	C eaten,SFA	0.759	P eaten,SFA	0.8274	P eaten,C eaten	0.9856
Adamtsl3	Cellulose intake,F eaten	0.0198	Cellulose intake,P eaten	0.0454	Cellulose intake,SFA	0.1438	Cellulose intake,C eaten	0.2676	C eaten,F eaten	0.8806	P eaten,F eaten	0.9258	F eaten,SFA	0.9276	C eaten,SFA	0.9526	P eaten,SFA	0.9652	P eaten,C eaten	0.9788
Rtca	Cellulose intake,P eaten	0.0286	Cellulose intake,SFA	0.2446	Cellulose intake,F eaten	0.3432	Cellulose intake,C eaten	0.3954	P eaten,SFA	0.5148	F eaten,SFA	0.6836	P eaten,F eaten	0.8222	C eaten,SFA	0.853	C eaten,F eaten	0.899	P eaten,C eaten	0.987
Nutm2	P eaten,SFA	0.0176	C eaten,SFA	0.0572	C eaten,F eaten	0.21	F eaten,SFA	0.2424	P eaten,F eaten	0.5208	Cellulose intake,SFA	0.6202	Cellulose intake,P eaten	0.8778	Cellulose intake,F eaten	0.9064	P eaten,C eaten	0.933	Cellulose intake,C eaten	0.9658
Olfr1212	Cellulose intake,P eaten	0.0278	P eaten,SFA	0.073	Cellulose intake,SFA	0.2618	Cellulose intake,C eaten	0.2902	Cellulose intake,F eaten	0.4166	P eaten,C eaten	0.5118	P eaten,F eaten	0.6024	C eaten,SFA	0.6424	C eaten,F eaten	0.6712	F eaten,SFA	0.9448
Prf1	C eaten,F eaten	0.0238	Cellulose intake,F eaten	0.028	P eaten,F eaten	0.0282	F eaten,SFA	0.06	Cellulose intake,P eaten	0.1412	P eaten,SFA	0.647	Cellulose intake,C eaten	0.7506	C eaten,SFA	0.8134	Cellulose intake,SFA	0.8214	P eaten,C eaten	0.8522
Pigr	C eaten,F eaten	0	P eaten,F eaten	2e-04	Cellulose intake,F eaten	0.0102	Cellulose intake,P eaten	0.0116	F eaten,SFA	0.0386	Cellulose intake,C eaten	0.0472	P eaten,C eaten	0.2212	C eaten,SFA	0.2902	P eaten,SFA	0.4016	Cellulose intake,SFA	0.8994
Gm20513	Cellulose intake,P eaten	0.0206	Cellulose intake,SFA	0.028	Cellulose intake,C eaten	0.0944	Cellulose intake,F eaten	0.1322	P eaten,SFA	0.4924	C eaten,SFA	0.5346	C eaten,F eaten	0.7032	F eaten,SFA	0.8342	P eaten,F eaten	0.8544	P eaten,C eaten	0.9608
Gpr84	Cellulose intake,F eaten	0	Cellulose intake,P eaten	0	Cellulose intake,SFA	0	Cellulose intake,C eaten	0	C eaten,F eaten	2e-04	F eaten,SFA	8e-04	P eaten,F eaten	0.0024	C eaten,SFA	0.0154	P eaten,SFA	0.0186	P eaten,C eaten	0.6566
Tgfbi	Cellulose intake,P eaten	0.0192	Cellulose intake,F eaten	0.0748	P eaten,F eaten	0.156	C eaten,F eaten	0.2734	F eaten,SFA	0.329	Cellulose intake,SFA	0.3368	Cellulose intake,C eaten	0.3782	P eaten,SFA	0.387	C eaten,SFA	0.6772	P eaten,C eaten	0.9066
Olfr1162	P eaten,SFA	0.0472	P eaten,F eaten	0.2972	C eaten,SFA	0.308	Cellulose intake,SFA	0.6032	C eaten,F eaten	0.615	Cellulose intake,P eaten	0.6884	Cellulose intake,C eaten	0.7074	F eaten,SFA	0.8504	P eaten,C eaten	0.8636	Cellulose intake,F eaten	0.9782
Mir129.2	Cellulose intake,P eaten	0.0164	Cellulose intake,F eaten	0.036	P eaten,SFA	0.0746	Cellulose intake,SFA	0.0972	Cellulose intake,C eaten	0.0982	C eaten,SFA	0.1564	C eaten,F eaten	0.313	P eaten,C eaten	0.445	P eaten,F eaten	0.4668	F eaten,SFA	0.6874
Prima1	Cellulose intake,P eaten	0.0022	P eaten,SFA	0.004	P eaten,C eaten	0.066	Cellulose intake,C eaten	0.2338	P eaten,F eaten	0.328	Cellulose intake,SFA	0.334	C eaten,SFA	0.3418	C eaten,F eaten	0.8336	Cellulose intake,F eaten	0.9136	F eaten,SFA	0.93
Ctsg	Cellulose intake,F eaten	0	Cellulose intake,SFA	0	Cellulose intake,P eaten	0	C eaten,F eaten	0	Cellulose intake,C eaten	0	F eaten,SFA	0	P eaten,F eaten	0	C eaten,SFA	8e-04	P eaten,SFA	0.0012	P eaten,C eaten	0.1776
Inpp5d	Cellulose intake,P eaten	0.0066	P eaten,F eaten	0.04	C eaten,F eaten	0.0494	Cellulose intake,F eaten	0.098	Cellulose intake,C eaten	0.3214	P eaten,SFA	0.4146	F eaten,SFA	0.427	Cellulose intake,SFA	0.5802	P eaten,C eaten	0.8074	C eaten,SFA	0.8336
Rs1	C eaten,F eaten	0.017	P eaten,F eaten	0.0548	Cellulose intake,F eaten	0.4268	Cellulose intake,P eaten	0.513	F eaten,SFA	0.6786	P eaten,C eaten	0.7416	Cellulose intake,C eaten	0.7994	C eaten,SFA	0.929	Cellulose intake,SFA	0.9508	P eaten,SFA	0.9566
Hgfac	Cellulose intake,P eaten	0.0052	Cellulose intake,SFA	0.1306	Cellulose intake,C eaten	0.1788	Cellulose intake,F eaten	0.2024	P eaten,SFA	0.3752	P eaten,F eaten	0.389	C eaten,F eaten	0.7084	C eaten,SFA	0.749	F eaten,SFA	0.83	P eaten,C eaten	0.945
Trem1	Cellulose intake,F eaten	0	Cellulose intake,P eaten	0	Cellulose intake,SFA	0	Cellulose intake,C eaten	0	C eaten,F eaten	0	F eaten,SFA	0	P eaten,F eaten	0	P eaten,SFA	0.0062	C eaten,SFA	0.0128	P eaten,C eaten	0.2782
Mccc2	Cellulose intake,P eaten	0.0412	C eaten,F eaten	0.0578	P eaten,F eaten	0.2104	Cellulose intake,C eaten	0.2812	P eaten,SFA	0.3372	C eaten,SFA	0.4806	Cellulose intake,F eaten	0.4932	F eaten,SFA	0.6568	Cellulose intake,SFA	0.7644	P eaten,C eaten	0.7988
Ide	Cellulose intake,P eaten	0.0152	Cellulose intake,C eaten	0.0318	Cellulose intake,SFA	0.0966	Cellulose intake,F eaten	0.208	C eaten,F eaten	0.4174	P eaten,SFA	0.6058	C eaten,SFA	0.6112	P eaten,F eaten	0.6504	F eaten,SFA	0.7898	P eaten,C eaten	0.9006
Pah	Cellulose intake,P eaten	0	P eaten,F eaten	0	C eaten,F eaten	2e-04	Cellulose intake,F eaten	8e-04	Cellulose intake,C eaten	0.0226	F eaten,SFA	0.0408	P eaten,SFA	0.0544	P eaten,C eaten	0.2458	Cellulose intake,SFA	0.4064	C eaten,SFA	0.7104
AI597479	Cellulose intake,SFA	0.0128	Cellulose intake,P eaten	0.1158	Cellulose intake,F eaten	0.1698	Cellulose intake,C eaten	0.5208	C eaten,SFA	0.6754	P eaten,SFA	0.6982	F eaten,SFA	0.8344	C eaten,F eaten	0.9258	P eaten,F eaten	0.9492	P eaten,C eaten	0.9938
AY761185	Cellulose intake,SFA	0.0152	P eaten,SFA	0.0716	C eaten,SFA	0.2788	P eaten,F eaten	0.3502	F eaten,SFA	0.4288	Cellulose intake,P eaten	0.47	C eaten,F eaten	0.7608	Cellulose intake,F eaten	0.8144	Cellulose intake,C eaten	0.8606	P eaten,C eaten	0.9498
Ank1	Cellulose intake,P eaten	0	Cellulose intake,F eaten	0	Cellulose intake,SFA	0	Cellulose intake,C eaten	0	C eaten,F eaten	8e-04	P eaten,F eaten	8e-04	F eaten,SFA	0.0056	P eaten,SFA	0.0628	C eaten,SFA	0.1236	P eaten,C eaten	0.5282
Rap1b	Cellulose intake,P eaten	0.0082	Cellulose intake,F eaten	0.0298	Cellulose intake,C eaten	0.035	C eaten,F eaten	0.0938	Cellulose intake,SFA	0.111	P eaten,F eaten	0.132	F eaten,SFA	0.3236	P eaten,SFA	0.4532	C eaten,SFA	0.4834	P eaten,C eaten	0.9232
Pcdh1	Cellulose intake,P eaten	0.0366	Cellulose intake,C eaten	0.3044	Cellulose intake,SFA	0.3588	P eaten,SFA	0.4834	Cellulose intake,F eaten	0.541	P eaten,F eaten	0.618	C eaten,SFA	0.6228	F eaten,SFA	0.645	C eaten,F eaten	0.7338	P eaten,C eaten	0.9492
Clca2	Cellulose intake,P eaten	0.0128	P eaten,SFA	0.0278	Cellulose intake,SFA	0.462	Cellulose intake,C eaten	0.5202	P eaten,F eaten	0.5806	C eaten,SFA	0.669	Cellulose intake,F eaten	0.6866	P eaten,C eaten	0.704	C eaten,F eaten	0.8386	F eaten,SFA	0.9662
Olfr1128	Cellulose intake,SFA	0.01	C eaten,SFA	0.026	P eaten,SFA	0.0282	Cellulose intake,P eaten	0.106	Cellulose intake,F eaten	0.1636	F eaten,SFA	0.259	Cellulose intake,C eaten	0.26	C eaten,F eaten	0.8742	P eaten,F eaten	0.9232	P eaten,C eaten	0.9856
Traf7	Cellulose intake,P eaten	0.013	Cellulose intake,F eaten	0.0572	Cellulose intake,C eaten	0.1594	C eaten,F eaten	0.1636	P eaten,F eaten	0.2964	Cellulose intake,SFA	0.3866	P eaten,SFA	0.6012	F eaten,SFA	0.6802	C eaten,SFA	0.8334	P eaten,C eaten	0.8856
Asb5	P eaten,SFA	0.0438	Cellulose intake,P eaten	0.1458	C eaten,SFA	0.3296	Cellulose intake,SFA	0.4932	P eaten,C eaten	0.6416	P eaten,F eaten	0.7058	F eaten,SFA	0.7326	Cellulose intake,C eaten	0.8832	C eaten,F eaten	0.9384	Cellulose intake,F eaten	0.9786
Abca8a	Cellulose intake,F eaten	0	C eaten,F eaten	0	Cellulose intake,P eaten	8e-04	P eaten,F eaten	0.0012	F eaten,SFA	0.0042	Cellulose intake,C eaten	0.0088	Cellulose intake,SFA	0.0906	C eaten,SFA	0.5076	P eaten,SFA	0.562	P eaten,C eaten	0.7094
Mchr1	C eaten,SFA	0.0278	Cellulose intake,SFA	0.0658	P eaten,SFA	0.1456	Cellulose intake,F eaten	0.4814	F eaten,SFA	0.5104	Cellulose intake,P eaten	0.5816	Cellulose intake,C eaten	0.6448	C eaten,F eaten	0.811	P eaten,C eaten	0.943	P eaten,F eaten	0.9468
Ces5a	Cellulose intake,P eaten	0.0154	Cellulose intake,C eaten	0.1052	Cellulose intake,SFA	0.1854	P eaten,SFA	0.314	Cellulose intake,F eaten	0.3724	C eaten,SFA	0.3754	C eaten,F eaten	0.5116	P eaten,C eaten	0.5828	P eaten,F eaten	0.64	F eaten,SFA	0.871
Dhrs4	Cellulose intake,F eaten	0.013	C eaten,F eaten	0.1714	F eaten,SFA	0.1988	Cellulose intake,P eaten	0.2074	P eaten,F eaten	0.383	Cellulose intake,C eaten	0.594	Cellulose intake,SFA	0.7412	C eaten,SFA	0.9704	P eaten,SFA	0.9778	P eaten,C eaten	0.994
Adipor1	Cellulose intake,F eaten	0.013	Cellulose intake,P eaten	0.0214	P eaten,F eaten	0.0982	C eaten,F eaten	0.1014	F eaten,SFA	0.1632	Cellulose intake,C eaten	0.21	Cellulose intake,SFA	0.3188	P eaten,SFA	0.4022	C eaten,SFA	0.748	P eaten,C eaten	0.9496
Pcdh20	P eaten,SFA	0.0278	Cellulose intake,P eaten	0.0628	P eaten,C eaten	0.4004	P eaten,F eaten	0.4708	Cellulose intake,C eaten	0.5262	Cellulose intake,SFA	0.6562	C eaten,SFA	0.6682	Cellulose intake,F eaten	0.9046	F eaten,SFA	0.9196	C eaten,F eaten	0.943
Olfr346	Cellulose intake,P eaten	0.0024	P eaten,SFA	0.0072	P eaten,C eaten	0.0526	Cellulose intake,C eaten	0.0762	Cellulose intake,SFA	0.098	C eaten,SFA	0.2552	P eaten,F eaten	0.2566	C eaten,F eaten	0.6874	Cellulose intake,F eaten	0.7308	F eaten,SFA	0.908
Olfr854	Cellulose intake,P eaten	0.0384	Cellulose intake,SFA	0.2476	Cellulose intake,C eaten	0.3478	Cellulose intake,F eaten	0.6514	P eaten,SFA	0.8234	C eaten,SFA	0.8516	P eaten,F eaten	0.9386	F eaten,SFA	0.9594	C eaten,F eaten	0.9654	P eaten,C eaten	0.984
Igdcc4	Cellulose intake,SFA	0	Cellulose intake,P eaten	0	Cellulose intake,C eaten	2e-04	Cellulose intake,F eaten	8e-04	C eaten,SFA	0.0044	P eaten,SFA	0.0112	F eaten,SFA	0.2856	C eaten,F eaten	0.811	P eaten,F eaten	0.9294	P eaten,C eaten	0.9306
Cd96	Cellulose intake,F eaten	0.0012	Cellulose intake,P eaten	0.0012	Cellulose intake,SFA	0.0044	C eaten,F eaten	0.0082	Cellulose intake,C eaten	0.0082	P eaten,F eaten	0.0096	F eaten,SFA	0.0138	P eaten,SFA	0.1346	C eaten,SFA	0.153	P eaten,C eaten	0.7072
Ddt	Cellulose intake,P eaten	0.0012	P eaten,F eaten	0.0048	C eaten,F eaten	0.029	Cellulose intake,F eaten	0.1136	F eaten,SFA	0.1484	P eaten,SFA	0.1858	Cellulose intake,C eaten	0.2236	P eaten,C eaten	0.5262	C eaten,SFA	0.724	Cellulose intake,SFA	0.7776
Gas5.1	C eaten,F eaten	0.027	Cellulose intake,C eaten	0.1932	Cellulose intake,P eaten	0.1986	C eaten,SFA	0.2068	P eaten,F eaten	0.2102	P eaten,SFA	0.6954	F eaten,SFA	0.7142	Cellulose intake,F eaten	0.7566	P eaten,C eaten	0.7582	Cellulose intake,SFA	0.8736
Zfp28	C eaten,F eaten	0.0178	F eaten,SFA	0.2574	P eaten,F eaten	0.3032	Cellulose intake,F eaten	0.6926	Cellulose intake,P eaten	0.8138	Cellulose intake,C eaten	0.9152	C eaten,SFA	0.9248	P eaten,C eaten	0.9438	P eaten,SFA	0.9476	Cellulose intake,SFA	0.9638
Ifitm6	Cellulose intake,F eaten	0	Cellulose intake,P eaten	0	Cellulose intake,SFA	0	Cellulose intake,C eaten	0	C eaten,F eaten	0	F eaten,SFA	0	P eaten,F eaten	0	C eaten,SFA	8e-04	P eaten,SFA	0.0012	P eaten,C eaten	0.0402
Mdh1	Cellulose intake,P eaten	0.0062	C eaten,F eaten	0.0088	P eaten,F eaten	0.0266	Cellulose intake,F eaten	0.1402	Cellulose intake,C eaten	0.2418	F eaten,SFA	0.3796	P eaten,SFA	0.4344	P eaten,C eaten	0.6844	C eaten,SFA	0.7144	Cellulose intake,SFA	0.858
Tspyl2	Cellulose intake,P eaten	0.0068	Cellulose intake,C eaten	0.0828	P eaten,SFA	0.1606	Cellulose intake,SFA	0.398	C eaten,SFA	0.411	P eaten,C eaten	0.588	Cellulose intake,F eaten	0.6836	C eaten,F eaten	0.7796	P eaten,F eaten	0.805	F eaten,SFA	0.9324
Pzp	Cellulose intake,P eaten	0.0406	Cellulose intake,C eaten	0.3002	Cellulose intake,F eaten	0.5694	P eaten,SFA	0.5782	Cellulose intake,SFA	0.6048	P eaten,F eaten	0.8144	C eaten,SFA	0.8702	F eaten,SFA	0.8778	C eaten,F eaten	0.9372	P eaten,C eaten	0.9886
Mccc1	Cellulose intake,P eaten	0.0088	C eaten,F eaten	0.0566	Cellulose intake,F eaten	0.1164	Cellulose intake,C eaten	0.1214	P eaten,F eaten	0.1296	P eaten,SFA	0.259	F eaten,SFA	0.552	Cellulose intake,SFA	0.5756	C eaten,SFA	0.6244	P eaten,C eaten	0.7702
Cnih4	Cellulose intake,P eaten	0.0184	Cellulose intake,C eaten	0.1322	Cellulose intake,F eaten	0.3364	P eaten,F eaten	0.3508	C eaten,F eaten	0.3728	Cellulose intake,SFA	0.4658	P eaten,SFA	0.491	F eaten,SFA	0.6508	C eaten,SFA	0.7014	P eaten,C eaten	0.945
Dnajb13	Cellulose intake,F eaten	0.0376	C eaten,F eaten	0.0742	Cellulose intake,C eaten	0.2236	Cellulose intake,P eaten	0.2734	P eaten,F eaten	0.3674	F eaten,SFA	0.3808	Cellulose intake,SFA	0.5728	C eaten,SFA	0.6684	P eaten,SFA	0.9446	P eaten,C eaten	0.978
Acy3	Cellulose intake,F eaten	0.0086	Cellulose intake,P eaten	0.028	Cellulose intake,C eaten	0.0834	C eaten,F eaten	0.088	Cellulose intake,SFA	0.1594	P eaten,F eaten	0.2344	F eaten,SFA	0.308	C eaten,SFA	0.8392	P eaten,SFA	0.849	P eaten,C eaten	0.981
Trmt1	Cellulose intake,P eaten	0.0052	Cellulose intake,SFA	0.01	Cellulose intake,C eaten	0.0128	Cellulose intake,F eaten	0.0904	C eaten,SFA	0.1168	P eaten,SFA	0.1446	C eaten,F eaten	0.2444	P eaten,C eaten	0.3186	P eaten,F eaten	0.7416	F eaten,SFA	0.8026
Pglyrp1	Cellulose intake,F eaten	0	Cellulose intake,P eaten	0	Cellulose intake,SFA	0	Cellulose intake,C eaten	0	C eaten,F eaten	0	F eaten,SFA	0	P eaten,F eaten	2e-04	P eaten,SFA	0.0056	C eaten,SFA	0.0066	P eaten,C eaten	0.2518
Retnlg	Cellulose intake,F eaten	0	Cellulose intake,P eaten	0	Cellulose intake,SFA	0	Cellulose intake,C eaten	0	C eaten,F eaten	0	F eaten,SFA	0	P eaten,F eaten	0	C eaten,SFA	2e-04	P eaten,SFA	2e-04	P eaten,C eaten	0.0102
Bbs12	Cellulose intake,P eaten	0.0106	Cellulose intake,SFA	0.1532	Cellulose intake,C eaten	0.2758	Cellulose intake,F eaten	0.4398	P eaten,SFA	0.5422	C eaten,SFA	0.8516	P eaten,F eaten	0.926	F eaten,SFA	0.9442	C eaten,F eaten	0.973	P eaten,C eaten	0.9878
Rwdd2a	Cellulose intake,F eaten	0.0176	Cellulose intake,P eaten	0.1002	C eaten,F eaten	0.1616	Cellulose intake,C eaten	0.2456	Cellulose intake,SFA	0.264	F eaten,SFA	0.5062	P eaten,F eaten	0.6036	C eaten,SFA	0.7054	P eaten,SFA	0.8692	P eaten,C eaten	0.9858
Il1rl2	Cellulose intake,F eaten	0	Cellulose intake,P eaten	0	C eaten,F eaten	0	P eaten,F eaten	0	Cellulose intake,SFA	0	Cellulose intake,C eaten	0	F eaten,SFA	0	P eaten,SFA	8e-04	C eaten,SFA	0.0054	P eaten,C eaten	0.132
Gzme	Cellulose intake,SFA	0	Cellulose intake,F eaten	0	F eaten,SFA	2e-04	C eaten,F eaten	2e-04	Cellulose intake,P eaten	2e-04	P eaten,F eaten	8e-04	Cellulose intake,C eaten	0.0012	C eaten,SFA	0.01	P eaten,SFA	0.0214	P eaten,C eaten	0.7736
Rdx	Cellulose intake,F eaten	0.0328	Cellulose intake,P eaten	0.0366	Cellulose intake,SFA	0.038	Cellulose intake,C eaten	0.083	F eaten,SFA	0.6362	C eaten,SFA	0.731	C eaten,F eaten	0.7508	P eaten,SFA	0.7774	P eaten,F eaten	0.884	P eaten,C eaten	0.9922
Itgb1	Cellulose intake,P eaten	0.0168	Cellulose intake,F eaten	0.0848	Cellulose intake,C eaten	0.187	Cellulose intake,SFA	0.208	C eaten,F eaten	0.5656	P eaten,F eaten	0.6654	P eaten,SFA	0.7064	C eaten,SFA	0.762	F eaten,SFA	0.7764	P eaten,C eaten	0.9856
Mef2a	Cellulose intake,P eaten	0.0082	C eaten,F eaten	0.0776	Cellulose intake,F eaten	0.087	P eaten,F eaten	0.1294	Cellulose intake,SFA	0.1318	Cellulose intake,C eaten	0.1638	P eaten,SFA	0.2116	F eaten,SFA	0.2352	C eaten,SFA	0.4404	P eaten,C eaten	0.9122
Capza2	Cellulose intake,F eaten	0	Cellulose intake,P eaten	0	Cellulose intake,SFA	2e-04	Cellulose intake,C eaten	2e-04	C eaten,F eaten	2e-04	F eaten,SFA	0.0058	P eaten,F eaten	0.0096	C eaten,SFA	0.1184	P eaten,SFA	0.1412	P eaten,C eaten	0.8038
Entpd8	Cellulose intake,F eaten	0	Cellulose intake,P eaten	0	Cellulose intake,C eaten	2e-04	Cellulose intake,SFA	8e-04	C eaten,F eaten	0.013	P eaten,F eaten	0.087	F eaten,SFA	0.1306	P eaten,SFA	0.3052	C eaten,SFA	0.3178	P eaten,C eaten	0.8072
Gapt	Cellulose intake,P eaten	0.0088	Cellulose intake,C eaten	0.0998	Cellulose intake,SFA	0.2854	P eaten,F eaten	0.2998	Cellulose intake,F eaten	0.3678	C eaten,F eaten	0.5446	P eaten,SFA	0.7114	C eaten,SFA	0.7246	F eaten,SFA	0.7624	P eaten,C eaten	0.945
Olfr1380	Cellulose intake,P eaten	0.0236	Cellulose intake,F eaten	0.199	P eaten,SFA	0.2228	Cellulose intake,C eaten	0.2344	Cellulose intake,SFA	0.358	P eaten,F eaten	0.5104	P eaten,C eaten	0.5818	C eaten,SFA	0.6012	C eaten,F eaten	0.675	F eaten,SFA	0.8006
Wbscr22	Cellulose intake,P eaten	0.0156	Cellulose intake,C eaten	0.0558	Cellulose intake,SFA	0.1394	Cellulose intake,F eaten	0.2916	P eaten,SFA	0.7378	C eaten,SFA	0.7974	P eaten,C eaten	0.9856	C eaten,F eaten	0.9912	F eaten,SFA	0.9928	P eaten,F eaten	0.9982
Clec4a2	Cellulose intake,F eaten	0	Cellulose intake,P eaten	0	Cellulose intake,C eaten	2e-04	Cellulose intake,SFA	2e-04	C eaten,F eaten	8e-04	P eaten,F eaten	8e-04	F eaten,SFA	0.003	P eaten,SFA	0.0524	C eaten,SFA	0.1338	P eaten,C eaten	0.5852
Sec14l4	Cellulose intake,F eaten	0.0102	Cellulose intake,SFA	0.0188	Cellulose intake,P eaten	0.0292	Cellulose intake,C eaten	0.1156	C eaten,F eaten	0.1788	F eaten,SFA	0.1986	P eaten,F eaten	0.3628	C eaten,SFA	0.463	P eaten,SFA	0.4816	P eaten,C eaten	0.9802
Spink5	P eaten,C eaten	0.0128	Cellulose intake,P eaten	0.0152	P eaten,SFA	0.0454	P eaten,F eaten	0.2856	Cellulose intake,C eaten	0.576	C eaten,SFA	0.8914	C eaten,F eaten	0.9528	Cellulose intake,SFA	0.9688	Cellulose intake,F eaten	0.9856	F eaten,SFA	0.9922
Hgd	P eaten,F eaten	0	C eaten,F eaten	0	Cellulose intake,P eaten	0	Cellulose intake,F eaten	8e-04	F eaten,SFA	0.0066	P eaten,SFA	0.0676	Cellulose intake,C eaten	0.138	P eaten,C eaten	0.1706	Cellulose intake,SFA	0.692	C eaten,SFA	0.7784
Dynll2	Cellulose intake,P eaten	0.0282	Cellulose intake,C eaten	0.439	P eaten,SFA	0.6634	Cellulose intake,F eaten	0.7114	Cellulose intake,SFA	0.7802	P eaten,F eaten	0.8848	C eaten,F eaten	0.889	P eaten,C eaten	0.9324	C eaten,SFA	0.9512	F eaten,SFA	0.979
Olfr1466	Cellulose intake,P eaten	0.0266	P eaten,SFA	0.0464	Cellulose intake,C eaten	0.2046	Cellulose intake,SFA	0.2158	P eaten,C eaten	0.3612	C eaten,SFA	0.3674	P eaten,F eaten	0.613	C eaten,F eaten	0.7668	Cellulose intake,F eaten	0.8006	F eaten,SFA	0.876
Gnpda2	Cellulose intake,F eaten	0	Cellulose intake,P eaten	8e-04	Cellulose intake,SFA	0.0028	C eaten,F eaten	0.0048	F eaten,SFA	0.0068	P eaten,F eaten	0.015	Cellulose intake,C eaten	0.0164	P eaten,SFA	0.2818	C eaten,SFA	0.3396	P eaten,C eaten	0.9368
Zc2hc1b	P eaten,SFA	0.035	Cellulose intake,SFA	0.0834	C eaten,SFA	0.1058	F eaten,SFA	0.2554	Cellulose intake,P eaten	0.6814	P eaten,F eaten	0.8682	Cellulose intake,F eaten	0.8702	Cellulose intake,C eaten	0.9176	C eaten,F eaten	0.9482	P eaten,C eaten	0.987
Rdh7	Cellulose intake,P eaten	0.0162	Cellulose intake,C eaten	0.2674	P eaten,F eaten	0.2696	C eaten,F eaten	0.2934	P eaten,SFA	0.3364	Cellulose intake,F eaten	0.53	Cellulose intake,SFA	0.5922	C eaten,SFA	0.5936	F eaten,SFA	0.7014	P eaten,C eaten	0.8702
Olfr193	P eaten,SFA	0.0252	C eaten,SFA	0.1686	Cellulose intake,P eaten	0.2566	P eaten,F eaten	0.2804	P eaten,C eaten	0.369	F eaten,SFA	0.4022	Cellulose intake,C eaten	0.4408	C eaten,F eaten	0.5986	Cellulose intake,SFA	0.6496	Cellulose intake,F eaten	0.8448
Crebl2	Cellulose intake,P eaten	0.0342	Cellulose intake,C eaten	0.1792	Cellulose intake,SFA	0.308	Cellulose intake,F eaten	0.3758	P eaten,F eaten	0.7284	P eaten,SFA	0.7456	C eaten,F eaten	0.7764	F eaten,SFA	0.9006	C eaten,SFA	0.9286	P eaten,C eaten	0.9634
Serpina1c	Cellulose intake,P eaten	0.0128	Cellulose intake,F eaten	0.092	P eaten,F eaten	0.1074	C eaten,F eaten	0.3214	Cellulose intake,C eaten	0.3318	Cellulose intake,SFA	0.52	F eaten,SFA	0.5474	P eaten,SFA	0.7332	P eaten,C eaten	0.9154	C eaten,SFA	0.9714
Sry	Cellulose intake,SFA	0.0086	C eaten,SFA	0.0338	P eaten,SFA	0.1406	Cellulose intake,P eaten	0.2662	Cellulose intake,C eaten	0.536	F eaten,SFA	0.5656	Cellulose intake,F eaten	0.5972	C eaten,F eaten	0.973	P eaten,F eaten	0.9856	P eaten,C eaten	0.989
X0610005C13Rik	Cellulose intake,P eaten	0.0118	C eaten,F eaten	0.1966	Cellulose intake,C eaten	0.213	P eaten,F eaten	0.4044	P eaten,SFA	0.59	Cellulose intake,F eaten	0.7136	Cellulose intake,SFA	0.7458	P eaten,C eaten	0.7556	C eaten,SFA	0.77	F eaten,SFA	0.8416
Cracr2b	Cellulose intake,P eaten	0.0146	Cellulose intake,F eaten	0.0556	Cellulose intake,C eaten	0.0746	F eaten,SFA	0.1644	Cellulose intake,SFA	0.1816	C eaten,F eaten	0.1988	P eaten,F eaten	0.3236	C eaten,SFA	0.5678	P eaten,SFA	0.5978	P eaten,C eaten	0.9678
Tarm1.1	C eaten,F eaten	0.0228	Cellulose intake,P eaten	0.045	Cellulose intake,F eaten	0.0814	P eaten,F eaten	0.14	Cellulose intake,C eaten	0.1814	F eaten,SFA	0.2622	Cellulose intake,SFA	0.3956	C eaten,SFA	0.5398	P eaten,SFA	0.5746	P eaten,C eaten	0.8956
Dcpp2	Cellulose intake,SFA	0.0172	Cellulose intake,P eaten	0.0466	Cellulose intake,C eaten	0.1714	Cellulose intake,F eaten	0.2758	C eaten,SFA	0.6626	P eaten,SFA	0.7462	C eaten,F eaten	0.8188	F eaten,SFA	0.9152	P eaten,F eaten	0.9338	P eaten,C eaten	0.98
Il1f9	Cellulose intake,F eaten	0.0142	F eaten,SFA	0.05	P eaten,F eaten	0.0748	C eaten,F eaten	0.084	Cellulose intake,P eaten	0.2688	Cellulose intake,SFA	0.273	Cellulose intake,C eaten	0.4548	P eaten,SFA	0.6112	C eaten,SFA	0.6168	P eaten,C eaten	0.979
Tnfsf18	Cellulose intake,F eaten	0	C eaten,F eaten	0	Cellulose intake,P eaten	0	Cellulose intake,SFA	0	Cellulose intake,C eaten	0	F eaten,SFA	0	P eaten,F eaten	0	C eaten,SFA	0.0012	P eaten,SFA	0.022	P eaten,C eaten	0.2
Suclg2	Cellulose intake,F eaten	0	C eaten,F eaten	0	Cellulose intake,P eaten	0	F eaten,SFA	0	Cellulose intake,SFA	2e-04	P eaten,F eaten	2e-04	Cellulose intake,C eaten	2e-04	P eaten,SFA	0.1652	C eaten,SFA	0.22	P eaten,C eaten	0.6516
Olfr969	P eaten,SFA	0.0148	Cellulose intake,P eaten	0.0622	P eaten,F eaten	0.1862	P eaten,C eaten	0.4174	Cellulose intake,C eaten	0.4914	Cellulose intake,SFA	0.588	Cellulose intake,F eaten	0.6608	C eaten,SFA	0.8516	C eaten,F eaten	0.8638	F eaten,SFA	0.9662
Mslnl	C eaten,SFA	0.0178	P eaten,SFA	0.0666	Cellulose intake,SFA	0.0834	F eaten,SFA	0.1132	C eaten,F eaten	0.5346	P eaten,F eaten	0.804	Cellulose intake,F eaten	0.8208	Cellulose intake,P eaten	0.961	Cellulose intake,C eaten	0.9692	P eaten,C eaten	0.9922
Olfr1351	P eaten,SFA	0.0314	C eaten,SFA	0.0908	Cellulose intake,P eaten	0.1836	Cellulose intake,SFA	0.2566	Cellulose intake,C eaten	0.669	P eaten,C eaten	0.7222	P eaten,F eaten	0.903	F eaten,SFA	0.9182	C eaten,F eaten	0.9536	Cellulose intake,F eaten	0.9672
Tas2r124	Cellulose intake,C eaten	0.0064	Cellulose intake,SFA	0.0066	Cellulose intake,P eaten	0.0076	P eaten,SFA	0.0234	Cellulose intake,F eaten	0.0296	C eaten,SFA	0.0492	C eaten,F eaten	0.2294	P eaten,C eaten	0.3	P eaten,F eaten	0.568	F eaten,SFA	0.5984
Glrx3	P eaten,SFA	0.0164	C eaten,SFA	0.2682	Cellulose intake,SFA	0.4704	P eaten,F eaten	0.585	F eaten,SFA	0.6772	Cellulose intake,P eaten	0.7416	C eaten,F eaten	0.8726	Cellulose intake,C eaten	0.931	Cellulose intake,F eaten	0.9498	P eaten,C eaten	0.9632
Tmem102	Cellulose intake,P eaten	0.0022	Cellulose intake,C eaten	0.0188	Cellulose intake,SFA	0.021	Cellulose intake,F eaten	0.0684	C eaten,F eaten	0.3888	P eaten,SFA	0.3966	C eaten,SFA	0.4592	P eaten,F eaten	0.5652	F eaten,SFA	0.6968	P eaten,C eaten	0.8278
Etnk2	C eaten,F eaten	0.0102	Cellulose intake,F eaten	0.2424	P eaten,F eaten	0.2494	F eaten,SFA	0.252	Cellulose intake,P eaten	0.5028	Cellulose intake,C eaten	0.6794	P eaten,SFA	0.907	Cellulose intake,SFA	0.9144	P eaten,C eaten	0.9306	C eaten,SFA	0.9338
X4930563M21Rik	C eaten,SFA	0.0296	C eaten,F eaten	0.1878	Cellulose intake,SFA	0.3274	P eaten,SFA	0.5088	P eaten,F eaten	0.7784	Cellulose intake,P eaten	0.796	F eaten,SFA	0.8074	Cellulose intake,C eaten	0.8076	Cellulose intake,F eaten	0.853	P eaten,C eaten	0.9482
Zfp957	P eaten,F eaten	0.0404	C eaten,F eaten	0.439	P eaten,SFA	0.614	F eaten,SFA	0.6688	Cellulose intake,F eaten	0.6886	Cellulose intake,P eaten	0.7118	C eaten,SFA	0.905	P eaten,C eaten	0.909	Cellulose intake,C eaten	0.9396	Cellulose intake,SFA	0.974
Lpin1	Cellulose intake,P eaten	0.0314	P eaten,C eaten	0.364	P eaten,SFA	0.3674	Cellulose intake,C eaten	0.6734	P eaten,F eaten	0.7536	C eaten,SFA	0.7818	Cellulose intake,SFA	0.8958	C eaten,F eaten	0.9114	Cellulose intake,F eaten	0.9962	F eaten,SFA	0.997
Mrpl36	P eaten,SFA	0.0466	C eaten,SFA	0.0728	Cellulose intake,SFA	0.1306	F eaten,SFA	0.4762	C eaten,F eaten	0.4786	P eaten,F eaten	0.5202	Cellulose intake,P eaten	0.5422	Cellulose intake,F eaten	0.639	Cellulose intake,C eaten	0.8006	P eaten,C eaten	0.8928
Gata1	Cellulose intake,F eaten	0.0376	Cellulose intake,P eaten	0.086	C eaten,F eaten	0.0954	P eaten,F eaten	0.2248	Cellulose intake,SFA	0.2674	F eaten,SFA	0.2782	Cellulose intake,C eaten	0.282	C eaten,SFA	0.7576	P eaten,SFA	0.814	P eaten,C eaten	0.9782
Scgb2b20	Cellulose intake,P eaten	0.0234	Cellulose intake,SFA	0.0652	Cellulose intake,C eaten	0.2766	Cellulose intake,F eaten	0.466	P eaten,SFA	0.5234	C eaten,SFA	0.5422	P eaten,F eaten	0.813	F eaten,SFA	0.816	C eaten,F eaten	0.8532	P eaten,C eaten	0.9096
Larp1b	Cellulose intake,P eaten	0.0152	Cellulose intake,C eaten	0.1654	Cellulose intake,SFA	0.2736	Cellulose intake,F eaten	0.4602	P eaten,SFA	0.563	P eaten,F eaten	0.6434	C eaten,F eaten	0.745	C eaten,SFA	0.8086	F eaten,SFA	0.818	P eaten,C eaten	0.9634
Dkk4	Cellulose intake,P eaten	0.0434	P eaten,SFA	0.0484	Cellulose intake,C eaten	0.3968	C eaten,SFA	0.4762	P eaten,C eaten	0.6044	Cellulose intake,SFA	0.6454	P eaten,F eaten	0.8418	C eaten,F eaten	0.9778	Cellulose intake,F eaten	0.9814	F eaten,SFA	0.9846
Rit1	Cellulose intake,P eaten	0.0278	Cellulose intake,C eaten	0.2164	P eaten,F eaten	0.3068	C eaten,F eaten	0.3888	P eaten,SFA	0.463	Cellulose intake,SFA	0.5154	Cellulose intake,F eaten	0.5428	C eaten,SFA	0.5508	F eaten,SFA	0.724	P eaten,C eaten	0.8008
Moxd1	P eaten,C eaten	0	Cellulose intake,P eaten	0	P eaten,SFA	0	Cellulose intake,C eaten	2e-04	Cellulose intake,SFA	0.0058	C eaten,SFA	0.0096	P eaten,F eaten	0.0548	C eaten,F eaten	0.057	Cellulose intake,F eaten	0.5338	F eaten,SFA	0.8484
Gm5538	Cellulose intake,P eaten	0.0494	P eaten,SFA	0.0712	Cellulose intake,F eaten	0.285	Cellulose intake,SFA	0.2876	P eaten,F eaten	0.313	C eaten,F eaten	0.3196	C eaten,SFA	0.4884	Cellulose intake,C eaten	0.5102	F eaten,SFA	0.5688	P eaten,C eaten	0.7306
Ugt2b38	P eaten,SFA	0.0012	C eaten,SFA	0.084	Cellulose intake,SFA	0.11	Cellulose intake,P eaten	0.3866	P eaten,C eaten	0.488	F eaten,SFA	0.68	P eaten,F eaten	0.7666	Cellulose intake,C eaten	0.8042	C eaten,F eaten	0.942	Cellulose intake,F eaten	0.982
Bcl2l2	P eaten,SFA	0.0484	Cellulose intake,P eaten	0.153	C eaten,SFA	0.3786	Cellulose intake,SFA	0.5202	P eaten,F eaten	0.5506	Cellulose intake,C eaten	0.589	P eaten,C eaten	0.677	Cellulose intake,F eaten	0.8312	C eaten,F eaten	0.872	F eaten,SFA	0.8962
Trpm6	C eaten,F eaten	0	Cellulose intake,F eaten	0	P eaten,F eaten	0	F eaten,SFA	0	Cellulose intake,P eaten	0.0068	P eaten,C eaten	0.0112	Cellulose intake,C eaten	0.2654	P eaten,SFA	0.3262	C eaten,SFA	0.4672	Cellulose intake,SFA	0.586
Adm2	C eaten,F eaten	0.0386	Cellulose intake,P eaten	0.3906	P eaten,F eaten	0.506	Cellulose intake,C eaten	0.614	C eaten,SFA	0.6918	Cellulose intake,F eaten	0.7342	F eaten,SFA	0.826	P eaten,SFA	0.8626	Cellulose intake,SFA	0.938	P eaten,C eaten	0.9586
Lat2	Cellulose intake,F eaten	0.0444	Cellulose intake,SFA	0.1704	F eaten,SFA	0.3772	Cellulose intake,P eaten	0.3894	C eaten,F eaten	0.444	Cellulose intake,C eaten	0.585	C eaten,SFA	0.6952	P eaten,F eaten	0.752	P eaten,SFA	0.8282	P eaten,C eaten	0.9948
Obp2a	P eaten,SFA	0	Cellulose intake,C eaten	0	Cellulose intake,P eaten	0	Cellulose intake,SFA	2e-04	C eaten,SFA	2e-04	P eaten,C eaten	0.0012	C eaten,F eaten	0.0366	P eaten,F eaten	0.0954	F eaten,SFA	0.4306	Cellulose intake,F eaten	0.5584
Igfn1	Cellulose intake,P eaten	0.0132	P eaten,SFA	0.0522	Cellulose intake,SFA	0.1952	Cellulose intake,C eaten	0.422	Cellulose intake,F eaten	0.5476	C eaten,SFA	0.6886	P eaten,F eaten	0.8806	F eaten,SFA	0.929	P eaten,C eaten	0.9372	C eaten,F eaten	0.979
Abcb11	Cellulose intake,P eaten	0	Cellulose intake,F eaten	0	Cellulose intake,SFA	0	Cellulose intake,C eaten	0	C eaten,F eaten	0	F eaten,SFA	0	P eaten,F eaten	0	C eaten,SFA	0	P eaten,SFA	0	P eaten,C eaten	0.013
Hcst	Cellulose intake,P eaten	0	Cellulose intake,SFA	0	Cellulose intake,F eaten	0	Cellulose intake,C eaten	0	C eaten,F eaten	8e-04	F eaten,SFA	0.0012	P eaten,F eaten	0.0068	C eaten,SFA	0.0112	P eaten,SFA	0.0256	P eaten,C eaten	0.6342
Nog	Cellulose intake,P eaten	0.0064	P eaten,SFA	0.0354	Cellulose intake,SFA	0.2194	Cellulose intake,F eaten	0.2604	Cellulose intake,C eaten	0.385	C eaten,SFA	0.4692	P eaten,F eaten	0.5656	P eaten,C eaten	0.6506	C eaten,F eaten	0.7718	F eaten,SFA	0.8432
Tas2r131	P eaten,SFA	0	C eaten,SFA	2e-04	Cellulose intake,SFA	8e-04	F eaten,SFA	0.0128	P eaten,F eaten	0.1444	C eaten,F eaten	0.2366	Cellulose intake,P eaten	0.3118	P eaten,C eaten	0.3216	Cellulose intake,F eaten	0.6962	Cellulose intake,C eaten	0.703
X4833428L15Rik	C eaten,SFA	0	Cellulose intake,SFA	0	P eaten,SFA	8e-04	F eaten,SFA	0.0164	Cellulose intake,P eaten	0.0172	Cellulose intake,F eaten	0.0284	Cellulose intake,C eaten	0.0454	C eaten,F eaten	0.8254	P eaten,F eaten	0.933	P eaten,C eaten	0.9766
X1700031P21Rik	P eaten,SFA	0.0164	C eaten,SFA	0.4478	Cellulose intake,SFA	0.558	Cellulose intake,P eaten	0.609	P eaten,F eaten	0.7182	P eaten,C eaten	0.8076	F eaten,SFA	0.8346	Cellulose intake,C eaten	0.9324	C eaten,F eaten	0.9662	Cellulose intake,F eaten	0.9848
Gm13986	Cellulose intake,F eaten	0.0252	Cellulose intake,P eaten	0.0618	Cellulose intake,C eaten	0.145	Cellulose intake,SFA	0.2908	P eaten,SFA	0.3584	C eaten,F eaten	0.4398	C eaten,SFA	0.5016	P eaten,F eaten	0.6342	F eaten,SFA	0.6844	P eaten,C eaten	0.7556
Gm11110	Cellulose intake,P eaten	0.028	Cellulose intake,C eaten	0.2052	C eaten,SFA	0.3262	Cellulose intake,SFA	0.3322	P eaten,SFA	0.3468	P eaten,F eaten	0.4136	F eaten,SFA	0.5336	C eaten,F eaten	0.5468	Cellulose intake,F eaten	0.6272	P eaten,C eaten	0.889
Olfr342	Cellulose intake,P eaten	0.0266	P eaten,SFA	0.3892	Cellulose intake,C eaten	0.4528	Cellulose intake,SFA	0.6982	P eaten,C eaten	0.7306	Cellulose intake,F eaten	0.8028	P eaten,F eaten	0.8352	C eaten,SFA	0.9736	C eaten,F eaten	0.9932	F eaten,SFA	0.9956
Ube2dnl1	Cellulose intake,P eaten	0.013	P eaten,SFA	0.0278	Cellulose intake,C eaten	0.2512	Cellulose intake,SFA	0.2872	C eaten,SFA	0.3656	P eaten,C eaten	0.7262	P eaten,F eaten	0.9214	F eaten,SFA	0.9534	Cellulose intake,F eaten	0.955	C eaten,F eaten	0.9606
Myo1b	Cellulose intake,P eaten	0.0072	Cellulose intake,C eaten	0.0164	Cellulose intake,SFA	0.0894	C eaten,F eaten	0.1228	Cellulose intake,F eaten	0.199	P eaten,F eaten	0.2378	C eaten,SFA	0.3282	P eaten,SFA	0.3824	F eaten,SFA	0.4184	P eaten,C eaten	0.8528
Mfsd5	Cellulose intake,SFA	0.0202	Cellulose intake,P eaten	0.0492	Cellulose intake,C eaten	0.3274	P eaten,SFA	0.3696	Cellulose intake,F eaten	0.5424	C eaten,SFA	0.6362	F eaten,SFA	0.8596	P eaten,F eaten	0.9652	C eaten,F eaten	0.9718	P eaten,C eaten	0.9918
Cat	Cellulose intake,F eaten	0	Cellulose intake,P eaten	8e-04	Cellulose intake,SFA	8e-04	C eaten,F eaten	0.002	Cellulose intake,C eaten	0.0054	P eaten,F eaten	0.029	F eaten,SFA	0.03	P eaten,SFA	0.2496	C eaten,SFA	0.2876	P eaten,C eaten	0.8102
Vcp	Cellulose intake,P eaten	0.028	Cellulose intake,C eaten	0.1592	Cellulose intake,SFA	0.2682	Cellulose intake,F eaten	0.4556	P eaten,SFA	0.4602	P eaten,F eaten	0.4834	C eaten,F eaten	0.518	C eaten,SFA	0.5664	F eaten,SFA	0.5904	P eaten,C eaten	0.9538
Rac2	Cellulose intake,P eaten	0.0304	Cellulose intake,F eaten	0.1426	Cellulose intake,SFA	0.219	P eaten,SFA	0.2316	P eaten,F eaten	0.258	C eaten,F eaten	0.3502	F eaten,SFA	0.3788	Cellulose intake,C eaten	0.45	C eaten,SFA	0.6742	P eaten,C eaten	0.9552
Snx1	Cellulose intake,P eaten	0.0042	Cellulose intake,F eaten	0.0128	Cellulose intake,C eaten	0.0172	C eaten,F eaten	0.0266	Cellulose intake,SFA	0.0858	P eaten,F eaten	0.123	F eaten,SFA	0.252	P eaten,SFA	0.3584	C eaten,SFA	0.4556	P eaten,C eaten	0.8174
Slc7a5	P eaten,SFA	0.0296	Cellulose intake,P eaten	0.0376	Cellulose intake,SFA	0.2388	Cellulose intake,C eaten	0.285	P eaten,F eaten	0.392	C eaten,SFA	0.5138	P eaten,C eaten	0.7864	C eaten,F eaten	0.9144	F eaten,SFA	0.933	Cellulose intake,F eaten	0.9592
Krtap31.2	Cellulose intake,SFA	0.0022	P eaten,SFA	0.0032	C eaten,SFA	0.0124	Cellulose intake,F eaten	0.1278	Cellulose intake,P eaten	0.1292	Cellulose intake,C eaten	0.239	F eaten,SFA	0.248	C eaten,F eaten	0.2968	P eaten,F eaten	0.4328	P eaten,C eaten	0.7268
Pccb	Cellulose intake,P eaten	0.0116	C eaten,F eaten	0.185	Cellulose intake,C eaten	0.208	P eaten,F eaten	0.215	Cellulose intake,F eaten	0.3662	P eaten,SFA	0.418	Cellulose intake,SFA	0.6232	C eaten,SFA	0.695	F eaten,SFA	0.7204	P eaten,C eaten	0.8758
Arl10.1	C eaten,F eaten	0.031	P eaten,F eaten	0.0966	Cellulose intake,P eaten	0.1202	F eaten,SFA	0.4916	Cellulose intake,F eaten	0.5476	P eaten,SFA	0.641	Cellulose intake,C eaten	0.6502	C eaten,SFA	0.7202	P eaten,C eaten	0.7464	Cellulose intake,SFA	0.9532
Copz1	Cellulose intake,SFA	0.0314	Cellulose intake,P eaten	0.0376	Cellulose intake,C eaten	0.1132	Cellulose intake,F eaten	0.2902	P eaten,SFA	0.6504	C eaten,SFA	0.7288	C eaten,F eaten	0.9582	F eaten,SFA	0.9696	P eaten,F eaten	0.9842	P eaten,C eaten	0.9934
Spock1	P eaten,SFA	0.0164	Cellulose intake,SFA	0.1196	C eaten,SFA	0.3546	Cellulose intake,P eaten	0.3978	Cellulose intake,C eaten	0.5818	P eaten,F eaten	0.6602	P eaten,C eaten	0.953	F eaten,SFA	0.9672	Cellulose intake,F eaten	0.974	C eaten,F eaten	0.9746
Nlrc3	Cellulose intake,P eaten	0	Cellulose intake,F eaten	0	Cellulose intake,SFA	0	Cellulose intake,C eaten	0	F eaten,SFA	8e-04	P eaten,F eaten	0.0112	C eaten,F eaten	0.0152	P eaten,SFA	0.0282	C eaten,SFA	0.058	P eaten,C eaten	0.6544
Hibch	Cellulose intake,P eaten	0.0162	P eaten,SFA	0.2162	P eaten,F eaten	0.259	Cellulose intake,C eaten	0.2742	C eaten,F eaten	0.279	Cellulose intake,F eaten	0.3626	Cellulose intake,SFA	0.4284	C eaten,SFA	0.5428	F eaten,SFA	0.6346	P eaten,C eaten	0.8986
Tgfb1	Cellulose intake,P eaten	0.008	P eaten,F eaten	0.0284	Cellulose intake,F eaten	0.0352	C eaten,F eaten	0.0572	F eaten,SFA	0.1296	Cellulose intake,SFA	0.2656	Cellulose intake,C eaten	0.3124	P eaten,SFA	0.3166	C eaten,SFA	0.7598	P eaten,C eaten	0.8372
Mrpl38	Cellulose intake,C eaten	0.029	Cellulose intake,SFA	0.0294	Cellulose intake,P eaten	0.0296	Cellulose intake,F eaten	0.0432	C eaten,F eaten	0.1852	P eaten,F eaten	0.3156	F eaten,SFA	0.3796	C eaten,SFA	0.4602	P eaten,SFA	0.5766	P eaten,C eaten	0.9658
Rpp25	Cellulose intake,P eaten	0.0314	Cellulose intake,C eaten	0.0622	Cellulose intake,SFA	0.1266	Cellulose intake,F eaten	0.2696	P eaten,SFA	0.4322	C eaten,SFA	0.6546	C eaten,F eaten	0.8144	P eaten,C eaten	0.853	P eaten,F eaten	0.8974	F eaten,SFA	0.953
Abhd17c	Cellulose intake,P eaten	0.0482	Cellulose intake,C eaten	0.308	Cellulose intake,SFA	0.4094	Cellulose intake,F eaten	0.5192	P eaten,F eaten	0.6228	P eaten,SFA	0.767	F eaten,SFA	0.8254	C eaten,F eaten	0.8342	C eaten,SFA	0.9272	P eaten,C eaten	0.9856
Bhmt2	C eaten,F eaten	0.0294	Cellulose intake,F eaten	0.1506	P eaten,F eaten	0.2638	F eaten,SFA	0.4406	Cellulose intake,P eaten	0.6188	Cellulose intake,C eaten	0.8778	P eaten,SFA	0.9614	Cellulose intake,SFA	0.9722	C eaten,SFA	0.9764	P eaten,C eaten	0.978
Mir96	Cellulose intake,P eaten	0.04	Cellulose intake,C eaten	0.1656	P eaten,SFA	0.2016	Cellulose intake,SFA	0.2442	Cellulose intake,F eaten	0.3526	C eaten,SFA	0.529	P eaten,C eaten	0.7046	C eaten,F eaten	0.8556	P eaten,F eaten	0.892	F eaten,SFA	0.9508
Rab7	Cellulose intake,SFA	0.0342	Cellulose intake,P eaten	0.0608	Cellulose intake,F eaten	0.132	P eaten,SFA	0.168	Cellulose intake,C eaten	0.2972	C eaten,SFA	0.3948	C eaten,F eaten	0.443	F eaten,SFA	0.5802	P eaten,F eaten	0.6498	P eaten,C eaten	0.9552
X1810007D17Rik	P eaten,C eaten	0.033	C eaten,SFA	0.0718	Cellulose intake,P eaten	0.0776	P eaten,SFA	0.149	C eaten,F eaten	0.1582	Cellulose intake,C eaten	0.1778	Cellulose intake,SFA	0.5334	P eaten,F eaten	0.5826	F eaten,SFA	0.7722	Cellulose intake,F eaten	0.9022
Rnf182	Cellulose intake,P eaten	0.024	Cellulose intake,C eaten	0.1488	Cellulose intake,SFA	0.1504	C eaten,SFA	0.1506	P eaten,SFA	0.2074	C eaten,F eaten	0.3104	P eaten,C eaten	0.4512	Cellulose intake,F eaten	0.6942	P eaten,F eaten	0.8344	F eaten,SFA	0.9182
Coro1b	Cellulose intake,P eaten	0.0446	Cellulose intake,C eaten	0.2566	Cellulose intake,F eaten	0.4956	Cellulose intake,SFA	0.5268	P eaten,F eaten	0.5696	C eaten,F eaten	0.6032	P eaten,SFA	0.6894	C eaten,SFA	0.7448	F eaten,SFA	0.8028	P eaten,C eaten	0.9654
Krtap12.1	C eaten,SFA	0.0446	P eaten,SFA	0.119	Cellulose intake,SFA	0.187	F eaten,SFA	0.4974	C eaten,F eaten	0.7204	Cellulose intake,F eaten	0.9152	P eaten,F eaten	0.9372	Cellulose intake,P eaten	0.946	Cellulose intake,C eaten	0.9686	P eaten,C eaten	0.9922
Zfp936	Cellulose intake,P eaten	0.031	P eaten,SFA	0.1506	Cellulose intake,C eaten	0.1586	Cellulose intake,SFA	0.2182	C eaten,SFA	0.3106	Cellulose intake,F eaten	0.4394	P eaten,C eaten	0.5494	P eaten,F eaten	0.5982	C eaten,F eaten	0.703	F eaten,SFA	0.7838
Gmcl1	Cellulose intake,SFA	0.0314	C eaten,SFA	0.0856	Cellulose intake,P eaten	0.1214	P eaten,SFA	0.177	Cellulose intake,C eaten	0.2742	Cellulose intake,F eaten	0.3548	F eaten,SFA	0.6484	C eaten,F eaten	0.8102	P eaten,C eaten	0.8928	P eaten,F eaten	0.9544
Bcl6b	Cellulose intake,F eaten	0.0474	F eaten,SFA	0.0746	P eaten,F eaten	0.0882	C eaten,F eaten	0.1404	Cellulose intake,P eaten	0.461	Cellulose intake,C eaten	0.9074	P eaten,SFA	0.933	P eaten,C eaten	0.939	Cellulose intake,SFA	0.9662	C eaten,SFA	0.9788
Vamp4	Cellulose intake,P eaten	0.014	Cellulose intake,SFA	0.0998	P eaten,SFA	0.1728	Cellulose intake,C eaten	0.1828	F eaten,SFA	0.4146	C eaten,SFA	0.4268	P eaten,F eaten	0.4684	Cellulose intake,F eaten	0.7084	C eaten,F eaten	0.7668	P eaten,C eaten	0.8348
Apbb1ip	Cellulose intake,P eaten	0.0058	Cellulose intake,F eaten	0.0164	P eaten,F eaten	0.0728	C eaten,F eaten	0.0932	F eaten,SFA	0.1446	Cellulose intake,C eaten	0.187	Cellulose intake,SFA	0.3752	P eaten,SFA	0.3864	C eaten,SFA	0.7702	P eaten,C eaten	0.9426
Cd300a	Cellulose intake,F eaten	0	Cellulose intake,P eaten	0	Cellulose intake,C eaten	8e-04	C eaten,F eaten	8e-04	Cellulose intake,SFA	0.0012	F eaten,SFA	0.0062	P eaten,F eaten	0.0074	P eaten,SFA	0.1928	C eaten,SFA	0.2068	P eaten,C eaten	0.7764
Smim23	Cellulose intake,P eaten	0.0282	P eaten,SFA	0.1146	Cellulose intake,SFA	0.1862	C eaten,SFA	0.2426	Cellulose intake,C eaten	0.333	P eaten,F eaten	0.4504	P eaten,C eaten	0.5056	F eaten,SFA	0.5522	C eaten,F eaten	0.6878	Cellulose intake,F eaten	0.8054
Rbpj	Cellulose intake,P eaten	0.0096	Cellulose intake,SFA	0.013	Cellulose intake,C eaten	0.1084	P eaten,SFA	0.1504	C eaten,SFA	0.215	Cellulose intake,F eaten	0.5922	F eaten,SFA	0.653	P eaten,F eaten	0.761	C eaten,F eaten	0.8164	P eaten,C eaten	0.9162
Slc25a28	P eaten,SFA	0.0294	Cellulose intake,P eaten	0.047	Cellulose intake,SFA	0.2084	Cellulose intake,C eaten	0.279	C eaten,SFA	0.4324	Cellulose intake,F eaten	0.5562	P eaten,C eaten	0.6036	P eaten,F eaten	0.626	C eaten,F eaten	0.743	F eaten,SFA	0.8914
Mup6	Cellulose intake,P eaten	0.0098	P eaten,SFA	0.0138	Cellulose intake,SFA	0.0488	C eaten,SFA	0.157	Cellulose intake,C eaten	0.2418	C eaten,F eaten	0.3106	P eaten,F eaten	0.4144	P eaten,C eaten	0.4248	Cellulose intake,F eaten	0.4834	F eaten,SFA	0.6254
Kcnj12	Cellulose intake,F eaten	0.0048	Cellulose intake,P eaten	0.0062	Cellulose intake,SFA	0.0082	Cellulose intake,C eaten	0.029	P eaten,SFA	0.1896	C eaten,SFA	0.21	F eaten,SFA	0.5866	C eaten,F eaten	0.5866	P eaten,F eaten	0.7438	P eaten,C eaten	0.8144
Sirpa	Cellulose intake,F eaten	0.0064	Cellulose intake,P eaten	0.011	P eaten,F eaten	0.0472	C eaten,F eaten	0.0484	F eaten,SFA	0.0558	Cellulose intake,SFA	0.0838	Cellulose intake,C eaten	0.3178	P eaten,SFA	0.4032	C eaten,SFA	0.7394	P eaten,C eaten	0.8948
Gas2l2	Cellulose intake,P eaten	0.0366	P eaten,SFA	0.1084	Cellulose intake,C eaten	0.496	P eaten,F eaten	0.5428	Cellulose intake,SFA	0.6326	P eaten,C eaten	0.6736	C eaten,SFA	0.6974	C eaten,F eaten	0.8892	Cellulose intake,F eaten	0.9068	F eaten,SFA	0.9788
Mir1928	Cellulose intake,P eaten	0.0082	Cellulose intake,C eaten	0.0712	P eaten,SFA	0.0748	C eaten,SFA	0.1318	P eaten,C eaten	0.1896	C eaten,F eaten	0.348	Cellulose intake,SFA	0.4148	Cellulose intake,F eaten	0.7122	P eaten,F eaten	0.761	F eaten,SFA	0.922
F12	Cellulose intake,P eaten	0	Cellulose intake,SFA	2e-04	Cellulose intake,C eaten	2e-04	Cellulose intake,F eaten	2e-04	F eaten,SFA	0.0064	P eaten,F eaten	0.01	C eaten,F eaten	0.0116	P eaten,SFA	0.049	C eaten,SFA	0.069	P eaten,C eaten	0.6992
Ostn	Cellulose intake,SFA	0.0244	P eaten,SFA	0.0454	C eaten,SFA	0.0706	Cellulose intake,P eaten	0.119	Cellulose intake,F eaten	0.2434	F eaten,SFA	0.4656	Cellulose intake,C eaten	0.5012	C eaten,F eaten	0.8854	P eaten,F eaten	0.966	P eaten,C eaten	0.9922
Cbs	Cellulose intake,P eaten	0	Cellulose intake,F eaten	0	Cellulose intake,C eaten	0	Cellulose intake,SFA	0	P eaten,F eaten	8e-04	F eaten,SFA	0.0012	C eaten,F eaten	0.0012	P eaten,SFA	0.024	C eaten,SFA	0.074	P eaten,C eaten	0.518
LOC620551	Cellulose intake,P eaten	0.0086	P eaten,SFA	0.0098	Cellulose intake,C eaten	0.1374	Cellulose intake,SFA	0.18	C eaten,SFA	0.1858	P eaten,F eaten	0.2066	P eaten,C eaten	0.3512	C eaten,F eaten	0.566	Cellulose intake,F eaten	0.5762	F eaten,SFA	0.7156
Sult2a7	Cellulose intake,P eaten	0	P eaten,SFA	0	Cellulose intake,SFA	0	P eaten,C eaten	0	C eaten,SFA	0	P eaten,F eaten	0	Cellulose intake,C eaten	2e-04	F eaten,SFA	0.0074	Cellulose intake,F eaten	0.0128	C eaten,F eaten	0.0218
Ch25h	C eaten,F eaten	0.0108	Cellulose intake,F eaten	0.0182	Cellulose intake,P eaten	0.0564	P eaten,F eaten	0.0772	Cellulose intake,C eaten	0.0996	F eaten,SFA	0.1318	Cellulose intake,SFA	0.2402	C eaten,SFA	0.4574	P eaten,SFA	0.7016	P eaten,C eaten	0.9158
E2f2	Cellulose intake,F eaten	0	Cellulose intake,P eaten	2e-04	Cellulose intake,C eaten	8e-04	Cellulose intake,SFA	0.0022	C eaten,F eaten	0.0058	F eaten,SFA	0.0396	P eaten,F eaten	0.0664	C eaten,SFA	0.3124	P eaten,SFA	0.5692	P eaten,C eaten	0.8118
Ppp1r7	Cellulose intake,P eaten	0.019	Cellulose intake,F eaten	0.0256	Cellulose intake,SFA	0.1982	P eaten,SFA	0.2114	Cellulose intake,C eaten	0.2444	P eaten,F eaten	0.3356	C eaten,F eaten	0.4016	C eaten,SFA	0.5552	P eaten,C eaten	0.557	F eaten,SFA	0.565
Mir328	Cellulose intake,P eaten	0.015	P eaten,SFA	0.088	Cellulose intake,C eaten	0.259	C eaten,SFA	0.4506	Cellulose intake,SFA	0.5306	P eaten,F eaten	0.6208	P eaten,C eaten	0.7058	Cellulose intake,F eaten	0.8228	C eaten,F eaten	0.9064	F eaten,SFA	0.9254
Mir328.1	Cellulose intake,P eaten	0.015	P eaten,SFA	0.088	Cellulose intake,C eaten	0.259	C eaten,SFA	0.4506	Cellulose intake,SFA	0.5306	P eaten,F eaten	0.6208	P eaten,C eaten	0.7058	Cellulose intake,F eaten	0.8228	C eaten,F eaten	0.9064	F eaten,SFA	0.9254
Nr5a2	Cellulose intake,F eaten	0	Cellulose intake,P eaten	2e-04	Cellulose intake,SFA	0.0012	Cellulose intake,C eaten	0.0064	F eaten,SFA	0.024	C eaten,F eaten	0.0282	P eaten,F eaten	0.0658	P eaten,SFA	0.223	C eaten,SFA	0.3288	P eaten,C eaten	0.889
X1700001G11Rik	P eaten,SFA	0.0178	Cellulose intake,P eaten	0.0206	Cellulose intake,C eaten	0.187	P eaten,C eaten	0.2572	P eaten,F eaten	0.2676	Cellulose intake,SFA	0.5282	C eaten,SFA	0.5476	F eaten,SFA	0.889	C eaten,F eaten	0.9232	Cellulose intake,F eaten	0.9368
Nfatc2	Cellulose intake,F eaten	0	Cellulose intake,P eaten	0	Cellulose intake,SFA	0	Cellulose intake,C eaten	0	C eaten,F eaten	0	F eaten,SFA	0	P eaten,F eaten	0	C eaten,SFA	8e-04	P eaten,SFA	8e-04	P eaten,C eaten	0.1628
Gfra4	Cellulose intake,P eaten	0	Cellulose intake,F eaten	0	Cellulose intake,SFA	0	Cellulose intake,C eaten	0	C eaten,F eaten	0	F eaten,SFA	0	P eaten,F eaten	2e-04	C eaten,SFA	0.0032	P eaten,SFA	0.0046	P eaten,C eaten	0.2112
Cpn2	Cellulose intake,P eaten	0.0262	Cellulose intake,SFA	0.26	Cellulose intake,C eaten	0.3318	P eaten,SFA	0.3962	Cellulose intake,F eaten	0.628	C eaten,SFA	0.7968	P eaten,F eaten	0.8076	F eaten,SFA	0.8964	C eaten,F eaten	0.929	P eaten,C eaten	0.9862
Ngp	Cellulose intake,F eaten	0	Cellulose intake,P eaten	0	Cellulose intake,C eaten	0	Cellulose intake,SFA	0	C eaten,F eaten	0	F eaten,SFA	0	P eaten,F eaten	0	C eaten,SFA	2e-04	P eaten,SFA	2e-04	P eaten,C eaten	0.0524
P2ry6	Cellulose intake,F eaten	0.0492	C eaten,F eaten	0.0526	Cellulose intake,P eaten	0.0938	P eaten,F eaten	0.114	F eaten,SFA	0.1528	Cellulose intake,SFA	0.381	Cellulose intake,C eaten	0.4796	P eaten,SFA	0.5058	C eaten,SFA	0.6832	P eaten,C eaten	0.9506
Mkrn1	Cellulose intake,F eaten	0	Cellulose intake,P eaten	0	Cellulose intake,SFA	0	Cellulose intake,C eaten	0	C eaten,F eaten	2e-04	F eaten,SFA	8e-04	P eaten,F eaten	0.0022	P eaten,SFA	0.0802	C eaten,SFA	0.0948	P eaten,C eaten	0.7074
BC028528	Cellulose intake,F eaten	0	Cellulose intake,SFA	0	F eaten,SFA	0	Cellulose intake,P eaten	0	C eaten,F eaten	0	P eaten,F eaten	0	Cellulose intake,C eaten	0	P eaten,SFA	8e-04	C eaten,SFA	0.0012	P eaten,C eaten	0.4156
Cd247	Cellulose intake,SFA	0.008	Cellulose intake,P eaten	0.011	P eaten,SFA	0.0282	C eaten,SFA	0.0608	Cellulose intake,C eaten	0.0786	Cellulose intake,F eaten	0.6082	F eaten,SFA	0.7808	P eaten,F eaten	0.9496	C eaten,F eaten	0.9582	P eaten,C eaten	0.9644
Sec62	Cellulose intake,P eaten	0.0312	Cellulose intake,SFA	0.1468	Cellulose intake,C eaten	0.1828	C eaten,SFA	0.6278	P eaten,SFA	0.6606	Cellulose intake,F eaten	0.6886	C eaten,F eaten	0.7204	P eaten,C eaten	0.9248	P eaten,F eaten	0.926	F eaten,SFA	0.9466
Slc10a5	Cellulose intake,P eaten	0	Cellulose intake,C eaten	2e-04	Cellulose intake,SFA	2e-04	Cellulose intake,F eaten	2e-04	P eaten,F eaten	0.008	C eaten,F eaten	0.0104	F eaten,SFA	0.011	P eaten,SFA	0.0364	C eaten,SFA	0.12	P eaten,C eaten	0.59
Tm4sf20	P eaten,SFA	0.0068	Cellulose intake,P eaten	0.01	Cellulose intake,SFA	0.1318	C eaten,SFA	0.1404	P eaten,C eaten	0.1786	Cellulose intake,C eaten	0.2706	C eaten,F eaten	0.3646	P eaten,F eaten	0.455	Cellulose intake,F eaten	0.5622	F eaten,SFA	0.806
Gata3	Cellulose intake,P eaten	0.0236	Cellulose intake,SFA	0.0468	Cellulose intake,C eaten	0.074	C eaten,SFA	0.1334	P eaten,SFA	0.3844	Cellulose intake,F eaten	0.622	F eaten,SFA	0.8696	C eaten,F eaten	0.942	P eaten,C eaten	0.9468	P eaten,F eaten	0.9784
Tmem117	Cellulose intake,P eaten	0.0206	Cellulose intake,F eaten	0.0844	Cellulose intake,C eaten	0.113	Cellulose intake,SFA	0.1656	C eaten,F eaten	0.549	P eaten,F eaten	0.6546	F eaten,SFA	0.699	C eaten,SFA	0.8442	P eaten,SFA	0.8894	P eaten,C eaten	0.9856
Slc9a9	Cellulose intake,P eaten	0.0148	Cellulose intake,F eaten	0.0712	Cellulose intake,SFA	0.1794	Cellulose intake,C eaten	0.3002	C eaten,F eaten	0.3372	P eaten,SFA	0.3852	P eaten,F eaten	0.5096	F eaten,SFA	0.5158	C eaten,SFA	0.8056	P eaten,C eaten	0.9688
Cacna1d	Cellulose intake,P eaten	0.0052	Cellulose intake,C eaten	0.0058	Cellulose intake,SFA	0.0058	Cellulose intake,F eaten	0.0102	C eaten,SFA	0.117	C eaten,F eaten	0.3546	F eaten,SFA	0.369	P eaten,SFA	0.5762	P eaten,F eaten	0.7846	P eaten,C eaten	0.935
D330045A20Rik	Cellulose intake,F eaten	0	C eaten,F eaten	0	Cellulose intake,P eaten	0	Cellulose intake,C eaten	2e-04	Cellulose intake,SFA	2e-04	F eaten,SFA	6e-04	P eaten,F eaten	8e-04	C eaten,SFA	0.0694	P eaten,SFA	0.1392	P eaten,C eaten	0.5594
Srr	Cellulose intake,P eaten	0.0054	Cellulose intake,F eaten	0.0102	Cellulose intake,SFA	0.0138	Cellulose intake,C eaten	0.0278	C eaten,F eaten	0.24	P eaten,F eaten	0.361	F eaten,SFA	0.413	P eaten,SFA	0.5438	C eaten,SFA	0.6446	P eaten,C eaten	0.9388
Gcgr	Cellulose intake,F eaten	0	Cellulose intake,P eaten	2e-04	Cellulose intake,SFA	0.0012	Cellulose intake,C eaten	0.0042	C eaten,F eaten	0.006	P eaten,F eaten	0.028	F eaten,SFA	0.0286	P eaten,SFA	0.2472	C eaten,SFA	0.3234	P eaten,C eaten	0.6724
Snap25	Cellulose intake,F eaten	0	Cellulose intake,SFA	0	Cellulose intake,P eaten	0	F eaten,SFA	0	P eaten,F eaten	0	Cellulose intake,C eaten	0	C eaten,F eaten	0	P eaten,SFA	0.0012	C eaten,SFA	0.0072	P eaten,C eaten	0.3678
Cdh6	C eaten,SFA	0.0402	P eaten,SFA	0.1282	Cellulose intake,SFA	0.2286	Cellulose intake,P eaten	0.5782	Cellulose intake,C eaten	0.6346	P eaten,C eaten	0.8092	F eaten,SFA	0.818	C eaten,F eaten	0.8462	P eaten,F eaten	0.9242	Cellulose intake,F eaten	0.928
Rhag	Cellulose intake,F eaten	0	Cellulose intake,P eaten	0	Cellulose intake,C eaten	0	Cellulose intake,SFA	0	C eaten,F eaten	0	F eaten,SFA	0	P eaten,F eaten	0	P eaten,SFA	0.0012	C eaten,SFA	0.0022	P eaten,C eaten	0.1024
Olfr870	P eaten,SFA	0.002	C eaten,SFA	0.0278	Cellulose intake,SFA	0.215	P eaten,F eaten	0.4056	Cellulose intake,P eaten	0.5188	F eaten,SFA	0.6188	Cellulose intake,C eaten	0.7954	P eaten,C eaten	0.8832	C eaten,F eaten	0.928	Cellulose intake,F eaten	0.979
Mrps12	P eaten,SFA	0.0446	Cellulose intake,P eaten	0.3652	Cellulose intake,SFA	0.4284	C eaten,SFA	0.5596	F eaten,SFA	0.8322	P eaten,F eaten	0.8768	Cellulose intake,C eaten	0.9006	P eaten,C eaten	0.979	Cellulose intake,F eaten	0.9818	C eaten,F eaten	0.988
Eomes	C eaten,SFA	0.0204	P eaten,SFA	0.0704	Cellulose intake,SFA	0.2222	F eaten,SFA	0.573	P eaten,F eaten	0.858	C eaten,F eaten	0.875	Cellulose intake,P eaten	0.9018	Cellulose intake,F eaten	0.9388	Cellulose intake,C eaten	0.9474	P eaten,C eaten	0.9672
Abat	C eaten,F eaten	0.0062	P eaten,F eaten	0.0066	Cellulose intake,P eaten	0.0074	Cellulose intake,F eaten	0.0996	Cellulose intake,C eaten	0.1672	F eaten,SFA	0.2594	P eaten,SFA	0.392	C eaten,SFA	0.5056	P eaten,C eaten	0.5946	Cellulose intake,SFA	0.7716
Olfr1057	Cellulose intake,F eaten	0.038	Cellulose intake,SFA	0.0738	Cellulose intake,P eaten	0.2674	F eaten,SFA	0.454	C eaten,F eaten	0.479	Cellulose intake,C eaten	0.514	C eaten,SFA	0.6498	P eaten,SFA	0.65	P eaten,F eaten	0.6994	P eaten,C eaten	0.9898
Olfr201	Cellulose intake,F eaten	0.0148	Cellulose intake,P eaten	0.0556	Cellulose intake,SFA	0.0682	Cellulose intake,C eaten	0.2182	F eaten,SFA	0.3196	P eaten,SFA	0.4404	C eaten,F eaten	0.47	P eaten,F eaten	0.5278	C eaten,SFA	0.628	P eaten,C eaten	0.9756
AI607873	Cellulose intake,P eaten	0.0152	C eaten,F eaten	0.0172	P eaten,F eaten	0.0746	Cellulose intake,F eaten	0.0932	Cellulose intake,C eaten	0.215	F eaten,SFA	0.4508	P eaten,SFA	0.5622	Cellulose intake,SFA	0.712	P eaten,C eaten	0.7518	C eaten,SFA	0.8002
Cnbd2.1	Cellulose intake,P eaten	0.0054	Cellulose intake,F eaten	0.0148	Cellulose intake,C eaten	0.0338	C eaten,F eaten	0.0458	Cellulose intake,SFA	0.0908	P eaten,F eaten	0.0946	F eaten,SFA	0.337	C eaten,SFA	0.5202	P eaten,SFA	0.5508	P eaten,C eaten	0.8458
Ccdc109b	Cellulose intake,F eaten	0	Cellulose intake,SFA	0	Cellulose intake,P eaten	0	F eaten,SFA	0	C eaten,F eaten	0	P eaten,F eaten	0	Cellulose intake,C eaten	0	P eaten,SFA	0	C eaten,SFA	0	P eaten,C eaten	0.0308
Cttnbp2nl	Cellulose intake,P eaten	0.0242	P eaten,F eaten	0.3144	Cellulose intake,F eaten	0.3168	Cellulose intake,SFA	0.4248	C eaten,F eaten	0.434	Cellulose intake,C eaten	0.461	P eaten,SFA	0.4872	F eaten,SFA	0.6244	C eaten,SFA	0.8172	P eaten,C eaten	0.9448
Tcstv3	P eaten,SFA	0.0054	Cellulose intake,P eaten	0.2752	Cellulose intake,SFA	0.4868	C eaten,SFA	0.54	P eaten,F eaten	0.673	Cellulose intake,C eaten	0.8278	P eaten,C eaten	0.8516	F eaten,SFA	0.9348	Cellulose intake,F eaten	0.9752	C eaten,F eaten	0.987
Laptm5	P eaten,F eaten	0.0164	Cellulose intake,P eaten	0.0266	C eaten,F eaten	0.0282	Cellulose intake,F eaten	0.0402	F eaten,SFA	0.1132	Cellulose intake,C eaten	0.5158	P eaten,SFA	0.5292	Cellulose intake,SFA	0.5782	C eaten,SFA	0.8404	P eaten,C eaten	0.889
Tmem200a	C eaten,SFA	0.0204	P eaten,SFA	0.027	Cellulose intake,SFA	0.0998	F eaten,SFA	0.3806	Cellulose intake,P eaten	0.4358	Cellulose intake,C eaten	0.6258	C eaten,F eaten	0.6378	P eaten,F eaten	0.6626	Cellulose intake,F eaten	0.8188	P eaten,C eaten	0.8692
Map3k19	P eaten,SFA	0.0396	Cellulose intake,P eaten	0.0482	P eaten,C eaten	0.1372	P eaten,F eaten	0.3502	Cellulose intake,C eaten	0.3528	C eaten,SFA	0.5894	Cellulose intake,SFA	0.6844	C eaten,F eaten	0.9006	F eaten,SFA	0.9672	Cellulose intake,F eaten	0.9786
Cdkn2d	Cellulose intake,P eaten	0.0366	Cellulose intake,F eaten	0.3314	Cellulose intake,C eaten	0.3968	Cellulose intake,SFA	0.4536	P eaten,F eaten	0.5596	C eaten,F eaten	0.577	F eaten,SFA	0.7196	P eaten,SFA	0.7422	C eaten,SFA	0.843	P eaten,C eaten	0.9714
Hsbp1	Cellulose intake,P eaten	0.031	Cellulose intake,C eaten	0.418	P eaten,SFA	0.5124	P eaten,F eaten	0.5662	C eaten,F eaten	0.6508	Cellulose intake,SFA	0.6672	C eaten,SFA	0.6788	Cellulose intake,F eaten	0.8076	F eaten,SFA	0.8484	P eaten,C eaten	0.9306
Fam120b	P eaten,SFA	0.0096	Cellulose intake,SFA	0.013	C eaten,SFA	0.0316	F eaten,SFA	0.2742	Cellulose intake,F eaten	0.6012	P eaten,F eaten	0.6244	C eaten,F eaten	0.6876	Cellulose intake,P eaten	0.802	Cellulose intake,C eaten	0.928	P eaten,C eaten	0.9834
Creb3l3	Cellulose intake,F eaten	0	C eaten,F eaten	2e-04	Cellulose intake,C eaten	8e-04	Cellulose intake,P eaten	8e-04	Cellulose intake,SFA	8e-04	F eaten,SFA	0.0012	P eaten,F eaten	0.0044	C eaten,SFA	0.144	P eaten,SFA	0.3728	P eaten,C eaten	0.7672
Stfa3	Cellulose intake,P eaten	0	Cellulose intake,F eaten	0	Cellulose intake,SFA	0	Cellulose intake,C eaten	0	F eaten,SFA	0	C eaten,F eaten	0	P eaten,F eaten	0	C eaten,SFA	0	P eaten,SFA	2e-04	P eaten,C eaten	0.0178
Saa3	Cellulose intake,P eaten	0.0198	C eaten,F eaten	0.0554	Cellulose intake,F eaten	0.0748	Cellulose intake,C eaten	0.1174	Cellulose intake,SFA	0.1272	P eaten,F eaten	0.1594	F eaten,SFA	0.2676	C eaten,SFA	0.4872	P eaten,SFA	0.5406	P eaten,C eaten	0.8338
Cdh22	Cellulose intake,P eaten	0.0324	Cellulose intake,C eaten	0.0872	Cellulose intake,SFA	0.233	P eaten,C eaten	0.3646	C eaten,SFA	0.3656	C eaten,F eaten	0.4894	P eaten,SFA	0.5098	Cellulose intake,F eaten	0.6568	P eaten,F eaten	0.7788	F eaten,SFA	0.9606
Agt	Cellulose intake,SFA	0.0152	Cellulose intake,P eaten	0.1344	Cellulose intake,C eaten	0.4516	F eaten,SFA	0.5112	P eaten,SFA	0.5164	C eaten,SFA	0.5232	Cellulose intake,F eaten	0.5956	P eaten,F eaten	0.8188	C eaten,F eaten	0.8284	P eaten,C eaten	0.9862
Hspb8	C eaten,F eaten	0.0278	P eaten,F eaten	0.3474	Cellulose intake,P eaten	0.4174	Cellulose intake,F eaten	0.573	F eaten,SFA	0.766	P eaten,SFA	0.8118	Cellulose intake,C eaten	0.8238	P eaten,C eaten	0.8442	C eaten,SFA	0.9638	Cellulose intake,SFA	0.9902
Ccpg1os	Cellulose intake,F eaten	0.001	Cellulose intake,P eaten	0.0148	Cellulose intake,C eaten	0.0152	Cellulose intake,SFA	0.038	C eaten,F eaten	0.173	F eaten,SFA	0.247	P eaten,F eaten	0.3722	C eaten,SFA	0.533	P eaten,SFA	0.6936	P eaten,C eaten	0.9782
Zcchc5	Cellulose intake,P eaten	0.0304	C eaten,SFA	0.138	P eaten,SFA	0.1638	Cellulose intake,C eaten	0.3464	Cellulose intake,SFA	0.3602	Cellulose intake,F eaten	0.542	P eaten,C eaten	0.5924	P eaten,F eaten	0.7512	C eaten,F eaten	0.7736	F eaten,SFA	0.8808
Klrg1	Cellulose intake,F eaten	0.041	Cellulose intake,P eaten	0.0792	C eaten,F eaten	0.108	Cellulose intake,SFA	0.198	F eaten,SFA	0.2056	P eaten,F eaten	0.2636	Cellulose intake,C eaten	0.2902	C eaten,SFA	0.7032	P eaten,SFA	0.7692	P eaten,C eaten	0.972
Glb1l	P eaten,F eaten	0.0138	C eaten,F eaten	0.0512	Cellulose intake,P eaten	0.166	Cellulose intake,F eaten	0.428	F eaten,SFA	0.5442	P eaten,SFA	0.586	Cellulose intake,C eaten	0.6748	P eaten,C eaten	0.7736	C eaten,SFA	0.8342	Cellulose intake,SFA	0.929
Negr1	Cellulose intake,P eaten	0.013	P eaten,SFA	0.1296	Cellulose intake,C eaten	0.2062	Cellulose intake,SFA	0.3892	C eaten,SFA	0.5562	P eaten,F eaten	0.5712	Cellulose intake,F eaten	0.6666	P eaten,C eaten	0.7294	C eaten,F eaten	0.8206	F eaten,SFA	0.9018
Rps29	Cellulose intake,P eaten	0.0254	Cellulose intake,SFA	0.0872	Cellulose intake,F eaten	0.1494	Cellulose intake,C eaten	0.1698	C eaten,F eaten	0.4906	F eaten,SFA	0.565	P eaten,F eaten	0.5816	P eaten,SFA	0.7776	C eaten,SFA	0.8104	P eaten,C eaten	0.9746
Il10	Cellulose intake,F eaten	0	Cellulose intake,P eaten	0	Cellulose intake,SFA	0	Cellulose intake,C eaten	0	C eaten,F eaten	0	P eaten,F eaten	0	F eaten,SFA	0	P eaten,SFA	0	C eaten,SFA	2e-04	P eaten,C eaten	0.01
Cyp2c53.ps	P eaten,SFA	0	P eaten,C eaten	0	Cellulose intake,P eaten	0	P eaten,F eaten	2e-04	C eaten,SFA	0.0474	Cellulose intake,C eaten	0.059	Cellulose intake,SFA	0.0714	C eaten,F eaten	0.1624	F eaten,SFA	0.2882	Cellulose intake,F eaten	0.6764
Camp	Cellulose intake,F eaten	0	Cellulose intake,P eaten	0	Cellulose intake,SFA	0	Cellulose intake,C eaten	0	F eaten,SFA	0	C eaten,F eaten	0	P eaten,F eaten	0	P eaten,SFA	0	C eaten,SFA	2e-04	P eaten,C eaten	0.0558
Stom	Cellulose intake,P eaten	0.028	Cellulose intake,F eaten	0.0286	C eaten,F eaten	0.136	Cellulose intake,C eaten	0.1644	P eaten,F eaten	0.2818	F eaten,SFA	0.287	Cellulose intake,SFA	0.3798	P eaten,SFA	0.618	C eaten,SFA	0.7746	P eaten,C eaten	0.8822
Serpina1d	C eaten,F eaten	0.0024	Cellulose intake,P eaten	0.0042	P eaten,F eaten	0.0054	Cellulose intake,F eaten	0.0068	F eaten,SFA	0.0154	Cellulose intake,C eaten	0.2034	Cellulose intake,SFA	0.2794	P eaten,SFA	0.5134	P eaten,C eaten	0.7462	C eaten,SFA	0.8372
Hist1h1b	Cellulose intake,F eaten	0	Cellulose intake,P eaten	0	Cellulose intake,SFA	0	Cellulose intake,C eaten	0	C eaten,F eaten	0	P eaten,F eaten	0	F eaten,SFA	0	P eaten,SFA	2e-04	C eaten,SFA	8e-04	P eaten,C eaten	0.0908
Ppp1r21	Cellulose intake,P eaten	0	Cellulose intake,F eaten	0	Cellulose intake,C eaten	8e-04	Cellulose intake,SFA	8e-04	C eaten,F eaten	0.0022	P eaten,F eaten	0.0128	F eaten,SFA	0.0172	P eaten,SFA	0.1058	C eaten,SFA	0.311	P eaten,C eaten	0.6792
Rhd	Cellulose intake,F eaten	0.016	Cellulose intake,P eaten	0.07	C eaten,F eaten	0.0708	P eaten,F eaten	0.074	F eaten,SFA	0.1094	Cellulose intake,C eaten	0.26	Cellulose intake,SFA	0.3262	P eaten,SFA	0.7442	C eaten,SFA	0.7514	P eaten,C eaten	0.957
Zdhhc23	C eaten,F eaten	0.0454	Cellulose intake,P eaten	0.1084	Cellulose intake,C eaten	0.183	P eaten,F eaten	0.485	C eaten,SFA	0.577	Cellulose intake,F eaten	0.6392	F eaten,SFA	0.699	Cellulose intake,SFA	0.7136	P eaten,C eaten	0.7518	P eaten,SFA	0.7802
Klk4	Cellulose intake,P eaten	0.0366	C eaten,SFA	0.1296	P eaten,SFA	0.1446	Cellulose intake,SFA	0.275	Cellulose intake,C eaten	0.2874	F eaten,SFA	0.5982	Cellulose intake,F eaten	0.6734	P eaten,F eaten	0.9294	P eaten,C eaten	0.9492	C eaten,F eaten	0.9684
Bex6	Cellulose intake,SFA	0.0446	Cellulose intake,P eaten	0.0726	P eaten,SFA	0.302	C eaten,SFA	0.3362	Cellulose intake,C eaten	0.3884	Cellulose intake,F eaten	0.528	F eaten,SFA	0.7074	C eaten,F eaten	0.9644	P eaten,F eaten	0.9662	P eaten,C eaten	0.9878
Man1c1	Cellulose intake,P eaten	0.0204	P eaten,SFA	0.1902	Cellulose intake,F eaten	0.208	Cellulose intake,SFA	0.2232	P eaten,F eaten	0.2438	C eaten,F eaten	0.258	Cellulose intake,C eaten	0.3	F eaten,SFA	0.491	C eaten,SFA	0.6256	P eaten,C eaten	0.9378
Gm6116	C eaten,F eaten	0.0214	F eaten,SFA	0.1142	P eaten,F eaten	0.1736	C eaten,SFA	0.1788	Cellulose intake,F eaten	0.3262	P eaten,SFA	0.5056	Cellulose intake,SFA	0.7064	Cellulose intake,C eaten	0.9228	Cellulose intake,P eaten	0.947	P eaten,C eaten	0.9774
Apof	C eaten,F eaten	0.0066	Cellulose intake,P eaten	0.0162	Cellulose intake,F eaten	0.0278	P eaten,F eaten	0.0524	F eaten,SFA	0.1	Cellulose intake,C eaten	0.213	P eaten,SFA	0.4796	Cellulose intake,SFA	0.546	C eaten,SFA	0.756	P eaten,C eaten	0.9104
Tex29	P eaten,SFA	0.031	Cellulose intake,P eaten	0.0834	C eaten,SFA	0.1702	P eaten,C eaten	0.3104	Cellulose intake,SFA	0.3246	Cellulose intake,C eaten	0.5548	P eaten,F eaten	0.8092	C eaten,F eaten	0.886	F eaten,SFA	0.9362	Cellulose intake,F eaten	0.9802
X2010106E10Rik	P eaten,SFA	0	Cellulose intake,P eaten	0.0058	Cellulose intake,SFA	0.0792	Cellulose intake,C eaten	0.1252	C eaten,SFA	0.183	P eaten,F eaten	0.208	P eaten,C eaten	0.2556	F eaten,SFA	0.7692	Cellulose intake,F eaten	0.7868	C eaten,F eaten	0.9378
Clcn2	C eaten,F eaten	0.0152	Cellulose intake,P eaten	0.0248	Cellulose intake,F eaten	0.0572	P eaten,F eaten	0.098	Cellulose intake,C eaten	0.1192	F eaten,SFA	0.2252	Cellulose intake,SFA	0.371	C eaten,SFA	0.3956	P eaten,SFA	0.4476	P eaten,C eaten	0.8306
Ltf	Cellulose intake,F eaten	0	Cellulose intake,SFA	0	Cellulose intake,P eaten	0	C eaten,F eaten	0	F eaten,SFA	0	Cellulose intake,C eaten	0	P eaten,F eaten	2e-04	P eaten,SFA	0.008	C eaten,SFA	0.0098	P eaten,C eaten	0.5836
Wisp3	C eaten,SFA	0.0236	Cellulose intake,SFA	0.2304	F eaten,SFA	0.2752	P eaten,SFA	0.4358	Cellulose intake,F eaten	0.7118	Cellulose intake,C eaten	0.7142	C eaten,F eaten	0.7406	Cellulose intake,P eaten	0.8442	P eaten,F eaten	0.9446	P eaten,C eaten	0.9878
Nipal1	Cellulose intake,P eaten	0.0172	P eaten,SFA	0.0414	P eaten,C eaten	0.0876	Cellulose intake,C eaten	0.3872	Cellulose intake,SFA	0.4768	P eaten,F eaten	0.763	C eaten,SFA	0.7702	C eaten,F eaten	0.9638	Cellulose intake,F eaten	0.9714	F eaten,SFA	0.9924
Slc36a4	Cellulose intake,P eaten	0.045	Cellulose intake,F eaten	0.222	Cellulose intake,C eaten	0.4618	P eaten,SFA	0.499	Cellulose intake,SFA	0.5844	F eaten,SFA	0.6494	P eaten,F eaten	0.7722	C eaten,SFA	0.8076	C eaten,F eaten	0.8102	P eaten,C eaten	0.9834
Icam1	Cellulose intake,P eaten	0.0234	P eaten,SFA	0.282	Cellulose intake,C eaten	0.4746	Cellulose intake,SFA	0.4916	P eaten,F eaten	0.5974	P eaten,C eaten	0.7852	C eaten,SFA	0.8318	Cellulose intake,F eaten	0.902	F eaten,SFA	0.938	C eaten,F eaten	0.9556
Otc	C eaten,F eaten	0	Cellulose intake,P eaten	2e-04	P eaten,F eaten	8e-04	Cellulose intake,C eaten	0.0012	Cellulose intake,F eaten	0.015	F eaten,SFA	0.0696	P eaten,SFA	0.1106	C eaten,SFA	0.1754	P eaten,C eaten	0.2336	Cellulose intake,SFA	0.3698
Lipg	Cellulose intake,SFA	0.013	Cellulose intake,P eaten	0.0148	Cellulose intake,F eaten	0.0474	Cellulose intake,C eaten	0.0798	F eaten,SFA	0.3082	P eaten,SFA	0.4738	C eaten,F eaten	0.504	C eaten,SFA	0.5134	P eaten,F eaten	0.6612	P eaten,C eaten	0.987
Il1f10	P eaten,SFA	0.0236	Cellulose intake,SFA	0.0776	Cellulose intake,P eaten	0.1776	C eaten,SFA	0.2556	Cellulose intake,C eaten	0.5038	P eaten,F eaten	0.5996	Cellulose intake,F eaten	0.642	C eaten,F eaten	0.702	F eaten,SFA	0.7202	P eaten,C eaten	0.8522
Samsn1	Cellulose intake,P eaten	0.01	Cellulose intake,F eaten	0.0138	Cellulose intake,C eaten	0.0366	Cellulose intake,SFA	0.0662	P eaten,F eaten	0.181	C eaten,F eaten	0.386	F eaten,SFA	0.4788	P eaten,SFA	0.682	C eaten,SFA	0.7482	P eaten,C eaten	0.9296
Fkbp1b	Cellulose intake,F eaten	0	Cellulose intake,P eaten	0	Cellulose intake,SFA	0	C eaten,F eaten	0	F eaten,SFA	0	Cellulose intake,C eaten	0	P eaten,F eaten	0	P eaten,SFA	0	C eaten,SFA	0	P eaten,C eaten	0.0012
Serpina3b	Cellulose intake,P eaten	0.0174	Cellulose intake,F eaten	0.0288	Cellulose intake,SFA	0.134	Cellulose intake,C eaten	0.1844	P eaten,F eaten	0.5506	C eaten,F eaten	0.5594	F eaten,SFA	0.5836	P eaten,SFA	0.5974	C eaten,SFA	0.7896	P eaten,C eaten	0.9856
Mill1	P eaten,SFA	0.0012	Cellulose intake,P eaten	0.0058	C eaten,SFA	0.0082	P eaten,C eaten	0.0104	Cellulose intake,C eaten	0.031	Cellulose intake,SFA	0.0694	C eaten,F eaten	0.0824	P eaten,F eaten	0.3928	Cellulose intake,F eaten	0.6562	F eaten,SFA	0.7968
Lipc	Cellulose intake,F eaten	0.0396	Cellulose intake,P eaten	0.069	Cellulose intake,C eaten	0.157	Cellulose intake,SFA	0.1632	F eaten,SFA	0.429	C eaten,F eaten	0.4404	P eaten,F eaten	0.6208	P eaten,SFA	0.725	C eaten,SFA	0.752	P eaten,C eaten	0.9878
Atp11c	Cellulose intake,P eaten	0.008	Cellulose intake,C eaten	0.0378	Cellulose intake,F eaten	0.2912	C eaten,F eaten	0.332	P eaten,F eaten	0.3474	P eaten,SFA	0.481	Cellulose intake,SFA	0.5116	F eaten,SFA	0.732	C eaten,SFA	0.7896	P eaten,C eaten	0.8914
Gzmc	Cellulose intake,SFA	0	Cellulose intake,F eaten	0	F eaten,SFA	0	Cellulose intake,P eaten	0	C eaten,F eaten	0	Cellulose intake,C eaten	0	P eaten,F eaten	0	P eaten,SFA	2e-04	C eaten,SFA	8e-04	P eaten,C eaten	0.5236
Mpo	Cellulose intake,F eaten	0	Cellulose intake,SFA	0	Cellulose intake,P eaten	0	F eaten,SFA	0	Cellulose intake,C eaten	0	C eaten,F eaten	0	P eaten,F eaten	0	C eaten,SFA	0	P eaten,SFA	0	P eaten,C eaten	0.0862
X1600010M07Rik	Cellulose intake,F eaten	0	Cellulose intake,SFA	0	C eaten,F eaten	0	Cellulose intake,P eaten	0	F eaten,SFA	0	Cellulose intake,C eaten	2e-04	P eaten,F eaten	8e-04	C eaten,SFA	0.0214	P eaten,SFA	0.0264	P eaten,C eaten	0.6942
Htr2b	Cellulose intake,P eaten	0.0244	P eaten,C eaten	0.2604	P eaten,SFA	0.4074	Cellulose intake,C eaten	0.5288	P eaten,F eaten	0.7604	C eaten,F eaten	0.7692	C eaten,SFA	0.813	Cellulose intake,SFA	0.8574	Cellulose intake,F eaten	0.938	F eaten,SFA	0.9914
Wipf1	Cellulose intake,P eaten	0.0168	C eaten,F eaten	0.0724	P eaten,F eaten	0.1326	Cellulose intake,F eaten	0.162	Cellulose intake,C eaten	0.3038	F eaten,SFA	0.4832	Cellulose intake,SFA	0.5276	P eaten,SFA	0.6038	C eaten,SFA	0.7286	P eaten,C eaten	0.9232
Cd300lf	Cellulose intake,F eaten	0	Cellulose intake,P eaten	0	Cellulose intake,C eaten	0	Cellulose intake,SFA	0	C eaten,F eaten	0	P eaten,F eaten	0	F eaten,SFA	0	P eaten,SFA	8e-04	C eaten,SFA	8e-04	P eaten,C eaten	0.0282
Olfr1132	Cellulose intake,SFA	0.0012	C eaten,SFA	0.0052	P eaten,SFA	0.0064	Cellulose intake,F eaten	0.2212	F eaten,SFA	0.233	Cellulose intake,P eaten	0.3826	C eaten,F eaten	0.5278	Cellulose intake,C eaten	0.5964	P eaten,F eaten	0.6586	P eaten,C eaten	0.9698
Acsm5	Cellulose intake,F eaten	0	C eaten,F eaten	0	Cellulose intake,P eaten	2e-04	F eaten,SFA	2e-04	P eaten,F eaten	8e-04	Cellulose intake,SFA	8e-04	Cellulose intake,C eaten	8e-04	C eaten,SFA	0.1224	P eaten,SFA	0.1232	P eaten,C eaten	0.5612
Mmp9	Cellulose intake,F eaten	0	Cellulose intake,P eaten	0	Cellulose intake,SFA	0	Cellulose intake,C eaten	0	F eaten,SFA	0	C eaten,F eaten	0	P eaten,F eaten	0	P eaten,SFA	0	C eaten,SFA	2e-04	P eaten,C eaten	0.0206
Runx1	Cellulose intake,P eaten	0.008	Cellulose intake,F eaten	0.01	C eaten,F eaten	0.0108	P eaten,F eaten	0.0456	Cellulose intake,C eaten	0.1676	F eaten,SFA	0.1946	Cellulose intake,SFA	0.588	P eaten,SFA	0.645	C eaten,SFA	0.826	P eaten,C eaten	0.9078
Fam35a	Cellulose intake,P eaten	0.028	Cellulose intake,C eaten	0.2108	Cellulose intake,SFA	0.3056	P eaten,SFA	0.478	P eaten,F eaten	0.5614	Cellulose intake,F eaten	0.565	C eaten,F eaten	0.5676	C eaten,SFA	0.725	F eaten,SFA	0.833	P eaten,C eaten	0.9318
X1700095A21Rik	C eaten,F eaten	0.016	C eaten,SFA	0.0266	P eaten,SFA	0.049	F eaten,SFA	0.0688	Cellulose intake,P eaten	0.0712	Cellulose intake,C eaten	0.0748	P eaten,F eaten	0.1422	Cellulose intake,F eaten	0.172	Cellulose intake,SFA	0.192	P eaten,C eaten	0.3362
Habp2	Cellulose intake,P eaten	0	Cellulose intake,F eaten	0	Cellulose intake,SFA	2e-04	Cellulose intake,C eaten	2e-04	C eaten,F eaten	0.0048	F eaten,SFA	0.0066	P eaten,F eaten	0.0088	C eaten,SFA	0.0834	P eaten,SFA	0.1294	P eaten,C eaten	0.802
Twsg1	Cellulose intake,SFA	0.0022	Cellulose intake,P eaten	0.0148	Cellulose intake,C eaten	0.0366	C eaten,SFA	0.2902	Cellulose intake,F eaten	0.3092	P eaten,SFA	0.3926	F eaten,SFA	0.7788	C eaten,F eaten	0.859	P eaten,F eaten	0.9378	P eaten,C eaten	0.9802
Ezr	Cellulose intake,P eaten	0.0278	Cellulose intake,F eaten	0.1436	Cellulose intake,C eaten	0.308	Cellulose intake,SFA	0.3178	P eaten,F eaten	0.4442	C eaten,F eaten	0.4824	P eaten,SFA	0.5032	F eaten,SFA	0.5554	C eaten,SFA	0.7182	P eaten,C eaten	0.9578
Rgs14	Cellulose intake,P eaten	0	Cellulose intake,F eaten	0	Cellulose intake,C eaten	0	Cellulose intake,SFA	0	P eaten,F eaten	0	F eaten,SFA	0	C eaten,F eaten	0	P eaten,SFA	0.0014	C eaten,SFA	0.0074	P eaten,C eaten	0.0978
Olfr775	Cellulose intake,P eaten	0.0058	Cellulose intake,F eaten	0.0204	C eaten,F eaten	0.0204	Cellulose intake,SFA	0.0254	Cellulose intake,C eaten	0.0282	C eaten,SFA	0.03	P eaten,SFA	0.0548	P eaten,F eaten	0.136	P eaten,C eaten	0.2358	F eaten,SFA	0.3056
Chil3	Cellulose intake,F eaten	0	Cellulose intake,P eaten	0	Cellulose intake,SFA	0	Cellulose intake,C eaten	0	F eaten,SFA	0	C eaten,F eaten	0	P eaten,F eaten	0	P eaten,SFA	0	C eaten,SFA	0	P eaten,C eaten	0.0184
Elane	Cellulose intake,F eaten	0	Cellulose intake,P eaten	0	Cellulose intake,SFA	0	Cellulose intake,C eaten	0	F eaten,SFA	0	C eaten,F eaten	0	P eaten,F eaten	0	C eaten,SFA	0	P eaten,SFA	0	P eaten,C eaten	0.0258
X1700039E15Rik	C eaten,F eaten	0.0282	Cellulose intake,F eaten	0.183	P eaten,F eaten	0.338	F eaten,SFA	0.3994	Cellulose intake,P eaten	0.8246	P eaten,C eaten	0.9038	Cellulose intake,C eaten	0.9338	C eaten,SFA	0.9662	Cellulose intake,SFA	0.9684	P eaten,SFA	0.985
H2.Q10	Cellulose intake,F eaten	0.0032	Cellulose intake,P eaten	0.0046	C eaten,F eaten	0.0128	P eaten,F eaten	0.028	Cellulose intake,C eaten	0.0972	F eaten,SFA	0.1062	Cellulose intake,SFA	0.2092	P eaten,SFA	0.6478	C eaten,SFA	0.708	P eaten,C eaten	0.7422
Olfr875	Cellulose intake,P eaten	0.036	P eaten,SFA	0.056	Cellulose intake,SFA	0.1266	C eaten,SFA	0.1636	Cellulose intake,C eaten	0.213	Cellulose intake,F eaten	0.2728	P eaten,F eaten	0.6058	P eaten,C eaten	0.6244	F eaten,SFA	0.6818	C eaten,F eaten	0.7724
Skint5	Cellulose intake,P eaten	0.0142	P eaten,SFA	0.1218	P eaten,C eaten	0.2056	Cellulose intake,C eaten	0.2354	P eaten,F eaten	0.3796	C eaten,SFA	0.5138	Cellulose intake,SFA	0.7784	F eaten,SFA	0.8758	C eaten,F eaten	0.929	Cellulose intake,F eaten	0.936
Olfr19	Cellulose intake,P eaten	0.0098	Cellulose intake,F eaten	0.0102	C eaten,F eaten	0.1062	Cellulose intake,C eaten	0.1392	Cellulose intake,SFA	0.18	P eaten,F eaten	0.2014	F eaten,SFA	0.2268	P eaten,SFA	0.2664	C eaten,SFA	0.4034	P eaten,C eaten	0.8566
Gfi1b	Cellulose intake,F eaten	0	F eaten,SFA	2e-04	C eaten,F eaten	2e-04	Cellulose intake,P eaten	2e-04	P eaten,F eaten	8e-04	Cellulose intake,SFA	0.0012	Cellulose intake,C eaten	0.0022	P eaten,SFA	0.143	C eaten,SFA	0.1476	P eaten,C eaten	0.7746
Htr5a	P eaten,SFA	0.017	P eaten,F eaten	0.221	Cellulose intake,P eaten	0.3136	C eaten,SFA	0.5474	P eaten,C eaten	0.589	Cellulose intake,SFA	0.6784	Cellulose intake,C eaten	0.7784	F eaten,SFA	0.816	C eaten,F eaten	0.889	Cellulose intake,F eaten	0.9588
Olfr1184	Cellulose intake,F eaten	0	C eaten,F eaten	0	F eaten,SFA	2e-04	P eaten,F eaten	2e-04	Cellulose intake,P eaten	0.0012	Cellulose intake,SFA	0.003	Cellulose intake,C eaten	0.0098	C eaten,SFA	0.1836	P eaten,SFA	0.2442	P eaten,C eaten	0.8144
Olfr159	Cellulose intake,P eaten	0.028	C eaten,SFA	0.0376	Cellulose intake,SFA	0.0864	P eaten,SFA	0.1144	Cellulose intake,C eaten	0.1472	P eaten,C eaten	0.5602	C eaten,F eaten	0.733	F eaten,SFA	0.749	P eaten,F eaten	0.755	Cellulose intake,F eaten	0.7648
Masp2	Cellulose intake,F eaten	0	Cellulose intake,P eaten	0	Cellulose intake,C eaten	2e-04	Cellulose intake,SFA	2e-04	C eaten,F eaten	8e-04	F eaten,SFA	0.0072	P eaten,F eaten	0.0156	C eaten,SFA	0.1492	P eaten,SFA	0.1612	P eaten,C eaten	0.6992
Cdkn2b	Cellulose intake,F eaten	0.0128	Cellulose intake,P eaten	0.023	Cellulose intake,SFA	0.0682	F eaten,SFA	0.1844	P eaten,F eaten	0.2386	Cellulose intake,C eaten	0.2924	C eaten,F eaten	0.3758	P eaten,SFA	0.4814	C eaten,SFA	0.708	P eaten,C eaten	0.9832
Hcar2	Cellulose intake,F eaten	0	Cellulose intake,P eaten	0	Cellulose intake,SFA	0	Cellulose intake,C eaten	0	C eaten,F eaten	0	F eaten,SFA	0	P eaten,F eaten	0	P eaten,SFA	0.0032	C eaten,SFA	0.0066	P eaten,C eaten	0.2902
Bccip	Cellulose intake,P eaten	0.0096	Cellulose intake,F eaten	0.028	P eaten,F eaten	0.1698	Cellulose intake,C eaten	0.2578	C eaten,F eaten	0.2846	F eaten,SFA	0.5392	P eaten,SFA	0.541	Cellulose intake,SFA	0.6032	C eaten,SFA	0.8538	P eaten,C eaten	0.8586
Art3	Cellulose intake,P eaten	0.0012	Cellulose intake,F eaten	0.0184	Cellulose intake,C eaten	0.0278	C eaten,F eaten	0.03	Cellulose intake,SFA	0.031	P eaten,F eaten	0.034	F eaten,SFA	0.1704	P eaten,SFA	0.2124	C eaten,SFA	0.4886	P eaten,C eaten	0.8796
Il6	Cellulose intake,F eaten	0	Cellulose intake,P eaten	0	Cellulose intake,SFA	0	Cellulose intake,C eaten	0	C eaten,F eaten	0	F eaten,SFA	0	P eaten,F eaten	0	P eaten,SFA	8e-04	C eaten,SFA	8e-04	P eaten,C eaten	0.1236
Lcp2	Cellulose intake,F eaten	0.025	Cellulose intake,P eaten	0.0834	C eaten,F eaten	0.2264	Cellulose intake,SFA	0.2342	F eaten,SFA	0.2444	P eaten,F eaten	0.3074	Cellulose intake,C eaten	0.528	P eaten,SFA	0.614	C eaten,SFA	0.7778	P eaten,C eaten	0.9846
Crct1	Cellulose intake,P eaten	0	Cellulose intake,C eaten	0.0022	P eaten,SFA	0.0142	Cellulose intake,SFA	0.0178	P eaten,C eaten	0.0682	Cellulose intake,F eaten	0.0934	C eaten,SFA	0.1816	P eaten,F eaten	0.1872	C eaten,F eaten	0.3458	F eaten,SFA	0.7586
Gm4907	C eaten,SFA	0.0114	P eaten,SFA	0.166	Cellulose intake,SFA	0.229	F eaten,SFA	0.5118	C eaten,F eaten	0.699	P eaten,F eaten	0.927	Cellulose intake,F eaten	0.9588	Cellulose intake,C eaten	0.9778	P eaten,C eaten	0.9824	Cellulose intake,P eaten	0.9842
Ifrd2	Cellulose intake,F eaten	0.0384	C eaten,F eaten	0.0522	Cellulose intake,SFA	0.1328	Cellulose intake,P eaten	0.1624	F eaten,SFA	0.1966	Cellulose intake,C eaten	0.2344	P eaten,F eaten	0.2782	C eaten,SFA	0.5802	P eaten,SFA	0.6726	P eaten,C eaten	0.9628
Mir463	P eaten,SFA	0	C eaten,SFA	0	Cellulose intake,SFA	0	F eaten,SFA	8e-04	C eaten,F eaten	0.0876	P eaten,F eaten	0.1506	Cellulose intake,F eaten	0.263	Cellulose intake,P eaten	0.5304	Cellulose intake,C eaten	0.6776	P eaten,C eaten	0.8488
C130071C03Rik	P eaten,SFA	0.0116	Cellulose intake,P eaten	0.038	P eaten,C eaten	0.092	P eaten,F eaten	0.2926	Cellulose intake,C eaten	0.4932	C eaten,SFA	0.7414	Cellulose intake,SFA	0.77	C eaten,F eaten	0.9422	F eaten,SFA	0.9582	Cellulose intake,F eaten	0.984
Chrna5	Cellulose intake,SFA	0.0042	Cellulose intake,F eaten	0.0082	C eaten,SFA	0.0082	P eaten,SFA	0.0432	F eaten,SFA	0.0946	Cellulose intake,P eaten	0.1372	Cellulose intake,C eaten	0.1914	C eaten,F eaten	0.6562	P eaten,F eaten	0.8558	P eaten,C eaten	0.9922
Mmp8	Cellulose intake,F eaten	0	Cellulose intake,P eaten	0	Cellulose intake,SFA	0	Cellulose intake,C eaten	0	F eaten,SFA	0	C eaten,F eaten	0	P eaten,F eaten	0	P eaten,SFA	0	C eaten,SFA	0	P eaten,C eaten	8e-04
B3gnt8	Cellulose intake,F eaten	0.0098	Cellulose intake,P eaten	0.0458	Cellulose intake,SFA	0.1132	C eaten,F eaten	0.137	Cellulose intake,C eaten	0.2136	F eaten,SFA	0.3196	P eaten,F eaten	0.3204	P eaten,SFA	0.5972	C eaten,SFA	0.6486	P eaten,C eaten	0.9788
Tm7sf2	Cellulose intake,P eaten	0.0428	Cellulose intake,F eaten	0.143	P eaten,F eaten	0.2488	C eaten,F eaten	0.302	Cellulose intake,C eaten	0.4372	F eaten,SFA	0.535	Cellulose intake,SFA	0.631	P eaten,SFA	0.6672	C eaten,SFA	0.8872	P eaten,C eaten	0.9578
Cyp2ab1	Cellulose intake,F eaten	0	Cellulose intake,P eaten	0	Cellulose intake,SFA	0	Cellulose intake,C eaten	0	C eaten,F eaten	0	F eaten,SFA	0	P eaten,F eaten	0	P eaten,SFA	0	C eaten,SFA	0	P eaten,C eaten	8e-04
X1700112E06Rik	Cellulose intake,F eaten	0	Cellulose intake,P eaten	0	Cellulose intake,C eaten	0	Cellulose intake,SFA	0	C eaten,F eaten	2e-04	F eaten,SFA	0.0032	P eaten,F eaten	0.0096	C eaten,SFA	0.0678	P eaten,SFA	0.1056	P eaten,C eaten	0.5426
Olfr552	F eaten,SFA	0.0474	C eaten,F eaten	0.07	P eaten,F eaten	0.1472	Cellulose intake,F eaten	0.3222	C eaten,SFA	0.7324	P eaten,SFA	0.7998	Cellulose intake,SFA	0.9006	Cellulose intake,P eaten	0.9486	Cellulose intake,C eaten	0.9562	P eaten,C eaten	0.9756
Cfhr1	Cellulose intake,P eaten	0.0102	C eaten,F eaten	0.0482	Cellulose intake,C eaten	0.0814	P eaten,F eaten	0.2752	P eaten,SFA	0.6074	Cellulose intake,F eaten	0.635	C eaten,SFA	0.6412	P eaten,C eaten	0.7182	Cellulose intake,SFA	0.7254	F eaten,SFA	0.7978
Foxi1	Cellulose intake,P eaten	0.021	P eaten,SFA	0.031	Cellulose intake,C eaten	0.1296	Cellulose intake,SFA	0.2734	C eaten,SFA	0.3326	P eaten,C eaten	0.4604	P eaten,F eaten	0.704	Cellulose intake,F eaten	0.9314	F eaten,SFA	0.9484	C eaten,F eaten	0.9558
Sepn1	P eaten,F eaten	0.0098	F eaten,SFA	0.0172	Cellulose intake,P eaten	0.0378	Cellulose intake,F eaten	0.04	C eaten,F eaten	0.0466	P eaten,SFA	0.397	Cellulose intake,C eaten	0.4258	Cellulose intake,SFA	0.5382	C eaten,SFA	0.6648	P eaten,C eaten	0.8934
Akr1c18	Cellulose intake,F eaten	0.0082	Cellulose intake,P eaten	0.0294	Cellulose intake,C eaten	0.195	C eaten,F eaten	0.2248	F eaten,SFA	0.259	Cellulose intake,SFA	0.5196	P eaten,F eaten	0.5688	P eaten,SFA	0.658	C eaten,SFA	0.6708	P eaten,C eaten	0.9448
Ocrl	Cellulose intake,P eaten	0.0366	Cellulose intake,F eaten	0.0384	P eaten,F eaten	0.1476	C eaten,F eaten	0.156	F eaten,SFA	0.1878	Cellulose intake,SFA	0.1936	Cellulose intake,C eaten	0.2788	P eaten,SFA	0.517	C eaten,SFA	0.6754	P eaten,C eaten	0.9582
Cryge	Cellulose intake,P eaten	0.0042	P eaten,C eaten	0.0078	C eaten,F eaten	0.0524	Cellulose intake,C eaten	0.117	P eaten,SFA	0.1532	C eaten,SFA	0.3178	P eaten,F eaten	0.389	Cellulose intake,SFA	0.4758	Cellulose intake,F eaten	0.6446	F eaten,SFA	0.877
Fabp1	Cellulose intake,F eaten	0	Cellulose intake,P eaten	8e-04	Cellulose intake,SFA	8e-04	C eaten,F eaten	8e-04	F eaten,SFA	0.0052	P eaten,F eaten	0.0064	Cellulose intake,C eaten	0.011	P eaten,SFA	0.066	C eaten,SFA	0.1296	P eaten,C eaten	0.771
Pglyrp4	P eaten,SFA	0.0296	Cellulose intake,P eaten	0.1816	P eaten,C eaten	0.401	P eaten,F eaten	0.4762	C eaten,SFA	0.5514	Cellulose intake,SFA	0.644	Cellulose intake,C eaten	0.7564	C eaten,F eaten	0.93	F eaten,SFA	0.9506	Cellulose intake,F eaten	0.9772
Nbn	Cellulose intake,P eaten	0.0308	Cellulose intake,F eaten	0.0786	Cellulose intake,SFA	0.1798	Cellulose intake,C eaten	0.2616	P eaten,F eaten	0.4196	F eaten,SFA	0.429	C eaten,F eaten	0.4566	P eaten,SFA	0.6098	C eaten,SFA	0.823	P eaten,C eaten	0.9846
Mbnl1	Cellulose intake,SFA	0.0434	Cellulose intake,P eaten	0.0696	Cellulose intake,F eaten	0.0888	C eaten,F eaten	0.2358	F eaten,SFA	0.2782	P eaten,SFA	0.2788	P eaten,F eaten	0.3434	Cellulose intake,C eaten	0.3584	C eaten,SFA	0.547	P eaten,C eaten	0.9846
Tlk1	P eaten,SFA	0.022	Cellulose intake,SFA	0.0924	C eaten,SFA	0.2782	Cellulose intake,P eaten	0.462	P eaten,F eaten	0.601	Cellulose intake,F eaten	0.6036	F eaten,SFA	0.6944	C eaten,F eaten	0.6974	Cellulose intake,C eaten	0.818	P eaten,C eaten	0.9574
Olfr943	Cellulose intake,P eaten	0.0278	P eaten,SFA	0.0696	Cellulose intake,C eaten	0.1442	Cellulose intake,SFA	0.2112	C eaten,SFA	0.2456	P eaten,C eaten	0.4514	P eaten,F eaten	0.6696	F eaten,SFA	0.9012	C eaten,F eaten	0.9232	Cellulose intake,F eaten	0.9352
Stfa2l1	Cellulose intake,F eaten	0	Cellulose intake,P eaten	0	Cellulose intake,SFA	0	Cellulose intake,C eaten	0	C eaten,F eaten	0	F eaten,SFA	0	P eaten,F eaten	0	P eaten,SFA	0	C eaten,SFA	0	P eaten,C eaten	8e-04
S100a9	Cellulose intake,F eaten	0	Cellulose intake,SFA	0	Cellulose intake,P eaten	0	Cellulose intake,C eaten	0	F eaten,SFA	0	C eaten,F eaten	0	C eaten,SFA	8e-04	P eaten,F eaten	8e-04	P eaten,SFA	0.0014	P eaten,C eaten	0.4672
Psap	Cellulose intake,P eaten	0.0216	Cellulose intake,SFA	0.0872	F eaten,SFA	0.145	Cellulose intake,F eaten	0.1714	Cellulose intake,C eaten	0.189	P eaten,F eaten	0.2874	C eaten,F eaten	0.3168	P eaten,SFA	0.4432	C eaten,SFA	0.614	P eaten,C eaten	0.9698
Gm19589	Cellulose intake,P eaten	0.0098	P eaten,C eaten	0.0338	C eaten,F eaten	0.1294	C eaten,SFA	0.1404	P eaten,SFA	0.143	Cellulose intake,C eaten	0.1658	P eaten,F eaten	0.3604	Cellulose intake,SFA	0.7084	Cellulose intake,F eaten	0.8144	F eaten,SFA	0.8928
Slc27a5	C eaten,F eaten	0	P eaten,F eaten	0	Cellulose intake,P eaten	0	Cellulose intake,F eaten	0	F eaten,SFA	2e-04	Cellulose intake,C eaten	8e-04	P eaten,SFA	0.01	Cellulose intake,SFA	0.0308	P eaten,C eaten	0.0904	C eaten,SFA	0.0906
Cisd1	Cellulose intake,P eaten	0.0178	Cellulose intake,F eaten	0.1804	Cellulose intake,C eaten	0.2866	C eaten,F eaten	0.3704	Cellulose intake,SFA	0.3886	P eaten,F eaten	0.4572	F eaten,SFA	0.6628	P eaten,SFA	0.794	C eaten,SFA	0.903	P eaten,C eaten	0.945
Pgf	Cellulose intake,SFA	0.0096	Cellulose intake,P eaten	0.0352	Cellulose intake,C eaten	0.0872	C eaten,SFA	0.1196	Cellulose intake,F eaten	0.1374	F eaten,SFA	0.3652	C eaten,F eaten	0.4148	P eaten,SFA	0.418	P eaten,F eaten	0.7118	P eaten,C eaten	0.9778
Prkcg	Cellulose intake,P eaten	0.0022	Cellulose intake,F eaten	0.0028	Cellulose intake,C eaten	0.009	Cellulose intake,SFA	0.011	C eaten,F eaten	0.0806	F eaten,SFA	0.1574	P eaten,F eaten	0.3554	C eaten,SFA	0.387	P eaten,SFA	0.6606	P eaten,C eaten	0.947
Col6a6	F eaten,SFA	0.0316	Cellulose intake,F eaten	0.1114	P eaten,SFA	0.2556	C eaten,SFA	0.3258	Cellulose intake,P eaten	0.3754	P eaten,F eaten	0.4006	C eaten,F eaten	0.4572	Cellulose intake,SFA	0.5264	Cellulose intake,C eaten	0.7056	P eaten,C eaten	0.9716
Rnf17	Cellulose intake,P eaten	0.031	P eaten,SFA	0.3236	Cellulose intake,C eaten	0.3592	P eaten,C eaten	0.5974	C eaten,SFA	0.6194	C eaten,F eaten	0.7956	P eaten,F eaten	0.8596	Cellulose intake,SFA	0.8708	Cellulose intake,F eaten	0.9272	F eaten,SFA	0.9786
Rab44	Cellulose intake,P eaten	0.0236	Cellulose intake,F eaten	0.039	Cellulose intake,SFA	0.0712	Cellulose intake,C eaten	0.1052	C eaten,F eaten	0.2476	F eaten,SFA	0.4174	C eaten,SFA	0.5756	P eaten,F eaten	0.577	P eaten,SFA	0.7144	P eaten,C eaten	0.9688
Slc2a3	Cellulose intake,P eaten	0	Cellulose intake,F eaten	0	C eaten,F eaten	0	Cellulose intake,C eaten	0	P eaten,F eaten	0	Cellulose intake,SFA	0	F eaten,SFA	0	P eaten,SFA	8e-04	C eaten,SFA	0.0048	P eaten,C eaten	0.0352
Cyb5b	Cellulose intake,SFA	0.0068	Cellulose intake,P eaten	0.0112	C eaten,F eaten	0.024	Cellulose intake,F eaten	0.0252	Cellulose intake,C eaten	0.031	C eaten,SFA	0.1764	P eaten,SFA	0.242	F eaten,SFA	0.2606	P eaten,F eaten	0.2712	P eaten,C eaten	0.7878
Gstk1	P eaten,F eaten	0.0052	Cellulose intake,P eaten	0.0066	C eaten,F eaten	0.028	P eaten,SFA	0.157	Cellulose intake,C eaten	0.2194	P eaten,C eaten	0.3008	Cellulose intake,F eaten	0.4344	F eaten,SFA	0.4826	C eaten,SFA	0.6478	Cellulose intake,SFA	0.8866
Tnfrsf9	Cellulose intake,F eaten	0	Cellulose intake,P eaten	0	C eaten,F eaten	0	Cellulose intake,SFA	0	Cellulose intake,C eaten	0	F eaten,SFA	0	P eaten,F eaten	0	P eaten,SFA	2e-04	C eaten,SFA	2e-04	P eaten,C eaten	0.0294
Gm2411	C eaten,SFA	0.034	P eaten,SFA	0.0588	Cellulose intake,P eaten	0.1064	Cellulose intake,SFA	0.1184	Cellulose intake,C eaten	0.172	F eaten,SFA	0.7548	Cellulose intake,F eaten	0.8488	P eaten,C eaten	0.8892	P eaten,F eaten	0.929	C eaten,F eaten	0.9468
Plekhn1	Cellulose intake,F eaten	0	F eaten,SFA	0	C eaten,F eaten	0	Cellulose intake,P eaten	2e-04	P eaten,F eaten	2e-04	Cellulose intake,C eaten	8e-04	Cellulose intake,SFA	0.002	C eaten,SFA	0.1196	P eaten,SFA	0.2338	P eaten,C eaten	0.7536
Ptgdr	P eaten,SFA	0.0012	C eaten,SFA	0.0062	Cellulose intake,SFA	0.013	Cellulose intake,P eaten	0.2758	F eaten,SFA	0.4948	Cellulose intake,C eaten	0.7406	Cellulose intake,F eaten	0.7564	C eaten,F eaten	0.9302	P eaten,F eaten	0.9388	P eaten,C eaten	0.9536
Ccrl2	Cellulose intake,P eaten	0.024	Cellulose intake,F eaten	0.0786	Cellulose intake,C eaten	0.2414	Cellulose intake,SFA	0.274	P eaten,F eaten	0.2898	P eaten,SFA	0.4548	C eaten,F eaten	0.508	F eaten,SFA	0.581	C eaten,SFA	0.7808	P eaten,C eaten	0.9318
Aldh6a1	Cellulose intake,F eaten	0	Cellulose intake,P eaten	2e-04	Cellulose intake,C eaten	8e-04	Cellulose intake,SFA	8e-04	F eaten,SFA	0.002	P eaten,F eaten	0.0032	C eaten,F eaten	0.0032	P eaten,SFA	0.1748	C eaten,SFA	0.1766	P eaten,C eaten	0.7048
Pmpcb	Cellulose intake,P eaten	0.0366	P eaten,SFA	0.1936	C eaten,SFA	0.4566	Cellulose intake,C eaten	0.4818	Cellulose intake,SFA	0.6724	P eaten,F eaten	0.7378	C eaten,F eaten	0.782	Cellulose intake,F eaten	0.884	P eaten,C eaten	0.9178	F eaten,SFA	0.9388
Prss27	Cellulose intake,P eaten	0.0176	P eaten,C eaten	0.3802	Cellulose intake,C eaten	0.3912	P eaten,F eaten	0.4154	P eaten,SFA	0.5508	Cellulose intake,SFA	0.8712	C eaten,F eaten	0.8752	Cellulose intake,F eaten	0.8958	C eaten,SFA	0.9508	F eaten,SFA	0.9902
X4930584F24Rik	P eaten,SFA	0.0282	C eaten,SFA	0.1008	Cellulose intake,SFA	0.448	P eaten,F eaten	0.452	F eaten,SFA	0.4748	C eaten,F eaten	0.4812	Cellulose intake,F eaten	0.8988	Cellulose intake,P eaten	0.904	Cellulose intake,C eaten	0.939	P eaten,C eaten	0.9712
Msra	Cellulose intake,P eaten	0.0278	Cellulose intake,C eaten	0.299	P eaten,F eaten	0.3222	P eaten,SFA	0.3352	Cellulose intake,SFA	0.6734	Cellulose intake,F eaten	0.6794	C eaten,F eaten	0.698	F eaten,SFA	0.8092	C eaten,SFA	0.8166	P eaten,C eaten	0.9026
Slc35e1	P eaten,SFA	0.0236	Cellulose intake,SFA	0.0458	C eaten,SFA	0.168	Cellulose intake,P eaten	0.2232	Cellulose intake,C eaten	0.4788	Cellulose intake,F eaten	0.564	F eaten,SFA	0.7688	P eaten,F eaten	0.8032	P eaten,C eaten	0.818	C eaten,F eaten	0.8586
Slc14a1	Cellulose intake,SFA	0	Cellulose intake,P eaten	0	Cellulose intake,C eaten	2e-04	Cellulose intake,F eaten	2e-04	C eaten,F eaten	0.0068	C eaten,SFA	0.032	F eaten,SFA	0.0832	P eaten,SFA	0.2386	P eaten,F eaten	0.2444	P eaten,C eaten	0.8082
Gbas	Cellulose intake,F eaten	0.0184	Cellulose intake,P eaten	0.0232	Cellulose intake,SFA	0.0506	Cellulose intake,C eaten	0.0918	C eaten,F eaten	0.275	F eaten,SFA	0.3214	P eaten,F eaten	0.4316	P eaten,SFA	0.5764	C eaten,SFA	0.6736	P eaten,C eaten	0.9836
Syp	C eaten,SFA	0.038	Cellulose intake,SFA	0.088	P eaten,SFA	0.1524	Cellulose intake,P eaten	0.2708	Cellulose intake,C eaten	0.3736	F eaten,SFA	0.5888	Cellulose intake,F eaten	0.7692	C eaten,F eaten	0.93	P eaten,F eaten	0.947	P eaten,C eaten	0.9594
X5530400C23Rik	Cellulose intake,P eaten	0.0288	P eaten,SFA	0.0312	C eaten,SFA	0.0814	Cellulose intake,SFA	0.1398	Cellulose intake,C eaten	0.1722	P eaten,F eaten	0.3122	F eaten,SFA	0.4184	C eaten,F eaten	0.6034	P eaten,C eaten	0.6202	Cellulose intake,F eaten	0.697
X1810024B03Rik	P eaten,SFA	0.024	C eaten,SFA	0.1194	Cellulose intake,SFA	0.2794	F eaten,SFA	0.5044	P eaten,F eaten	0.7522	C eaten,F eaten	0.7764	Cellulose intake,P eaten	0.9196	Cellulose intake,F eaten	0.9226	Cellulose intake,C eaten	0.951	P eaten,C eaten	0.9862
Cers4	Cellulose intake,P eaten	0.0014	Cellulose intake,SFA	0.0294	C eaten,F eaten	0.0348	P eaten,F eaten	0.035	Cellulose intake,F eaten	0.0358	F eaten,SFA	0.1086	Cellulose intake,C eaten	0.11	P eaten,SFA	0.12	C eaten,SFA	0.4404	P eaten,C eaten	0.8132
Pcdhb13	Cellulose intake,P eaten	0.0066	Cellulose intake,C eaten	0.0074	Cellulose intake,F eaten	0.0952	Cellulose intake,SFA	0.1492	C eaten,SFA	0.1606	P eaten,SFA	0.1638	P eaten,C eaten	0.3118	C eaten,F eaten	0.427	P eaten,F eaten	0.651	F eaten,SFA	0.8334
Shkbp1	C eaten,F eaten	0.0318	Cellulose intake,P eaten	0.0556	Cellulose intake,F eaten	0.114	Cellulose intake,C eaten	0.2264	Cellulose intake,SFA	0.263	P eaten,F eaten	0.3494	F eaten,SFA	0.4508	P eaten,SFA	0.5402	C eaten,SFA	0.5996	P eaten,C eaten	0.9282
Pih1d3	C eaten,SFA	0	Cellulose intake,SFA	0	P eaten,SFA	2e-04	Cellulose intake,P eaten	0.002	Cellulose intake,F eaten	0.0032	F eaten,SFA	0.0128	Cellulose intake,C eaten	0.0146	C eaten,F eaten	0.0348	P eaten,F eaten	0.135	P eaten,C eaten	0.16
Alpk1	Cellulose intake,F eaten	0	Cellulose intake,P eaten	0	Cellulose intake,SFA	0	Cellulose intake,C eaten	2e-04	F eaten,SFA	0.011	C eaten,SFA	0.0622	P eaten,SFA	0.1604	C eaten,F eaten	0.452	P eaten,F eaten	0.7244	P eaten,C eaten	0.9834
Apoa5	Cellulose intake,P eaten	0	Cellulose intake,SFA	0	Cellulose intake,F eaten	0	Cellulose intake,C eaten	0	F eaten,SFA	0.0446	C eaten,SFA	0.1014	P eaten,SFA	0.1304	C eaten,F eaten	0.597	P eaten,F eaten	0.721	P eaten,C eaten	0.9722
Wdr18	Cellulose intake,F eaten	0.0032	C eaten,F eaten	0.017	F eaten,SFA	0.043	Cellulose intake,P eaten	0.1282	P eaten,F eaten	0.139	Cellulose intake,SFA	0.1894	Cellulose intake,C eaten	0.2402	C eaten,SFA	0.6466	P eaten,SFA	0.7644	P eaten,C eaten	0.9684
X1700030C14Rik	Cellulose intake,P eaten	0.032	Cellulose intake,SFA	0.222	C eaten,SFA	0.2252	P eaten,SFA	0.3002	Cellulose intake,C eaten	0.3204	Cellulose intake,F eaten	0.4936	F eaten,SFA	0.653	P eaten,F eaten	0.9716	C eaten,F eaten	0.9856	P eaten,C eaten	0.987
Oog3	Cellulose intake,P eaten	0.0446	P eaten,SFA	0.1788	Cellulose intake,C eaten	0.4934	P eaten,C eaten	0.5012	P eaten,F eaten	0.5096	C eaten,SFA	0.8548	Cellulose intake,SFA	0.9164	C eaten,F eaten	0.9772	F eaten,SFA	0.989	Cellulose intake,F eaten	0.9902
Afg3l1	Cellulose intake,F eaten	0.0032	Cellulose intake,P eaten	0.0032	Cellulose intake,SFA	0.0062	Cellulose intake,C eaten	0.0172	C eaten,F eaten	0.0762	F eaten,SFA	0.0966	P eaten,F eaten	0.1512	P eaten,SFA	0.3626	C eaten,SFA	0.3902	P eaten,C eaten	0.9302
Susd3	Cellulose intake,SFA	0	Cellulose intake,F eaten	0	Cellulose intake,P eaten	0	Cellulose intake,C eaten	0	C eaten,F eaten	2e-04	F eaten,SFA	8e-04	P eaten,F eaten	0.0056	C eaten,SFA	0.0062	P eaten,SFA	0.0264	P eaten,C eaten	0.544
Arg2	Cellulose intake,F eaten	0	Cellulose intake,P eaten	0	Cellulose intake,SFA	0	Cellulose intake,C eaten	0	C eaten,F eaten	0	F eaten,SFA	0	P eaten,F eaten	0	C eaten,SFA	0.0058	P eaten,SFA	0.0058	P eaten,C eaten	0.2434
Tnfaip8	Cellulose intake,P eaten	0.0236	C eaten,F eaten	0.0506	Cellulose intake,C eaten	0.0852	Cellulose intake,F eaten	0.0998	P eaten,F eaten	0.2564	Cellulose intake,SFA	0.3366	F eaten,SFA	0.499	C eaten,SFA	0.6306	P eaten,SFA	0.7464	P eaten,C eaten	0.7778
Olfr1383	Cellulose intake,P eaten	0.0248	Cellulose intake,C eaten	0.0786	Cellulose intake,SFA	0.1594	Cellulose intake,F eaten	0.2206	P eaten,SFA	0.2502	C eaten,SFA	0.3178	P eaten,C eaten	0.475	C eaten,F eaten	0.5436	P eaten,F eaten	0.7062	F eaten,SFA	0.8618
Slc22a1	Cellulose intake,F eaten	0	Cellulose intake,P eaten	0	C eaten,F eaten	0	Cellulose intake,C eaten	0	Cellulose intake,SFA	0	P eaten,F eaten	0	F eaten,SFA	0	P eaten,SFA	0.0058	C eaten,SFA	0.0088	P eaten,C eaten	0.1252
Arl5c	Cellulose intake,F eaten	0	C eaten,F eaten	0.0028	Cellulose intake,P eaten	0.006	Cellulose intake,C eaten	0.01	F eaten,SFA	0.0256	Cellulose intake,SFA	0.0314	P eaten,F eaten	0.0346	C eaten,SFA	0.4572	P eaten,SFA	0.5234	P eaten,C eaten	0.9006
Irf5	Cellulose intake,P eaten	0.0012	P eaten,F eaten	0.0536	Cellulose intake,SFA	0.0706	Cellulose intake,F eaten	0.0764	Cellulose intake,C eaten	0.1034	P eaten,SFA	0.2134	C eaten,F eaten	0.2586	F eaten,SFA	0.572	C eaten,SFA	0.7322	P eaten,C eaten	0.7806
Ctsd	Cellulose intake,F eaten	0.0048	Cellulose intake,P eaten	0.0066	C eaten,F eaten	0.0206	Cellulose intake,C eaten	0.0294	Cellulose intake,SFA	0.0636	P eaten,F eaten	0.0966	F eaten,SFA	0.1084	C eaten,SFA	0.3712	P eaten,SFA	0.4734	P eaten,C eaten	0.8432
S100a8	Cellulose intake,F eaten	0	Cellulose intake,P eaten	0	Cellulose intake,SFA	0	Cellulose intake,C eaten	0	F eaten,SFA	0	C eaten,F eaten	0	P eaten,F eaten	0	C eaten,SFA	2e-04	P eaten,SFA	2e-04	P eaten,C eaten	0.1074
Mb21d1	Cellulose intake,F eaten	0	Cellulose intake,P eaten	0	Cellulose intake,SFA	2e-04	Cellulose intake,C eaten	2e-04	C eaten,F eaten	0.0204	P eaten,F eaten	0.0522	F eaten,SFA	0.0544	P eaten,SFA	0.289	C eaten,SFA	0.31	P eaten,C eaten	0.8118
Ptpn18	Cellulose intake,F eaten	0	Cellulose intake,P eaten	0	C eaten,F eaten	0	Cellulose intake,SFA	0	Cellulose intake,C eaten	0	F eaten,SFA	0	P eaten,F eaten	0	C eaten,SFA	2e-04	P eaten,SFA	6e-04	P eaten,C eaten	0.0314
Ccr1	Cellulose intake,F eaten	0	Cellulose intake,P eaten	0	C eaten,F eaten	0	Cellulose intake,SFA	0	F eaten,SFA	0	Cellulose intake,C eaten	0	P eaten,F eaten	0	P eaten,SFA	0	C eaten,SFA	0	P eaten,C eaten	0
Itih1	Cellulose intake,P eaten	0	Cellulose intake,F eaten	0	Cellulose intake,SFA	0	Cellulose intake,C eaten	0	F eaten,SFA	0	P eaten,F eaten	2e-04	C eaten,F eaten	2e-04	P eaten,SFA	0.0012	C eaten,SFA	0.0108	P eaten,C eaten	0.2664
Olfr338	C eaten,SFA	0.0026	Cellulose intake,C eaten	0.0218	Cellulose intake,P eaten	0.03	Cellulose intake,SFA	0.1776	P eaten,C eaten	0.2398	C eaten,F eaten	0.319	P eaten,SFA	0.4868	Cellulose intake,F eaten	0.8744	F eaten,SFA	0.9306	P eaten,F eaten	0.9438
Cma1	C eaten,F eaten	0.0054	Cellulose intake,P eaten	0.0362	Cellulose intake,C eaten	0.0622	Cellulose intake,SFA	0.0736	C eaten,SFA	0.0808	Cellulose intake,F eaten	0.1366	P eaten,F eaten	0.289	P eaten,C eaten	0.3798	P eaten,SFA	0.382	F eaten,SFA	0.4298
Plgrkt	Cellulose intake,F eaten	0.0378	C eaten,F eaten	0.0506	Cellulose intake,P eaten	0.1144	P eaten,F eaten	0.1506	F eaten,SFA	0.3326	Cellulose intake,C eaten	0.498	Cellulose intake,SFA	0.8354	P eaten,SFA	0.9368	P eaten,C eaten	0.9436	C eaten,SFA	0.971
Tmem88	Cellulose intake,P eaten	0.0324	Cellulose intake,C eaten	0.2248	Cellulose intake,F eaten	0.429	Cellulose intake,SFA	0.4914	C eaten,F eaten	0.671	C eaten,SFA	0.8284	P eaten,F eaten	0.8448	P eaten,SFA	0.8602	F eaten,SFA	0.9068	P eaten,C eaten	0.9348
Gpr141	Cellulose intake,F eaten	0	Cellulose intake,P eaten	0	Cellulose intake,SFA	0	C eaten,F eaten	0	Cellulose intake,C eaten	0	F eaten,SFA	0	P eaten,F eaten	0	C eaten,SFA	0	P eaten,SFA	0	P eaten,C eaten	2e-04
Slc10a6	Cellulose intake,F eaten	0	Cellulose intake,P eaten	0	Cellulose intake,C eaten	0	Cellulose intake,SFA	0	F eaten,SFA	0	C eaten,F eaten	0	P eaten,F eaten	0	P eaten,SFA	2e-04	C eaten,SFA	2e-04	P eaten,C eaten	0.0504
Mgam	Cellulose intake,P eaten	0.0112	Cellulose intake,F eaten	0.021	Cellulose intake,C eaten	0.0874	C eaten,F eaten	0.1318	P eaten,F eaten	0.137	Cellulose intake,SFA	0.14	F eaten,SFA	0.2452	P eaten,SFA	0.4778	C eaten,SFA	0.6562	P eaten,C eaten	0.9486
Clec10a	Cellulose intake,F eaten	0	Cellulose intake,P eaten	0	C eaten,F eaten	0	Cellulose intake,SFA	0	Cellulose intake,C eaten	0	F eaten,SFA	0	P eaten,F eaten	0	C eaten,SFA	0.0012	P eaten,SFA	0.0026	P eaten,C eaten	0.1498
Cst7	Cellulose intake,P eaten	0	Cellulose intake,F eaten	0	Cellulose intake,SFA	6e-04	Cellulose intake,C eaten	8e-04	P eaten,F eaten	8e-04	F eaten,SFA	0.0012	C eaten,F eaten	0.003	P eaten,SFA	0.074	C eaten,SFA	0.1066	P eaten,C eaten	0.5316
Trim10	Cellulose intake,F eaten	0.0062	Cellulose intake,P eaten	0.0128	C eaten,F eaten	0.0254	Cellulose intake,C eaten	0.0548	P eaten,F eaten	0.0866	F eaten,SFA	0.2026	Cellulose intake,SFA	0.2656	C eaten,SFA	0.658	P eaten,SFA	0.6598	P eaten,C eaten	0.8494
Acat3	Cellulose intake,P eaten	0	Cellulose intake,C eaten	0.0012	Cellulose intake,F eaten	0.0214	Cellulose intake,SFA	0.0296	C eaten,F eaten	0.0622	P eaten,F eaten	0.0832	P eaten,SFA	0.1054	C eaten,SFA	0.2388	F eaten,SFA	0.3376	P eaten,C eaten	0.586
Card9	Cellulose intake,F eaten	0	Cellulose intake,P eaten	0	F eaten,SFA	2e-04	C eaten,F eaten	2e-04	Cellulose intake,SFA	2e-04	P eaten,F eaten	8e-04	Cellulose intake,C eaten	8e-04	C eaten,SFA	0.0872	P eaten,SFA	0.1146	P eaten,C eaten	0.7006
Npy4r	Cellulose intake,P eaten	0.0402	Cellulose intake,C eaten	0.0764	Cellulose intake,SFA	0.2138	P eaten,SFA	0.2502	Cellulose intake,F eaten	0.2588	C eaten,SFA	0.2658	F eaten,SFA	0.3782	C eaten,F eaten	0.428	P eaten,F eaten	0.792	P eaten,C eaten	0.8402
Ahnak	Cellulose intake,P eaten	0.0108	P eaten,F eaten	0.074	Cellulose intake,F eaten	0.0792	C eaten,F eaten	0.1902	F eaten,SFA	0.2304	P eaten,SFA	0.3284	Cellulose intake,C eaten	0.347	Cellulose intake,SFA	0.3756	C eaten,SFA	0.6702	P eaten,C eaten	0.8574
Olfr1313	P eaten,SFA	0.0066	Cellulose intake,P eaten	0.0096	P eaten,F eaten	0.1398	Cellulose intake,C eaten	0.2406	Cellulose intake,SFA	0.255	C eaten,SFA	0.4706	P eaten,C eaten	0.5096	Cellulose intake,F eaten	0.835	F eaten,SFA	0.881	C eaten,F eaten	0.94
Vmn1r168	Cellulose intake,P eaten	0	Cellulose intake,F eaten	2e-04	Cellulose intake,SFA	8e-04	P eaten,SFA	8e-04	Cellulose intake,C eaten	0.002	C eaten,SFA	0.029	P eaten,F eaten	0.0328	C eaten,F eaten	0.0738	P eaten,C eaten	0.0802	F eaten,SFA	0.2624
Amica1	Cellulose intake,F eaten	0	Cellulose intake,P eaten	0	C eaten,F eaten	0	Cellulose intake,SFA	0	Cellulose intake,C eaten	0	F eaten,SFA	0	P eaten,F eaten	0	C eaten,SFA	0	P eaten,SFA	0	P eaten,C eaten	0.01
AI314180	Cellulose intake,P eaten	0.0016	Cellulose intake,C eaten	0.0266	P eaten,SFA	0.121	Cellulose intake,SFA	0.1444	P eaten,F eaten	0.1954	C eaten,SFA	0.6436	Cellulose intake,F eaten	0.6474	P eaten,C eaten	0.781	C eaten,F eaten	0.8214	F eaten,SFA	0.8226
Icosl	Cellulose intake,F eaten	0.027	Cellulose intake,P eaten	0.0278	Cellulose intake,SFA	0.4882	Cellulose intake,C eaten	0.492	F eaten,SFA	0.5678	P eaten,F eaten	0.6166	C eaten,F eaten	0.6764	P eaten,SFA	0.8052	C eaten,SFA	0.9688	P eaten,C eaten	0.984
Ankrd37	Cellulose intake,F eaten	0	Cellulose intake,P eaten	0	Cellulose intake,SFA	0	C eaten,F eaten	0	Cellulose intake,C eaten	0	F eaten,SFA	2e-04	P eaten,F eaten	2e-04	C eaten,SFA	0.0164	P eaten,SFA	0.0172	P eaten,C eaten	0.3876
Csf2ra	Cellulose intake,P eaten	0.0082	Cellulose intake,F eaten	0.086	C eaten,F eaten	0.119	P eaten,F eaten	0.1336	Cellulose intake,C eaten	0.1644	Cellulose intake,SFA	0.2124	F eaten,SFA	0.3274	P eaten,SFA	0.3472	C eaten,SFA	0.7006	P eaten,C eaten	0.9244
C630028M04Rik	Cellulose intake,F eaten	0.0352	Cellulose intake,SFA	0.0352	C eaten,SFA	0.1052	Cellulose intake,P eaten	0.1336	P eaten,SFA	0.1696	Cellulose intake,C eaten	0.246	F eaten,SFA	0.3188	C eaten,F eaten	0.8628	P eaten,F eaten	0.9632	P eaten,C eaten	0.9928
Gucy2f	Cellulose intake,SFA	0.0206	C eaten,SFA	0.05	Cellulose intake,F eaten	0.06	P eaten,SFA	0.14	Cellulose intake,P eaten	0.2752	F eaten,SFA	0.358	Cellulose intake,C eaten	0.4508	C eaten,F eaten	0.8614	P eaten,F eaten	0.9306	P eaten,C eaten	0.9922
Ermap	Cellulose intake,F eaten	0	Cellulose intake,SFA	0	Cellulose intake,P eaten	0	Cellulose intake,C eaten	0	F eaten,SFA	8e-04	C eaten,SFA	0.009	C eaten,F eaten	0.0214	P eaten,SFA	0.0676	P eaten,F eaten	0.0816	P eaten,C eaten	0.7748
Klk1b1	Cellulose intake,P eaten	0.0052	Cellulose intake,C eaten	0.0218	C eaten,SFA	0.0256	P eaten,SFA	0.0312	Cellulose intake,SFA	0.0414	Cellulose intake,F eaten	0.2008	C eaten,F eaten	0.2194	P eaten,C eaten	0.2302	P eaten,F eaten	0.4104	F eaten,SFA	0.5498
Adrb1	C eaten,F eaten	0.008	P eaten,F eaten	0.0352	Cellulose intake,P eaten	0.043	Cellulose intake,F eaten	0.106	F eaten,SFA	0.1602	P eaten,SFA	0.1836	Cellulose intake,C eaten	0.2182	Cellulose intake,SFA	0.2784	C eaten,SFA	0.2876	P eaten,C eaten	0.849
Sucla2	Cellulose intake,P eaten	0.0148	Cellulose intake,F eaten	0.024	C eaten,F eaten	0.0278	Cellulose intake,C eaten	0.0722	P eaten,F eaten	0.0746	F eaten,SFA	0.192	C eaten,SFA	0.4344	Cellulose intake,SFA	0.4582	P eaten,SFA	0.4634	P eaten,C eaten	0.8594
Cdc25c	Cellulose intake,SFA	0	Cellulose intake,F eaten	0	Cellulose intake,P eaten	2e-04	C eaten,SFA	2e-04	Cellulose intake,C eaten	8e-04	P eaten,SFA	8e-04	F eaten,SFA	0.0086	C eaten,F eaten	0.4434	P eaten,F eaten	0.6018	P eaten,C eaten	0.8654
Dock2	Cellulose intake,F eaten	0.0098	P eaten,F eaten	0.0434	C eaten,F eaten	0.049	F eaten,SFA	0.0658	Cellulose intake,P eaten	0.0738	Cellulose intake,SFA	0.3504	Cellulose intake,C eaten	0.4706	P eaten,SFA	0.5758	C eaten,SFA	0.7778	P eaten,C eaten	0.9654
Car3	Cellulose intake,F eaten	0	Cellulose intake,P eaten	0	Cellulose intake,SFA	0	Cellulose intake,C eaten	0	C eaten,F eaten	0	F eaten,SFA	0	P eaten,F eaten	0	P eaten,SFA	0	C eaten,SFA	0	P eaten,C eaten	0.0082
Grtp1	Cellulose intake,P eaten	0.0032	Cellulose intake,C eaten	0.0182	P eaten,SFA	0.088	P eaten,F eaten	0.0938	C eaten,F eaten	0.1916	Cellulose intake,SFA	0.2316	Cellulose intake,F eaten	0.2936	C eaten,SFA	0.4458	F eaten,SFA	0.5186	P eaten,C eaten	0.6612
Tnpo3.1	Cellulose intake,P eaten	0.0206	P eaten,SFA	0.09	Cellulose intake,SFA	0.1448	Cellulose intake,C eaten	0.1558	C eaten,SFA	0.2252	Cellulose intake,F eaten	0.7238	F eaten,SFA	0.8696	P eaten,C eaten	0.9318	P eaten,F eaten	0.9508	C eaten,F eaten	0.9802
Fut11	Cellulose intake,P eaten	0.0198	Cellulose intake,SFA	0.0294	Cellulose intake,F eaten	0.047	Cellulose intake,C eaten	0.2076	P eaten,SFA	0.3066	F eaten,SFA	0.3652	C eaten,SFA	0.6058	C eaten,F eaten	0.7596	P eaten,F eaten	0.8806	P eaten,C eaten	0.9954
Bend6	Cellulose intake,P eaten	0	Cellulose intake,F eaten	0	Cellulose intake,C eaten	2e-04	P eaten,F eaten	2e-04	Cellulose intake,SFA	0.0012	C eaten,F eaten	0.0012	F eaten,SFA	0.0062	P eaten,SFA	0.1126	C eaten,SFA	0.2228	P eaten,C eaten	0.4666
Frmd4b	Cellulose intake,P eaten	0.0296	Cellulose intake,C eaten	0.529	Cellulose intake,F eaten	0.586	C eaten,F eaten	0.601	Cellulose intake,SFA	0.6892	P eaten,F eaten	0.7028	P eaten,SFA	0.7286	P eaten,C eaten	0.8666	C eaten,SFA	0.9352	F eaten,SFA	0.9354
Soat1.1	Cellulose intake,P eaten	0.0088	Cellulose intake,F eaten	0.0288	Cellulose intake,SFA	0.132	C eaten,F eaten	0.148	F eaten,SFA	0.1638	P eaten,F eaten	0.1682	Cellulose intake,C eaten	0.182	P eaten,SFA	0.354	C eaten,SFA	0.6706	P eaten,C eaten	0.9338
Uso1	Cellulose intake,P eaten	0.01	Cellulose intake,SFA	0.0256	Cellulose intake,C eaten	0.0366	Cellulose intake,F eaten	0.0496	C eaten,SFA	0.2984	P eaten,SFA	0.3414	F eaten,SFA	0.3514	C eaten,F eaten	0.3582	P eaten,F eaten	0.6562	P eaten,C eaten	0.9458
Prr23a2	Cellulose intake,SFA	0	Cellulose intake,P eaten	0	Cellulose intake,F eaten	0	Cellulose intake,C eaten	0	P eaten,SFA	0.1638	C eaten,SFA	0.2238	C eaten,F eaten	0.3178	P eaten,F eaten	0.3558	P eaten,C eaten	0.3674	F eaten,SFA	0.5126
Gls	Cellulose intake,P eaten	0.009	Cellulose intake,F eaten	0.0296	C eaten,F eaten	0.0466	P eaten,F eaten	0.0872	Cellulose intake,C eaten	0.1484	F eaten,SFA	0.177	Cellulose intake,SFA	0.1904	P eaten,SFA	0.4344	C eaten,SFA	0.6742	P eaten,C eaten	0.8986
Timp2	Cellulose intake,F eaten	0.0062	Cellulose intake,P eaten	0.0088	Cellulose intake,SFA	0.0506	C eaten,F eaten	0.087	Cellulose intake,C eaten	0.1012	F eaten,SFA	0.2118	P eaten,F eaten	0.2184	P eaten,SFA	0.389	C eaten,SFA	0.4344	P eaten,C eaten	0.94
Clec4e	Cellulose intake,F eaten	0	Cellulose intake,P eaten	0	Cellulose intake,SFA	0	C eaten,F eaten	0	F eaten,SFA	0	Cellulose intake,C eaten	0	P eaten,F eaten	0	P eaten,SFA	0	C eaten,SFA	0	P eaten,C eaten	0.002
Ifngr2	Cellulose intake,F eaten	0.0266	Cellulose intake,P eaten	0.1604	F eaten,SFA	0.161	P eaten,F eaten	0.1704	C eaten,F eaten	0.2106	Cellulose intake,SFA	0.6246	Cellulose intake,C eaten	0.7054	P eaten,SFA	0.804	C eaten,SFA	0.9198	P eaten,C eaten	0.9834
F13a1	Cellulose intake,F eaten	0	Cellulose intake,P eaten	0	Cellulose intake,SFA	0	Cellulose intake,C eaten	0	F eaten,SFA	0	C eaten,F eaten	0	P eaten,F eaten	0	P eaten,SFA	0	C eaten,SFA	0	P eaten,C eaten	0
Panx2	Cellulose intake,P eaten	0.0314	P eaten,SFA	0.1494	Cellulose intake,C eaten	0.4166	P eaten,C eaten	0.6002	Cellulose intake,SFA	0.6204	P eaten,F eaten	0.6594	C eaten,SFA	0.7316	C eaten,F eaten	0.9508	Cellulose intake,F eaten	0.9812	F eaten,SFA	0.989
Ugt2b34	Cellulose intake,F eaten	0	F eaten,SFA	0.0022	C eaten,F eaten	0.0096	Cellulose intake,SFA	0.0228	Cellulose intake,P eaten	0.0314	P eaten,F eaten	0.0918	Cellulose intake,C eaten	0.0944	C eaten,SFA	0.5188	P eaten,SFA	0.5538	P eaten,C eaten	0.9856
Sag	C eaten,F eaten	0	Cellulose intake,F eaten	0	F eaten,SFA	0	P eaten,F eaten	0	Cellulose intake,P eaten	8e-04	P eaten,C eaten	0.0214	Cellulose intake,C eaten	0.085	Cellulose intake,SFA	0.2318	P eaten,SFA	0.344	C eaten,SFA	0.4506
Ncbp1	P eaten,SFA	0.0402	Cellulose intake,SFA	0.1052	C eaten,SFA	0.1722	Cellulose intake,P eaten	0.2138	Cellulose intake,C eaten	0.4968	F eaten,SFA	0.7178	P eaten,C eaten	0.8582	P eaten,F eaten	0.8904	Cellulose intake,F eaten	0.8928	C eaten,F eaten	0.9484
Cish	Cellulose intake,C eaten	0.0384	Cellulose intake,P eaten	0.1508	C eaten,SFA	0.2486	Cellulose intake,SFA	0.5104	P eaten,SFA	0.6874	P eaten,C eaten	0.6898	C eaten,F eaten	0.8038	Cellulose intake,F eaten	0.9306	P eaten,F eaten	0.9426	F eaten,SFA	0.987
Olfr1018	Cellulose intake,P eaten	0.002	P eaten,SFA	0.038	Cellulose intake,SFA	0.1834	Cellulose intake,C eaten	0.1988	C eaten,SFA	0.2946	P eaten,C eaten	0.757	P eaten,F eaten	0.9496	Cellulose intake,F eaten	0.956	F eaten,SFA	0.9674	C eaten,F eaten	0.9964
Stox1	C eaten,F eaten	0.0396	Cellulose intake,P eaten	0.0472	Cellulose intake,C eaten	0.135	Cellulose intake,F eaten	0.1494	Cellulose intake,SFA	0.1622	P eaten,F eaten	0.4112	C eaten,SFA	0.563	F eaten,SFA	0.5974	P eaten,SFA	0.7204	P eaten,C eaten	0.8636
Tmem229b	F eaten,SFA	0.013	Cellulose intake,P eaten	0.0818	P eaten,F eaten	0.0948	C eaten,F eaten	0.1336	C eaten,SFA	0.1404	Cellulose intake,SFA	0.1524	Cellulose intake,F eaten	0.1526	P eaten,SFA	0.2236	Cellulose intake,C eaten	0.3696	P eaten,C eaten	0.7692
Nrg2	Cellulose intake,F eaten	0	Cellulose intake,P eaten	0	Cellulose intake,C eaten	0	C eaten,F eaten	0	Cellulose intake,SFA	0	P eaten,F eaten	0	F eaten,SFA	2e-04	C eaten,SFA	0.0048	P eaten,SFA	0.0198	P eaten,C eaten	0.122
Afm	Cellulose intake,F eaten	0	Cellulose intake,P eaten	0	Cellulose intake,SFA	0	Cellulose intake,C eaten	0	P eaten,F eaten	0	C eaten,F eaten	0	F eaten,SFA	2e-04	P eaten,SFA	0.0022	C eaten,SFA	0.0204	P eaten,C eaten	0.1584
Akap1	Cellulose intake,F eaten	0.0208	Cellulose intake,SFA	0.081	Cellulose intake,P eaten	0.115	F eaten,SFA	0.1194	C eaten,F eaten	0.1506	Cellulose intake,C eaten	0.255	P eaten,F eaten	0.3214	C eaten,SFA	0.5818	P eaten,SFA	0.6592	P eaten,C eaten	0.9862
Pipox	Cellulose intake,F eaten	0	Cellulose intake,P eaten	0	Cellulose intake,SFA	2e-04	Cellulose intake,C eaten	2e-04	C eaten,F eaten	0.0234	F eaten,SFA	0.024	P eaten,F eaten	0.0696	P eaten,SFA	0.2322	C eaten,SFA	0.3758	P eaten,C eaten	0.9096
Gm14264	Cellulose intake,P eaten	0.0244	P eaten,SFA	0.0258	C eaten,SFA	0.1778	Cellulose intake,SFA	0.178	Cellulose intake,C eaten	0.2444	P eaten,F eaten	0.341	P eaten,C eaten	0.5758	F eaten,SFA	0.6326	Cellulose intake,F eaten	0.8464	C eaten,F eaten	0.8942
Gngt1	C eaten,F eaten	0.0182	C eaten,SFA	0.049	P eaten,C eaten	0.4202	Cellulose intake,C eaten	0.4538	P eaten,F eaten	0.6562	Cellulose intake,P eaten	0.7136	P eaten,SFA	0.7726	F eaten,SFA	0.8238	Cellulose intake,SFA	0.8724	Cellulose intake,F eaten	0.9252
Hsd17b7	Cellulose intake,F eaten	0.0384	Cellulose intake,P eaten	0.0386	Cellulose intake,C eaten	0.0612	Cellulose intake,SFA	0.086	C eaten,F eaten	0.3468	C eaten,SFA	0.5942	P eaten,F eaten	0.6326	F eaten,SFA	0.7522	P eaten,SFA	0.756	P eaten,C eaten	0.9678
Them6	Cellulose intake,F eaten	0.0284	Cellulose intake,P eaten	0.0366	Cellulose intake,SFA	0.1066	F eaten,SFA	0.1862	P eaten,F eaten	0.2242	Cellulose intake,C eaten	0.261	C eaten,F eaten	0.2792	P eaten,SFA	0.4556	C eaten,SFA	0.4936	P eaten,C eaten	0.9782
Shisa5	Cellulose intake,P eaten	0.0068	Cellulose intake,SFA	0.0888	Cellulose intake,F eaten	0.14	Cellulose intake,C eaten	0.1968	P eaten,F eaten	0.198	C eaten,F eaten	0.3262	P eaten,SFA	0.3854	F eaten,SFA	0.4106	C eaten,SFA	0.6886	P eaten,C eaten	0.945
Atp1b3	Cellulose intake,F eaten	0	C eaten,F eaten	0	Cellulose intake,P eaten	2e-04	F eaten,SFA	2e-04	Cellulose intake,SFA	2e-04	Cellulose intake,C eaten	6e-04	P eaten,F eaten	8e-04	C eaten,SFA	0.0474	P eaten,SFA	0.1594	P eaten,C eaten	0.7362
Pip4k2a	Cellulose intake,P eaten	0.0068	Cellulose intake,F eaten	0.0196	Cellulose intake,SFA	0.0314	Cellulose intake,C eaten	0.1828	F eaten,SFA	0.229	P eaten,SFA	0.2452	P eaten,F eaten	0.298	C eaten,F eaten	0.4004	C eaten,SFA	0.6114	P eaten,C eaten	0.9792
Cxcl14	Cellulose intake,F eaten	0	Cellulose intake,SFA	0	Cellulose intake,P eaten	0	Cellulose intake,C eaten	0	F eaten,SFA	0	C eaten,SFA	0	P eaten,SFA	0	C eaten,F eaten	0.0012	P eaten,F eaten	0.0108	P eaten,C eaten	0.6116
Ubd	C eaten,SFA	0.017	P eaten,SFA	0.0216	P eaten,F eaten	0.0298	F eaten,SFA	0.0834	C eaten,F eaten	0.1458	Cellulose intake,P eaten	0.1568	Cellulose intake,F eaten	0.16	Cellulose intake,SFA	0.256	P eaten,C eaten	0.4556	Cellulose intake,C eaten	0.5232
Gm1673	Cellulose intake,P eaten	0.0012	Cellulose intake,C eaten	0.0134	Cellulose intake,F eaten	0.0162	Cellulose intake,SFA	0.0204	C eaten,SFA	0.4982	P eaten,SFA	0.605	F eaten,SFA	0.6844	C eaten,F eaten	0.818	P eaten,F eaten	0.928	P eaten,C eaten	0.9812
Gzmd	Cellulose intake,F eaten	0	C eaten,F eaten	0	Cellulose intake,SFA	0	F eaten,SFA	0	Cellulose intake,P eaten	0	P eaten,F eaten	0	Cellulose intake,C eaten	0	C eaten,SFA	0	P eaten,SFA	2e-04	P eaten,C eaten	0.0966
Arhgef6	Cellulose intake,P eaten	0.0486	Cellulose intake,F eaten	0.1194	C eaten,F eaten	0.1484	P eaten,F eaten	0.2538	Cellulose intake,C eaten	0.3698	F eaten,SFA	0.3722	Cellulose intake,SFA	0.3842	P eaten,SFA	0.7386	C eaten,SFA	0.8156	P eaten,C eaten	0.9784
Hmx2	Cellulose intake,P eaten	0.0164	Cellulose intake,SFA	0.022	Cellulose intake,F eaten	0.04	Cellulose intake,C eaten	0.1188	P eaten,SFA	0.8322	C eaten,SFA	0.8402	C eaten,F eaten	0.8522	P eaten,C eaten	0.9558	P eaten,F eaten	0.9688	F eaten,SFA	0.9688
Mmp27	Cellulose intake,F eaten	0	C eaten,F eaten	0	Cellulose intake,P eaten	2e-04	Cellulose intake,C eaten	2e-04	F eaten,SFA	8e-04	Cellulose intake,SFA	8e-04	P eaten,F eaten	0.0024	C eaten,SFA	0.1508	P eaten,SFA	0.1928	P eaten,C eaten	0.6576
Aqp9	Cellulose intake,F eaten	0.0012	Cellulose intake,P eaten	0.028	Cellulose intake,SFA	0.0308	C eaten,F eaten	0.0406	Cellulose intake,C eaten	0.1184	F eaten,SFA	0.183	P eaten,F eaten	0.3724	C eaten,SFA	0.654	P eaten,SFA	0.7544	P eaten,C eaten	0.973
Rpp40	C eaten,SFA	0.0492	P eaten,SFA	0.0848	Cellulose intake,SFA	0.1144	F eaten,SFA	0.6258	Cellulose intake,P eaten	0.7098	Cellulose intake,C eaten	0.8762	C eaten,F eaten	0.9702	P eaten,C eaten	0.9774	P eaten,F eaten	0.9916	Cellulose intake,F eaten	0.9922
Mpl	Cellulose intake,P eaten	0.0096	Cellulose intake,SFA	0.0282	Cellulose intake,F eaten	0.0282	Cellulose intake,C eaten	0.0474	C eaten,F eaten	0.3452	F eaten,SFA	0.4094	C eaten,SFA	0.5008	P eaten,SFA	0.5638	P eaten,F eaten	0.5962	P eaten,C eaten	0.9482
Gltp	Cellulose intake,F eaten	0.0032	Cellulose intake,P eaten	0.0062	C eaten,F eaten	0.0184	P eaten,F eaten	0.0532	Cellulose intake,C eaten	0.0672	F eaten,SFA	0.15	Cellulose intake,SFA	0.21	P eaten,SFA	0.5632	C eaten,SFA	0.7224	P eaten,C eaten	0.897
Ifi205	C eaten,F eaten	0.022	Cellulose intake,P eaten	0.0292	Cellulose intake,F eaten	0.0814	P eaten,F eaten	0.1946	Cellulose intake,C eaten	0.2658	F eaten,SFA	0.4544	Cellulose intake,SFA	0.4982	P eaten,C eaten	0.7144	P eaten,SFA	0.759	C eaten,SFA	0.7782
Olfr901	Cellulose intake,P eaten	0.0042	Cellulose intake,C eaten	0.0098	Cellulose intake,F eaten	0.0314	Cellulose intake,SFA	0.0466	C eaten,SFA	0.087	P eaten,SFA	0.0994	P eaten,C eaten	0.1422	C eaten,F eaten	0.143	P eaten,F eaten	0.4596	F eaten,SFA	0.613
Ppp1r14a	Cellulose intake,P eaten	0.0068	Cellulose intake,C eaten	0.1446	P eaten,SFA	0.1994	P eaten,C eaten	0.4644	Cellulose intake,SFA	0.4692	C eaten,SFA	0.4792	C eaten,F eaten	0.7764	P eaten,F eaten	0.8184	Cellulose intake,F eaten	0.9354	F eaten,SFA	0.9752
A630033H20Rik	Cellulose intake,F eaten	0	Cellulose intake,P eaten	8e-04	Cellulose intake,SFA	0.0058	Cellulose intake,C eaten	0.0062	C eaten,F eaten	0.0068	F eaten,SFA	0.0184	P eaten,F eaten	0.0578	C eaten,SFA	0.3074	P eaten,SFA	0.463	P eaten,C eaten	0.8696
Olfm4	Cellulose intake,F eaten	0.0168	Cellulose intake,SFA	0.0616	C eaten,F eaten	0.092	Cellulose intake,P eaten	0.113	F eaten,SFA	0.21	Cellulose intake,C eaten	0.2304	P eaten,SFA	0.255	C eaten,SFA	0.3178	P eaten,F eaten	0.4416	P eaten,C eaten	0.9296
Slc46a1	Cellulose intake,P eaten	0.0054	Cellulose intake,F eaten	0.0058	Cellulose intake,SFA	0.0104	Cellulose intake,C eaten	0.0212	C eaten,F eaten	0.1816	C eaten,SFA	0.394	F eaten,SFA	0.4092	P eaten,SFA	0.463	P eaten,F eaten	0.5428	P eaten,C eaten	0.9152
Sprr1a	Cellulose intake,F eaten	0	C eaten,F eaten	0	P eaten,F eaten	2e-04	Cellulose intake,P eaten	2e-04	F eaten,SFA	8e-04	Cellulose intake,C eaten	0.0068	Cellulose intake,SFA	0.0214	P eaten,SFA	0.058	C eaten,SFA	0.0986	P eaten,C eaten	0.3028
Klhdc1	Cellulose intake,C eaten	0	Cellulose intake,P eaten	0	Cellulose intake,F eaten	0	C eaten,F eaten	2e-04	Cellulose intake,SFA	2e-04	P eaten,F eaten	0.002	C eaten,SFA	0.013	F eaten,SFA	0.0234	P eaten,SFA	0.1188	P eaten,C eaten	0.2752
Ctsb	Cellulose intake,F eaten	0.0064	C eaten,F eaten	0.0636	Cellulose intake,P eaten	0.172	P eaten,F eaten	0.2236	Cellulose intake,C eaten	0.3074	F eaten,SFA	0.3204	Cellulose intake,SFA	0.4982	C eaten,SFA	0.7528	P eaten,SFA	0.836	P eaten,C eaten	0.973
Hpd	C eaten,F eaten	0	P eaten,F eaten	2e-04	Cellulose intake,P eaten	8e-04	Cellulose intake,F eaten	0.0054	F eaten,SFA	0.0074	Cellulose intake,C eaten	0.0214	P eaten,SFA	0.07	C eaten,SFA	0.2286	P eaten,C eaten	0.2848	Cellulose intake,SFA	0.467
Mcm3	Cellulose intake,P eaten	0.0342	Cellulose intake,F eaten	0.0982	Cellulose intake,C eaten	0.3844	Cellulose intake,SFA	0.496	C eaten,F eaten	0.5774	F eaten,SFA	0.613	P eaten,F eaten	0.7504	P eaten,SFA	0.8348	C eaten,SFA	0.8964	P eaten,C eaten	0.9862
Vsnl1	Cellulose intake,P eaten	0	Cellulose intake,F eaten	0	Cellulose intake,SFA	0	F eaten,SFA	0	Cellulose intake,C eaten	0	C eaten,F eaten	2e-04	P eaten,F eaten	2e-04	P eaten,SFA	0.0032	C eaten,SFA	0.0054	P eaten,C eaten	0.2924
Fgf23	Cellulose intake,F eaten	0	Cellulose intake,P eaten	0	Cellulose intake,C eaten	0	Cellulose intake,SFA	0	C eaten,F eaten	0	F eaten,SFA	0	P eaten,F eaten	0	C eaten,SFA	0	P eaten,SFA	0	P eaten,C eaten	0.0076
Aadac	Cellulose intake,P eaten	0.0042	C eaten,F eaten	0.0172	Cellulose intake,F eaten	0.0278	P eaten,F eaten	0.0348	Cellulose intake,C eaten	0.04	F eaten,SFA	0.1084	Cellulose intake,SFA	0.121	P eaten,SFA	0.3082	C eaten,SFA	0.457	P eaten,C eaten	0.802
Dok1	Cellulose intake,P eaten	0.0012	Cellulose intake,F eaten	0.0016	Cellulose intake,SFA	0.0032	Cellulose intake,C eaten	0.0088	C eaten,F eaten	0.0162	F eaten,SFA	0.0476	P eaten,F eaten	0.1118	C eaten,SFA	0.2618	P eaten,SFA	0.4396	P eaten,C eaten	0.8174
Sgcb	Cellulose intake,P eaten	0.0258	Cellulose intake,F eaten	0.0512	P eaten,F eaten	0.187	Cellulose intake,SFA	0.2532	Cellulose intake,C eaten	0.4044	C eaten,F eaten	0.4344	P eaten,SFA	0.5264	F eaten,SFA	0.5614	C eaten,SFA	0.8696	P eaten,C eaten	0.9366
Ifnz.2	Cellulose intake,P eaten	0.0056	Cellulose intake,C eaten	0.023	Cellulose intake,SFA	0.0278	Cellulose intake,F eaten	0.1094	P eaten,SFA	0.1442	C eaten,SFA	0.2362	P eaten,C eaten	0.5082	C eaten,F eaten	0.6174	P eaten,F eaten	0.7358	F eaten,SFA	0.8304
Egf	P eaten,SFA	0	C eaten,SFA	0	F eaten,SFA	0.0088	Cellulose intake,SFA	0.0092	C eaten,F eaten	0.1252	P eaten,F eaten	0.2284	Cellulose intake,F eaten	0.3194	Cellulose intake,P eaten	0.7336	P eaten,C eaten	0.8828	Cellulose intake,C eaten	0.8878
Gbp5	Cellulose intake,F eaten	0.0316	C eaten,F eaten	0.0876	Cellulose intake,P eaten	0.1014	F eaten,SFA	0.1336	P eaten,F eaten	0.1408	Cellulose intake,C eaten	0.2918	Cellulose intake,SFA	0.4304	P eaten,SFA	0.6132	C eaten,SFA	0.7634	P eaten,C eaten	0.961
Alox15	Cellulose intake,F eaten	0	Cellulose intake,P eaten	0	Cellulose intake,SFA	0	C eaten,F eaten	0	Cellulose intake,C eaten	0	F eaten,SFA	0	P eaten,F eaten	0	C eaten,SFA	0.0232	P eaten,SFA	0.0264	P eaten,C eaten	0.3014
Tmem107	C eaten,SFA	0.0286	P eaten,SFA	0.0376	Cellulose intake,SFA	0.4226	Cellulose intake,P eaten	0.6406	Cellulose intake,C eaten	0.7182	F eaten,SFA	0.763	C eaten,F eaten	0.8076	P eaten,F eaten	0.8476	P eaten,C eaten	0.8692	Cellulose intake,F eaten	0.987
Cd207	Cellulose intake,F eaten	0.002	Cellulose intake,SFA	0.002	Cellulose intake,P eaten	0.0252	F eaten,SFA	0.0482	C eaten,F eaten	0.1218	Cellulose intake,C eaten	0.1358	P eaten,F eaten	0.1878	C eaten,SFA	0.4246	P eaten,SFA	0.4392	P eaten,C eaten	0.9754
Dtl	Cellulose intake,P eaten	0.0278	Cellulose intake,F eaten	0.0714	Cellulose intake,SFA	0.101	Cellulose intake,C eaten	0.1052	C eaten,F eaten	0.1794	P eaten,F eaten	0.4304	F eaten,SFA	0.5346	C eaten,SFA	0.7044	P eaten,SFA	0.8574	P eaten,C eaten	0.9346
Cyp2e1	Cellulose intake,F eaten	0	Cellulose intake,P eaten	0	Cellulose intake,SFA	0	Cellulose intake,C eaten	0	C eaten,F eaten	0	F eaten,SFA	0	P eaten,F eaten	0	P eaten,SFA	0	C eaten,SFA	0	P eaten,C eaten	2e-04
Cldn14	Cellulose intake,F eaten	0.0484	Cellulose intake,P eaten	0.2416	Cellulose intake,C eaten	0.4326	Cellulose intake,SFA	0.4668	F eaten,SFA	0.4672	P eaten,SFA	0.7306	C eaten,SFA	0.7994	C eaten,F eaten	0.923	P eaten,F eaten	0.9636	P eaten,C eaten	0.9986
Akt1	Cellulose intake,SFA	0.0476	Cellulose intake,P eaten	0.0548	Cellulose intake,F eaten	0.1684	F eaten,SFA	0.2114	Cellulose intake,C eaten	0.2896	P eaten,SFA	0.3356	P eaten,F eaten	0.4596	C eaten,F eaten	0.5348	C eaten,SFA	0.5474	P eaten,C eaten	0.9862
Sdcbp	Cellulose intake,F eaten	0	Cellulose intake,P eaten	0	C eaten,F eaten	2e-04	Cellulose intake,C eaten	2e-04	F eaten,SFA	8e-04	Cellulose intake,SFA	8e-04	P eaten,F eaten	0.0012	C eaten,SFA	0.1306	P eaten,SFA	0.2104	P eaten,C eaten	0.6936
Trpm4	C eaten,F eaten	0	Cellulose intake,F eaten	8e-04	F eaten,SFA	0.002	P eaten,F eaten	0.0046	Cellulose intake,P eaten	0.0068	Cellulose intake,C eaten	0.1788	P eaten,C eaten	0.6474	Cellulose intake,SFA	0.6538	P eaten,SFA	0.7338	C eaten,SFA	0.8392
Ms4a4a	Cellulose intake,F eaten	0	Cellulose intake,P eaten	0	C eaten,F eaten	0	Cellulose intake,SFA	0	F eaten,SFA	0	Cellulose intake,C eaten	0	P eaten,F eaten	0	P eaten,SFA	0	C eaten,SFA	0	P eaten,C eaten	8e-04
Amfr	Cellulose intake,C eaten	0.0058	Cellulose intake,SFA	0.023	Cellulose intake,P eaten	0.0256	Cellulose intake,F eaten	0.076	C eaten,F eaten	0.0814	C eaten,SFA	0.2902	F eaten,SFA	0.4174	P eaten,F eaten	0.4298	P eaten,SFA	0.56	P eaten,C eaten	0.7762
Aspdh	Cellulose intake,F eaten	0	Cellulose intake,P eaten	0	Cellulose intake,C eaten	2e-04	C eaten,F eaten	2e-04	Cellulose intake,SFA	2e-04	P eaten,F eaten	2e-04	F eaten,SFA	0.0012	P eaten,SFA	0.1322	C eaten,SFA	0.1492	P eaten,C eaten	0.6012
Tsc22d1	P eaten,SFA	0.0412	Cellulose intake,SFA	0.0762	Cellulose intake,P eaten	0.1052	Cellulose intake,F eaten	0.209	C eaten,SFA	0.2712	Cellulose intake,C eaten	0.4404	C eaten,F eaten	0.4634	P eaten,F eaten	0.514	P eaten,C eaten	0.564	F eaten,SFA	0.6994
Hnrnph2	Cellulose intake,P eaten	0.0304	P eaten,SFA	0.1676	Cellulose intake,SFA	0.1958	Cellulose intake,C eaten	0.498	C eaten,SFA	0.6562	Cellulose intake,F eaten	0.9006	F eaten,SFA	0.9608	P eaten,C eaten	0.9832	P eaten,F eaten	0.986	C eaten,F eaten	0.9978
Itga4	Cellulose intake,F eaten	0.0106	Cellulose intake,P eaten	0.0264	P eaten,F eaten	0.027	C eaten,F eaten	0.0358	F eaten,SFA	0.1012	Cellulose intake,C eaten	0.337	Cellulose intake,SFA	0.3792	P eaten,SFA	0.5474	C eaten,SFA	0.7988	P eaten,C eaten	0.9362
Plcl1	Cellulose intake,F eaten	0	Cellulose intake,P eaten	2e-04	Cellulose intake,SFA	8e-04	Cellulose intake,C eaten	8e-04	C eaten,F eaten	0.002	F eaten,SFA	0.003	P eaten,F eaten	0.0076	P eaten,SFA	0.1064	C eaten,SFA	0.1164	P eaten,C eaten	0.7702
Ecm1	Cellulose intake,P eaten	0.0172	Cellulose intake,C eaten	0.1838	Cellulose intake,SFA	0.2934	P eaten,SFA	0.5904	Cellulose intake,F eaten	0.641	C eaten,SFA	0.6458	C eaten,F eaten	0.7362	P eaten,F eaten	0.77	F eaten,SFA	0.8608	P eaten,C eaten	0.9676
Cd300lb	Cellulose intake,F eaten	0	Cellulose intake,SFA	0	Cellulose intake,P eaten	0	F eaten,SFA	0	Cellulose intake,C eaten	0	C eaten,F eaten	2e-04	P eaten,F eaten	2e-04	C eaten,SFA	0.0062	P eaten,SFA	0.0068	P eaten,C eaten	0.4242
Olfr350	P eaten,SFA	0.0062	Cellulose intake,P eaten	0.0684	C eaten,SFA	0.0998	Cellulose intake,C eaten	0.1878	Cellulose intake,SFA	0.416	P eaten,F eaten	0.5246	P eaten,C eaten	0.5956	F eaten,SFA	0.6546	C eaten,F eaten	0.8144	Cellulose intake,F eaten	0.8522
Cnn2	Cellulose intake,P eaten	0.0364	P eaten,F eaten	0.1764	Cellulose intake,F eaten	0.2252	C eaten,F eaten	0.2302	F eaten,SFA	0.4246	Cellulose intake,SFA	0.5016	P eaten,SFA	0.5218	Cellulose intake,C eaten	0.579	C eaten,SFA	0.787	P eaten,C eaten	0.8262
Kif27	P eaten,SFA	0.0096	C eaten,SFA	0.1918	Cellulose intake,SFA	0.5704	Cellulose intake,P eaten	0.6186	P eaten,F eaten	0.8998	P eaten,C eaten	0.9022	F eaten,SFA	0.945	Cellulose intake,C eaten	0.9688	C eaten,F eaten	0.9718	Cellulose intake,F eaten	0.9936
Mir1931	P eaten,F eaten	0.008	Cellulose intake,P eaten	0.0742	P eaten,C eaten	0.15	P eaten,SFA	0.165	C eaten,F eaten	0.626	Cellulose intake,C eaten	0.6768	F eaten,SFA	0.7182	C eaten,SFA	0.8224	Cellulose intake,F eaten	0.8414	Cellulose intake,SFA	0.9482
X1110028F18Rik	Cellulose intake,P eaten	0.0052	Cellulose intake,SFA	0.0148	Cellulose intake,F eaten	0.0178	P eaten,SFA	0.0446	Cellulose intake,C eaten	0.0698	C eaten,SFA	0.098	C eaten,F eaten	0.389	P eaten,F eaten	0.4372	P eaten,C eaten	0.5656	F eaten,SFA	0.5752
Tmem159	C eaten,F eaten	0.011	Cellulose intake,F eaten	0.0138	Cellulose intake,P eaten	0.0154	Cellulose intake,C eaten	0.0422	P eaten,F eaten	0.0826	F eaten,SFA	0.116	Cellulose intake,SFA	0.1262	C eaten,SFA	0.499	P eaten,SFA	0.6228	P eaten,C eaten	0.9348
Slc25a15	C eaten,F eaten	0.0012	Cellulose intake,F eaten	0.023	P eaten,F eaten	0.0644	Cellulose intake,P eaten	0.1506	F eaten,SFA	0.2754	Cellulose intake,C eaten	0.5422	P eaten,SFA	0.7982	P eaten,C eaten	0.8512	C eaten,SFA	0.933	Cellulose intake,SFA	0.9442
X4930505G20Rik	F eaten,SFA	0.045	P eaten,SFA	0.0466	C eaten,SFA	0.057	Cellulose intake,F eaten	0.0572	Cellulose intake,SFA	0.0616	C eaten,F eaten	0.12	P eaten,F eaten	0.2738	Cellulose intake,P eaten	0.8432	Cellulose intake,C eaten	0.8914	P eaten,C eaten	0.9732
Suds3	Cellulose intake,P eaten	0.0282	Cellulose intake,C eaten	0.1624	P eaten,SFA	0.429	P eaten,F eaten	0.5078	Cellulose intake,SFA	0.756	Cellulose intake,F eaten	0.7894	C eaten,F eaten	0.8332	F eaten,SFA	0.847	C eaten,SFA	0.8854	P eaten,C eaten	0.9262
Car5b	Cellulose intake,P eaten	0.0072	Cellulose intake,SFA	0.0858	Cellulose intake,C eaten	0.1194	Cellulose intake,F eaten	0.4058	P eaten,SFA	0.518	P eaten,F eaten	0.568	C eaten,SFA	0.605	C eaten,F eaten	0.7944	F eaten,SFA	0.8696	P eaten,C eaten	0.8888
St7	Cellulose intake,P eaten	0.0012	Cellulose intake,F eaten	0.0082	Cellulose intake,C eaten	0.0086	Cellulose intake,SFA	0.0188	C eaten,F eaten	0.0208	P eaten,F eaten	0.0938	F eaten,SFA	0.1412	C eaten,SFA	0.259	P eaten,SFA	0.4228	P eaten,C eaten	0.7894
Gm17019	P eaten,SFA	0	C eaten,SFA	0	F eaten,SFA	2e-04	Cellulose intake,SFA	2e-04	P eaten,F eaten	0.0062	C eaten,F eaten	0.015	P eaten,C eaten	0.0204	Cellulose intake,P eaten	0.023	Cellulose intake,F eaten	0.113	Cellulose intake,C eaten	0.2926
Alox5	Cellulose intake,F eaten	0	Cellulose intake,P eaten	0	Cellulose intake,SFA	0	F eaten,SFA	0	C eaten,F eaten	0	Cellulose intake,C eaten	0	P eaten,F eaten	0	C eaten,SFA	0	P eaten,SFA	0	P eaten,C eaten	8e-04
Fmo9	C eaten,SFA	0.0164	P eaten,SFA	0.0244	Cellulose intake,SFA	0.0466	Cellulose intake,P eaten	0.3274	F eaten,SFA	0.371	Cellulose intake,F eaten	0.5572	Cellulose intake,C eaten	0.7002	C eaten,F eaten	0.7144	P eaten,F eaten	0.8276	P eaten,C eaten	0.979
Tnfsf9	Cellulose intake,F eaten	0	Cellulose intake,P eaten	0	Cellulose intake,SFA	0	Cellulose intake,C eaten	2e-04	F eaten,SFA	0.0012	C eaten,F eaten	0.0054	C eaten,SFA	0.0376	P eaten,F eaten	0.0506	P eaten,SFA	0.1196	P eaten,C eaten	0.8334
Ttc12	Cellulose intake,P eaten	0	Cellulose intake,C eaten	2e-04	Cellulose intake,F eaten	2e-04	Cellulose intake,SFA	2e-04	P eaten,F eaten	8e-04	C eaten,F eaten	0.002	F eaten,SFA	0.0032	P eaten,SFA	0.0208	C eaten,SFA	0.0774	P eaten,C eaten	0.551
Cbr2	Cellulose intake,F eaten	0	Cellulose intake,P eaten	0	Cellulose intake,SFA	0	C eaten,F eaten	0	Cellulose intake,C eaten	0	F eaten,SFA	0	P eaten,F eaten	0	P eaten,SFA	0	C eaten,SFA	0	P eaten,C eaten	0
Kcnj8	Cellulose intake,P eaten	0.0148	Cellulose intake,F eaten	0.0206	Cellulose intake,C eaten	0.061	Cellulose intake,SFA	0.1676	C eaten,F eaten	0.2848	P eaten,F eaten	0.3634	F eaten,SFA	0.4076	C eaten,SFA	0.7934	P eaten,SFA	0.8138	P eaten,C eaten	0.973
Serping1	Cellulose intake,P eaten	0.0308	Cellulose intake,C eaten	0.126	Cellulose intake,SFA	0.1836	Cellulose intake,F eaten	0.2704	P eaten,SFA	0.5814	C eaten,SFA	0.586	C eaten,F eaten	0.6278	F eaten,SFA	0.7324	P eaten,F eaten	0.7624	P eaten,C eaten	0.9784
Hipk4	C eaten,SFA	0.0366	P eaten,SFA	0.2624	Cellulose intake,SFA	0.3074	F eaten,SFA	0.6506	C eaten,F eaten	0.6942	P eaten,C eaten	0.7996	Cellulose intake,P eaten	0.8488	P eaten,F eaten	0.9272	Cellulose intake,C eaten	0.9352	Cellulose intake,F eaten	0.9686
X2810001G20Rik	C eaten,F eaten	0.0244	Cellulose intake,C eaten	0.0898	Cellulose intake,P eaten	0.146	Cellulose intake,F eaten	0.1464	Cellulose intake,SFA	0.3262	C eaten,SFA	0.3714	F eaten,SFA	0.4582	P eaten,F eaten	0.5554	P eaten,SFA	0.7382	P eaten,C eaten	0.9316
Rab8b	Cellulose intake,F eaten	0.0012	Cellulose intake,P eaten	0.0108	Cellulose intake,SFA	0.0522	C eaten,F eaten	0.0944	P eaten,F eaten	0.098	F eaten,SFA	0.1054	Cellulose intake,C eaten	0.2462	P eaten,SFA	0.3956	C eaten,SFA	0.6942	P eaten,C eaten	0.94
Acvr2b	P eaten,SFA	0.028	P eaten,F eaten	0.0472	Cellulose intake,P eaten	0.1432	P eaten,C eaten	0.4482	Cellulose intake,C eaten	0.542	F eaten,SFA	0.7062	C eaten,SFA	0.725	Cellulose intake,SFA	0.7584	C eaten,F eaten	0.7592	Cellulose intake,F eaten	0.7724
Mreg	Cellulose intake,P eaten	0.0134	Cellulose intake,C eaten	0.024	Cellulose intake,F eaten	0.081	Cellulose intake,SFA	0.16	C eaten,F eaten	0.2322	P eaten,F eaten	0.5096	F eaten,SFA	0.5134	C eaten,SFA	0.6434	P eaten,SFA	0.752	P eaten,C eaten	0.9544
Fli1	Cellulose intake,P eaten	0.0058	Cellulose intake,F eaten	0.01	C eaten,F eaten	0.051	Cellulose intake,C eaten	0.1094	P eaten,F eaten	0.1534	Cellulose intake,SFA	0.2148	F eaten,SFA	0.3368	P eaten,SFA	0.4884	C eaten,SFA	0.7774	P eaten,C eaten	0.9302
Cntn2	Cellulose intake,P eaten	0.029	Cellulose intake,C eaten	0.2782	P eaten,SFA	0.3614	C eaten,SFA	0.601	Cellulose intake,SFA	0.6054	Cellulose intake,F eaten	0.6244	P eaten,F eaten	0.6668	P eaten,C eaten	0.7778	C eaten,F eaten	0.8144	F eaten,SFA	0.9244
Gnpat	Cellulose intake,SFA	0.0424	Cellulose intake,F eaten	0.198	Cellulose intake,P eaten	0.2476	Cellulose intake,C eaten	0.2804	C eaten,SFA	0.3246	C eaten,F eaten	0.3824	F eaten,SFA	0.4156	P eaten,SFA	0.5446	P eaten,F eaten	0.7994	P eaten,C eaten	0.979
Trim54	Cellulose intake,P eaten	0.0054	Cellulose intake,C eaten	0.1052	P eaten,SFA	0.2068	Cellulose intake,F eaten	0.2268	Cellulose intake,SFA	0.4056	P eaten,C eaten	0.4978	C eaten,SFA	0.6188	P eaten,F eaten	0.7202	C eaten,F eaten	0.7358	F eaten,SFA	0.9658
Add2	Cellulose intake,P eaten	0.0066	Cellulose intake,F eaten	0.0144	Cellulose intake,C eaten	0.0308	Cellulose intake,SFA	0.134	C eaten,F eaten	0.2674	F eaten,SFA	0.388	P eaten,F eaten	0.4044	C eaten,SFA	0.7422	P eaten,SFA	0.7838	P eaten,C eaten	0.9662
Rnf180	Cellulose intake,F eaten	0	Cellulose intake,P eaten	0	Cellulose intake,SFA	2e-04	Cellulose intake,C eaten	2e-04	C eaten,F eaten	2e-04	F eaten,SFA	2e-04	P eaten,F eaten	8e-04	C eaten,SFA	0.0244	P eaten,SFA	0.0396	P eaten,C eaten	0.5338
Nlrp1b	Cellulose intake,F eaten	0.0062	C eaten,F eaten	0.0088	Cellulose intake,P eaten	0.0128	Cellulose intake,SFA	0.0178	F eaten,SFA	0.0266	P eaten,F eaten	0.069	Cellulose intake,C eaten	0.0932	C eaten,SFA	0.3666	P eaten,SFA	0.5346	P eaten,C eaten	0.9276
Adra1b	Cellulose intake,P eaten	0	Cellulose intake,F eaten	0	Cellulose intake,SFA	2e-04	Cellulose intake,C eaten	2e-04	C eaten,F eaten	0.0032	F eaten,SFA	0.0278	P eaten,F eaten	0.038	C eaten,SFA	0.0762	P eaten,SFA	0.1324	P eaten,C eaten	0.6702
Slc16a3	Cellulose intake,F eaten	0	Cellulose intake,P eaten	0	C eaten,F eaten	0	Cellulose intake,C eaten	0	Cellulose intake,SFA	0	F eaten,SFA	0	P eaten,F eaten	0	C eaten,SFA	2e-04	P eaten,SFA	2e-04	P eaten,C eaten	0.0152
Smpdl3a	Cellulose intake,F eaten	0	Cellulose intake,P eaten	0	Cellulose intake,C eaten	0	Cellulose intake,SFA	0	C eaten,F eaten	6e-04	F eaten,SFA	0.002	P eaten,F eaten	0.0062	C eaten,SFA	0.0384	P eaten,SFA	0.0944	P eaten,C eaten	0.6178
Ccl8	Cellulose intake,F eaten	0	Cellulose intake,P eaten	0	Cellulose intake,SFA	0	Cellulose intake,C eaten	0	F eaten,SFA	0	C eaten,F eaten	0	P eaten,F eaten	0	P eaten,SFA	0	C eaten,SFA	0	P eaten,C eaten	0.0088
Gfm1	Cellulose intake,F eaten	0	Cellulose intake,SFA	0	Cellulose intake,P eaten	0	Cellulose intake,C eaten	2e-04	F eaten,SFA	0.0012	C eaten,F eaten	0.0012	P eaten,F eaten	0.0244	C eaten,SFA	0.0474	P eaten,SFA	0.07	P eaten,C eaten	0.7406
Pik3cg	Cellulose intake,F eaten	0.0474	Cellulose intake,P eaten	0.1484	F eaten,SFA	0.1622	Cellulose intake,SFA	0.223	C eaten,F eaten	0.2248	P eaten,F eaten	0.3524	Cellulose intake,C eaten	0.503	P eaten,SFA	0.5208	C eaten,SFA	0.7204	P eaten,C eaten	0.9832
Urah	Cellulose intake,P eaten	0.0058	P eaten,F eaten	0.0278	P eaten,SFA	0.1816	C eaten,F eaten	0.2104	Cellulose intake,F eaten	0.2886	Cellulose intake,C eaten	0.3036	F eaten,SFA	0.4288	P eaten,C eaten	0.5766	Cellulose intake,SFA	0.5942	C eaten,SFA	0.6974
Pmm2	Cellulose intake,P eaten	0.0366	Cellulose intake,C eaten	0.1552	Cellulose intake,SFA	0.1966	Cellulose intake,F eaten	0.4112	P eaten,SFA	0.7048	C eaten,SFA	0.8798	P eaten,C eaten	0.9662	C eaten,F eaten	0.9662	P eaten,F eaten	0.9726	F eaten,SFA	0.9862
Pla2g2e	P eaten,SFA	0.0346	C eaten,SFA	0.401	Cellulose intake,P eaten	0.4676	Cellulose intake,SFA	0.7266	P eaten,F eaten	0.8422	F eaten,SFA	0.8538	P eaten,C eaten	0.8566	Cellulose intake,C eaten	0.882	C eaten,F eaten	0.9654	Cellulose intake,F eaten	0.9898
Siglec1	Cellulose intake,P eaten	0.01	Cellulose intake,F eaten	0.1282	C eaten,F eaten	0.179	P eaten,F eaten	0.208	Cellulose intake,C eaten	0.26	Cellulose intake,SFA	0.4472	P eaten,SFA	0.5174	F eaten,SFA	0.527	C eaten,SFA	0.783	P eaten,C eaten	0.9214
Sigirr	Cellulose intake,F eaten	0.0028	Cellulose intake,P eaten	0.0102	Cellulose intake,SFA	0.0286	P eaten,F eaten	0.144	Cellulose intake,C eaten	0.1474	C eaten,F eaten	0.172	F eaten,SFA	0.1828	P eaten,SFA	0.4462	C eaten,SFA	0.724	P eaten,C eaten	0.974
Flna	Cellulose intake,F eaten	0.0066	Cellulose intake,P eaten	0.0068	Cellulose intake,SFA	0.0364	F eaten,SFA	0.0676	P eaten,F eaten	0.07	C eaten,F eaten	0.0966	Cellulose intake,C eaten	0.158	P eaten,SFA	0.2076	C eaten,SFA	0.4962	P eaten,C eaten	0.8846
Agpat4	Cellulose intake,F eaten	0.0012	Cellulose intake,P eaten	0.0058	C eaten,F eaten	0.0108	Cellulose intake,C eaten	0.015	Cellulose intake,SFA	0.0258	F eaten,SFA	0.0376	P eaten,F eaten	0.0406	C eaten,SFA	0.2268	P eaten,SFA	0.3164	P eaten,C eaten	0.821
Elmo2	C eaten,F eaten	0.01	Cellulose intake,P eaten	0.024	Cellulose intake,F eaten	0.0278	Cellulose intake,SFA	0.0544	F eaten,SFA	0.0738	Cellulose intake,C eaten	0.088	P eaten,F eaten	0.11	P eaten,SFA	0.291	C eaten,SFA	0.2966	P eaten,C eaten	0.93
Dpep2	Cellulose intake,F eaten	0	Cellulose intake,P eaten	0	F eaten,SFA	0	C eaten,F eaten	0	Cellulose intake,SFA	0	P eaten,F eaten	0	Cellulose intake,C eaten	0	P eaten,SFA	0	C eaten,SFA	0	P eaten,C eaten	2e-04
Bst1	Cellulose intake,F eaten	0	Cellulose intake,P eaten	0	Cellulose intake,SFA	0	C eaten,F eaten	0	Cellulose intake,C eaten	0	F eaten,SFA	0	P eaten,F eaten	0	P eaten,SFA	0	C eaten,SFA	0	P eaten,C eaten	8e-04
Abhd3	Cellulose intake,P eaten	0.0012	C eaten,F eaten	0.0062	P eaten,F eaten	0.0202	Cellulose intake,C eaten	0.0234	Cellulose intake,F eaten	0.0322	F eaten,SFA	0.1496	P eaten,SFA	0.2194	C eaten,SFA	0.2336	Cellulose intake,SFA	0.2504	P eaten,C eaten	0.7284
Me2	Cellulose intake,F eaten	0.0064	Cellulose intake,P eaten	0.0164	P eaten,F eaten	0.111	F eaten,SFA	0.143	C eaten,F eaten	0.1478	Cellulose intake,SFA	0.1862	Cellulose intake,C eaten	0.31	P eaten,SFA	0.6598	C eaten,SFA	0.8702	P eaten,C eaten	0.9662
Slfn4	Cellulose intake,F eaten	0	Cellulose intake,SFA	0	Cellulose intake,P eaten	0	C eaten,F eaten	0	F eaten,SFA	0	Cellulose intake,C eaten	0	P eaten,F eaten	0	C eaten,SFA	0	P eaten,SFA	0	P eaten,C eaten	0.0012
Olfr1238	P eaten,SFA	0.0062	Cellulose intake,SFA	0.0062	Cellulose intake,P eaten	0.0066	Cellulose intake,F eaten	0.0622	C eaten,SFA	0.0966	P eaten,F eaten	0.1132	F eaten,SFA	0.1156	Cellulose intake,C eaten	0.162	C eaten,F eaten	0.3074	P eaten,C eaten	0.588
Cyb561	Cellulose intake,P eaten	0.0058	Cellulose intake,C eaten	0.0066	Cellulose intake,SFA	0.0204	Cellulose intake,F eaten	0.1556	P eaten,SFA	0.427	C eaten,SFA	0.527	F eaten,SFA	0.9594	C eaten,F eaten	0.9898	P eaten,C eaten	0.9916	P eaten,F eaten	0.9976
Slc16a14	Cellulose intake,F eaten	0	Cellulose intake,P eaten	0	C eaten,F eaten	0	Cellulose intake,SFA	0	Cellulose intake,C eaten	0	F eaten,SFA	0	P eaten,F eaten	0	P eaten,SFA	0	C eaten,SFA	0	P eaten,C eaten	0
Tlr6	Cellulose intake,F eaten	0	Cellulose intake,P eaten	0	C eaten,F eaten	0	Cellulose intake,C eaten	0	Cellulose intake,SFA	0	F eaten,SFA	0	P eaten,F eaten	0	C eaten,SFA	0	P eaten,SFA	0	P eaten,C eaten	8e-04
Mogat2	Cellulose intake,P eaten	0.0378	Cellulose intake,C eaten	0.222	Cellulose intake,F eaten	0.438	Cellulose intake,SFA	0.5764	P eaten,SFA	0.8516	P eaten,F eaten	0.8704	C eaten,SFA	0.8894	P eaten,C eaten	0.8914	C eaten,F eaten	0.9038	F eaten,SFA	0.9722
Gm6614	P eaten,SFA	0	Cellulose intake,P eaten	0	P eaten,F eaten	2e-04	P eaten,C eaten	8e-04	Cellulose intake,C eaten	0.0044	Cellulose intake,SFA	0.0108	C eaten,SFA	0.0214	F eaten,SFA	0.3054	C eaten,F eaten	0.4648	Cellulose intake,F eaten	0.568
Far1	Cellulose intake,P eaten	0.0024	Cellulose intake,F eaten	0.0056	Cellulose intake,SFA	0.0978	Cellulose intake,C eaten	0.1598	F eaten,SFA	0.1648	P eaten,F eaten	0.2248	C eaten,F eaten	0.2804	P eaten,SFA	0.3896	C eaten,SFA	0.7676	P eaten,C eaten	0.9698
Csf2rb2	Cellulose intake,P eaten	0.0012	Cellulose intake,F eaten	0.0526	P eaten,F eaten	0.0848	C eaten,F eaten	0.0934	Cellulose intake,SFA	0.1116	Cellulose intake,C eaten	0.137	P eaten,SFA	0.2624	F eaten,SFA	0.3538	C eaten,SFA	0.6072	P eaten,C eaten	0.828
H2.M5	Cellulose intake,SFA	0.0066	Cellulose intake,P eaten	0.01	Cellulose intake,C eaten	0.0858	Cellulose intake,F eaten	0.1058	C eaten,SFA	0.1588	P eaten,SFA	0.256	F eaten,SFA	0.7934	C eaten,F eaten	0.9652	P eaten,F eaten	0.9792	P eaten,C eaten	0.9804
Mgat5	Cellulose intake,P eaten	0.0412	Cellulose intake,C eaten	0.259	Cellulose intake,SFA	0.2708	P eaten,SFA	0.408	C eaten,SFA	0.7044	Cellulose intake,F eaten	0.7204	F eaten,SFA	0.9536	P eaten,C eaten	0.984	P eaten,F eaten	0.9916	C eaten,F eaten	0.9938
Olfr1205	C eaten,F eaten	0.0286	P eaten,F eaten	0.0792	Cellulose intake,F eaten	0.5996	F eaten,SFA	0.61	C eaten,SFA	0.6942	Cellulose intake,P eaten	0.7204	P eaten,SFA	0.7322	Cellulose intake,C eaten	0.77	P eaten,C eaten	0.8028	Cellulose intake,SFA	0.969
Slc25a1	Cellulose intake,SFA	0.0068	Cellulose intake,P eaten	0.0068	Cellulose intake,F eaten	0.0096	Cellulose intake,C eaten	0.0108	C eaten,F eaten	0.0828	P eaten,F eaten	0.2424	C eaten,SFA	0.3262	F eaten,SFA	0.422	P eaten,SFA	0.4858	P eaten,C eaten	0.8758
Hamp	Cellulose intake,F eaten	0	F eaten,SFA	0	Cellulose intake,SFA	0	Cellulose intake,P eaten	0	Cellulose intake,C eaten	0	C eaten,SFA	0	C eaten,F eaten	0	P eaten,SFA	0	P eaten,F eaten	2e-04	P eaten,C eaten	0.378
X5430427O19Rik	Cellulose intake,F eaten	0	Cellulose intake,P eaten	0	Cellulose intake,C eaten	0	C eaten,F eaten	0	Cellulose intake,SFA	0	P eaten,F eaten	2e-04	F eaten,SFA	2e-04	C eaten,SFA	0.0518	P eaten,SFA	0.117	P eaten,C eaten	0.4566
Klra9	C eaten,F eaten	0.0432	Cellulose intake,F eaten	0.1624	Cellulose intake,C eaten	0.4642	P eaten,F eaten	0.5474	F eaten,SFA	0.5872	Cellulose intake,P eaten	0.5972	C eaten,SFA	0.8348	Cellulose intake,SFA	0.8622	P eaten,SFA	0.9772	P eaten,C eaten	0.982
Mir3963	Cellulose intake,P eaten	0	Cellulose intake,SFA	2e-04	Cellulose intake,F eaten	2e-04	C eaten,SFA	2e-04	P eaten,SFA	2e-04	Cellulose intake,C eaten	8e-04	P eaten,C eaten	0.0174	P eaten,F eaten	0.0178	C eaten,F eaten	0.0206	F eaten,SFA	0.021
Fam210a	Cellulose intake,P eaten	0.0062	Cellulose intake,C eaten	0.2552	Cellulose intake,F eaten	0.2752	Cellulose intake,SFA	0.2802	P eaten,SFA	0.282	P eaten,F eaten	0.3514	C eaten,SFA	0.5808	C eaten,F eaten	0.586	P eaten,C eaten	0.5866	F eaten,SFA	0.8594
Sirt3	Cellulose intake,P eaten	0.0304	Cellulose intake,C eaten	0.2062	P eaten,F eaten	0.424	C eaten,F eaten	0.4938	Cellulose intake,F eaten	0.528	P eaten,SFA	0.6018	Cellulose intake,SFA	0.65	C eaten,SFA	0.6928	F eaten,SFA	0.823	P eaten,C eaten	0.928
Hmgcs1	Cellulose intake,P eaten	0.013	Cellulose intake,F eaten	0.1918	Cellulose intake,C eaten	0.205	Cellulose intake,SFA	0.3546	P eaten,SFA	0.5838	P eaten,F eaten	0.6682	C eaten,F eaten	0.7136	C eaten,SFA	0.8546	F eaten,SFA	0.8758	P eaten,C eaten	0.9462
Nlrc4	Cellulose intake,F eaten	0	Cellulose intake,SFA	0	Cellulose intake,P eaten	0	F eaten,SFA	0	C eaten,F eaten	0	Cellulose intake,C eaten	0	P eaten,F eaten	0	C eaten,SFA	2e-04	P eaten,SFA	2e-04	P eaten,C eaten	0.091
Mug2	Cellulose intake,C eaten	0	Cellulose intake,P eaten	2e-04	Cellulose intake,F eaten	8e-04	Cellulose intake,SFA	0.0082	C eaten,F eaten	0.0106	F eaten,SFA	0.0484	P eaten,F eaten	0.0492	C eaten,SFA	0.1384	P eaten,SFA	0.2704	P eaten,C eaten	0.7968
Nags	Cellulose intake,P eaten	0.0042	Cellulose intake,F eaten	0.0058	Cellulose intake,C eaten	0.0908	C eaten,F eaten	0.102	P eaten,F eaten	0.1234	F eaten,SFA	0.1238	Cellulose intake,SFA	0.1638	P eaten,SFA	0.2902	C eaten,SFA	0.7408	P eaten,C eaten	0.94
Hdac9	Cellulose intake,F eaten	0	Cellulose intake,SFA	0	Cellulose intake,P eaten	2e-04	Cellulose intake,C eaten	8e-04	C eaten,F eaten	0.0062	F eaten,SFA	0.0066	P eaten,F eaten	0.0324	P eaten,SFA	0.1892	C eaten,SFA	0.233	P eaten,C eaten	0.8684
Trmt5	Cellulose intake,P eaten	0.0304	Cellulose intake,C eaten	0.1398	Cellulose intake,F eaten	0.1732	Cellulose intake,SFA	0.1896	P eaten,SFA	0.7392	P eaten,F eaten	0.7598	C eaten,F eaten	0.8536	C eaten,SFA	0.882	F eaten,SFA	0.8976	P eaten,C eaten	0.969
Sec14l2	Cellulose intake,F eaten	0	Cellulose intake,P eaten	0	Cellulose intake,SFA	0	Cellulose intake,C eaten	0	F eaten,SFA	0	C eaten,F eaten	0	P eaten,F eaten	0	C eaten,SFA	0.0058	P eaten,SFA	0.008	P eaten,C eaten	0.3274
Sfxn3	Cellulose intake,P eaten	0.0088	Cellulose intake,F eaten	0.011	C eaten,F eaten	0.028	Cellulose intake,C eaten	0.071	P eaten,F eaten	0.0982	Cellulose intake,SFA	0.1532	F eaten,SFA	0.1728	P eaten,SFA	0.527	C eaten,SFA	0.5842	P eaten,C eaten	0.8946
Olfr47	Cellulose intake,P eaten	0.0204	Cellulose intake,C eaten	0.1158	P eaten,SFA	0.239	Cellulose intake,SFA	0.524	C eaten,SFA	0.602	P eaten,C eaten	0.7854	Cellulose intake,F eaten	0.8914	P eaten,F eaten	0.9494	C eaten,F eaten	0.9782	F eaten,SFA	0.9832
Rragb	Cellulose intake,SFA	0.0058	Cellulose intake,F eaten	0.0386	Cellulose intake,P eaten	0.0396	C eaten,SFA	0.0618	Cellulose intake,C eaten	0.1936	F eaten,SFA	0.2682	P eaten,SFA	0.2716	C eaten,F eaten	0.7672	P eaten,F eaten	0.8058	P eaten,C eaten	0.9492
Mmp1a	C eaten,SFA	0.0238	Cellulose intake,P eaten	0.0558	Cellulose intake,SFA	0.0714	P eaten,SFA	0.088	Cellulose intake,C eaten	0.165	Cellulose intake,F eaten	0.1704	C eaten,F eaten	0.2222	F eaten,SFA	0.234	P eaten,C eaten	0.3468	P eaten,F eaten	0.3872
Cd200r4	Cellulose intake,F eaten	0	Cellulose intake,SFA	0	Cellulose intake,P eaten	0	Cellulose intake,C eaten	0	C eaten,F eaten	0	F eaten,SFA	0	P eaten,F eaten	0	C eaten,SFA	8e-04	P eaten,SFA	0.0054	P eaten,C eaten	0.1644
Mmachc	Cellulose intake,P eaten	0.0308	Cellulose intake,SFA	0.2426	Cellulose intake,C eaten	0.2742	P eaten,SFA	0.3868	Cellulose intake,F eaten	0.6292	P eaten,F eaten	0.6454	C eaten,SFA	0.7182	F eaten,SFA	0.833	P eaten,C eaten	0.933	C eaten,F eaten	0.9362
Slc2a13	Cellulose intake,F eaten	0.0406	Cellulose intake,P eaten	0.0536	C eaten,F eaten	0.1638	Cellulose intake,C eaten	0.261	Cellulose intake,SFA	0.2654	F eaten,SFA	0.2848	P eaten,SFA	0.2852	C eaten,SFA	0.3274	P eaten,F eaten	0.3536	P eaten,C eaten	0.8964
A2m	Cellulose intake,F eaten	0	Cellulose intake,SFA	0	Cellulose intake,P eaten	0	Cellulose intake,C eaten	0	C eaten,F eaten	0	F eaten,SFA	0	P eaten,F eaten	0	C eaten,SFA	0.001	P eaten,SFA	0.0012	P eaten,C eaten	0.116
Olfr782	Cellulose intake,P eaten	0.0054	Cellulose intake,F eaten	0.0068	Cellulose intake,SFA	0.0108	Cellulose intake,C eaten	0.0214	P eaten,SFA	0.0458	C eaten,F eaten	0.0556	C eaten,SFA	0.0876	P eaten,F eaten	0.1464	P eaten,C eaten	0.2508	F eaten,SFA	0.2954
Slfn5	Cellulose intake,F eaten	0.0268	C eaten,F eaten	0.076	Cellulose intake,P eaten	0.0928	F eaten,SFA	0.1132	Cellulose intake,SFA	0.1862	Cellulose intake,C eaten	0.2068	P eaten,F eaten	0.2272	P eaten,SFA	0.4164	C eaten,SFA	0.445	P eaten,C eaten	0.9744
Birc5	Cellulose intake,P eaten	0.0304	C eaten,SFA	0.031	Cellulose intake,SFA	0.074	Cellulose intake,C eaten	0.1002	Cellulose intake,F eaten	0.1778	P eaten,SFA	0.198	F eaten,SFA	0.7284	C eaten,F eaten	0.7658	P eaten,C eaten	0.879	P eaten,F eaten	0.9366
Proc	Cellulose intake,F eaten	0	Cellulose intake,P eaten	0	Cellulose intake,C eaten	0	C eaten,F eaten	0	Cellulose intake,SFA	0	P eaten,F eaten	0	F eaten,SFA	0	P eaten,SFA	0.001	C eaten,SFA	0.0012	P eaten,C eaten	0.0506
Rp2	Cellulose intake,P eaten	0.0052	Cellulose intake,C eaten	0.0168	Cellulose intake,SFA	0.0256	Cellulose intake,F eaten	0.1166	F eaten,SFA	0.1306	P eaten,F eaten	0.132	C eaten,F eaten	0.1762	C eaten,SFA	0.2056	P eaten,SFA	0.3074	P eaten,C eaten	0.7894
Gypa	Cellulose intake,F eaten	0	Cellulose intake,P eaten	0	Cellulose intake,SFA	0	Cellulose intake,C eaten	0	F eaten,SFA	0.01	C eaten,F eaten	0.013	C eaten,SFA	0.0724	P eaten,F eaten	0.1132	P eaten,SFA	0.1306	P eaten,C eaten	0.7602
Hoxaas3	P eaten,SFA	0.0062	Cellulose intake,P eaten	0.0116	C eaten,SFA	0.0544	Cellulose intake,SFA	0.0754	Cellulose intake,C eaten	0.1686	P eaten,C eaten	0.3004	F eaten,SFA	0.4408	Cellulose intake,F eaten	0.499	P eaten,F eaten	0.597	C eaten,F eaten	0.7436
Omp	C eaten,SFA	0.0188	F eaten,SFA	0.024	C eaten,F eaten	0.028	P eaten,SFA	0.0296	P eaten,F eaten	0.0466	Cellulose intake,SFA	0.1886	Cellulose intake,F eaten	0.3786	Cellulose intake,P eaten	0.8894	Cellulose intake,C eaten	0.933	P eaten,C eaten	0.9508
Gzmg	Cellulose intake,SFA	0	Cellulose intake,F eaten	0	C eaten,F eaten	0	F eaten,SFA	0	Cellulose intake,P eaten	0	Cellulose intake,C eaten	0	P eaten,F eaten	0	C eaten,SFA	0	P eaten,SFA	0	P eaten,C eaten	0.035
Ctsw	F eaten,SFA	0.0178	Cellulose intake,F eaten	0.0278	Cellulose intake,P eaten	0.0556	Cellulose intake,SFA	0.0566	C eaten,F eaten	0.1798	P eaten,F eaten	0.2	C eaten,SFA	0.2966	P eaten,SFA	0.3074	Cellulose intake,C eaten	0.3694	P eaten,C eaten	0.9204
Ifi30	Cellulose intake,P eaten	0.0014	Cellulose intake,F eaten	0.0128	Cellulose intake,C eaten	0.0578	C eaten,F eaten	0.0658	Cellulose intake,SFA	0.0776	P eaten,F eaten	0.1172	F eaten,SFA	0.1336	P eaten,SFA	0.3962	C eaten,SFA	0.5508	P eaten,C eaten	0.8536
Tmem86b	C eaten,F eaten	0.0234	Cellulose intake,P eaten	0.0396	P eaten,F eaten	0.04	Cellulose intake,F eaten	0.1084	F eaten,SFA	0.1272	Cellulose intake,C eaten	0.3592	P eaten,SFA	0.384	Cellulose intake,SFA	0.7308	C eaten,SFA	0.7456	P eaten,C eaten	0.797
Pcdhb18	C eaten,SFA	0.0376	P eaten,SFA	0.074	F eaten,SFA	0.0762	Cellulose intake,SFA	0.1896	Cellulose intake,F eaten	0.5646	C eaten,F eaten	0.6708	P eaten,F eaten	0.849	Cellulose intake,P eaten	0.9732	Cellulose intake,C eaten	0.9832	P eaten,C eaten	0.9968
Asb11	Cellulose intake,F eaten	0.022	Cellulose intake,P eaten	0.0314	Cellulose intake,C eaten	0.135	Cellulose intake,SFA	0.1844	C eaten,F eaten	0.2	F eaten,SFA	0.5258	P eaten,SFA	0.56	P eaten,F eaten	0.6448	C eaten,SFA	0.674	P eaten,C eaten	0.9676
Vmn2r5	C eaten,SFA	0	P eaten,SFA	0	P eaten,F eaten	2e-04	F eaten,SFA	8e-04	C eaten,F eaten	8e-04	P eaten,C eaten	8e-04	Cellulose intake,P eaten	0.0016	Cellulose intake,SFA	0.0062	Cellulose intake,C eaten	0.0168	Cellulose intake,F eaten	0.0178
Mettl7b	Cellulose intake,F eaten	0	Cellulose intake,P eaten	0	Cellulose intake,SFA	0	C eaten,F eaten	0	Cellulose intake,C eaten	0	P eaten,F eaten	0	F eaten,SFA	0	P eaten,SFA	6e-04	C eaten,SFA	0.002	P eaten,C eaten	0.0254
Itgb1bp1.1	Cellulose intake,P eaten	0.045	Cellulose intake,F eaten	0.0844	Cellulose intake,C eaten	0.0954	C eaten,F eaten	0.1088	Cellulose intake,SFA	0.141	C eaten,SFA	0.1948	P eaten,SFA	0.2	F eaten,SFA	0.3262	P eaten,F eaten	0.3842	P eaten,C eaten	0.745
Cxcr2	Cellulose intake,P eaten	0.0014	Cellulose intake,F eaten	0.0054	Cellulose intake,SFA	0.0108	Cellulose intake,C eaten	0.0116	F eaten,SFA	0.0504	C eaten,F eaten	0.0758	P eaten,F eaten	0.1936	C eaten,SFA	0.206	P eaten,SFA	0.3488	P eaten,C eaten	0.9632
Stra6l	Cellulose intake,P eaten	0.0254	Cellulose intake,SFA	0.082	Cellulose intake,F eaten	0.088	Cellulose intake,C eaten	0.1936	P eaten,F eaten	0.311	F eaten,SFA	0.367	C eaten,F eaten	0.374	P eaten,SFA	0.5522	C eaten,SFA	0.7514	P eaten,C eaten	0.974
Ucp3	Cellulose intake,SFA	0.0148	P eaten,SFA	0.0214	C eaten,SFA	0.0396	Cellulose intake,P eaten	0.2318	Cellulose intake,F eaten	0.5122	Cellulose intake,C eaten	0.5818	F eaten,SFA	0.6036	C eaten,F eaten	0.8778	P eaten,F eaten	0.9658	P eaten,C eaten	0.973
Arhgap10	Cellulose intake,P eaten	0.0202	Cellulose intake,F eaten	0.0216	Cellulose intake,SFA	0.0324	C eaten,F eaten	0.0908	Cellulose intake,C eaten	0.1464	P eaten,F eaten	0.198	F eaten,SFA	0.2142	P eaten,SFA	0.397	C eaten,SFA	0.5168	P eaten,C eaten	0.9114
Trat1	Cellulose intake,P eaten	0.0254	P eaten,C eaten	0.044	P eaten,SFA	0.1444	C eaten,SFA	0.2318	Cellulose intake,C eaten	0.252	C eaten,F eaten	0.5298	Cellulose intake,SFA	0.59	P eaten,F eaten	0.731	Cellulose intake,F eaten	0.9506	F eaten,SFA	0.9672
Slc2a6	Cellulose intake,SFA	0.01	Cellulose intake,F eaten	0.014	Cellulose intake,P eaten	0.0214	F eaten,SFA	0.054	Cellulose intake,C eaten	0.0908	C eaten,F eaten	0.106	P eaten,F eaten	0.1232	C eaten,SFA	0.1936	P eaten,SFA	0.3518	P eaten,C eaten	0.956
Sardh	Cellulose intake,P eaten	0.0052	Cellulose intake,F eaten	0.0214	Cellulose intake,C eaten	0.027	Cellulose intake,SFA	0.0308	P eaten,F eaten	0.0982	F eaten,SFA	0.1084	C eaten,F eaten	0.1534	P eaten,SFA	0.407	C eaten,SFA	0.5064	P eaten,C eaten	0.938
Caap1.1	Cellulose intake,F eaten	0	Cellulose intake,P eaten	0	Cellulose intake,SFA	0	C eaten,F eaten	0	F eaten,SFA	0	Cellulose intake,C eaten	0	P eaten,F eaten	0	C eaten,SFA	0.0116	P eaten,SFA	0.0148	P eaten,C eaten	0.3102
Fry.1	C eaten,F eaten	0.01	Cellulose intake,F eaten	0.0128	P eaten,F eaten	0.0234	Cellulose intake,P eaten	0.024	F eaten,SFA	0.0938	Cellulose intake,C eaten	0.1244	P eaten,SFA	0.577	C eaten,SFA	0.5966	Cellulose intake,SFA	0.6494	P eaten,C eaten	0.8078
Ugt2b37	Cellulose intake,P eaten	0.034	P eaten,SFA	0.0704	Cellulose intake,SFA	0.1862	Cellulose intake,C eaten	0.209	P eaten,C eaten	0.2716	C eaten,SFA	0.2918	P eaten,F eaten	0.366	C eaten,F eaten	0.408	F eaten,SFA	0.5008	Cellulose intake,F eaten	0.609
AB124611	Cellulose intake,F eaten	0.0152	Cellulose intake,P eaten	0.0278	C eaten,F eaten	0.0634	F eaten,SFA	0.073	P eaten,F eaten	0.1008	Cellulose intake,SFA	0.1562	Cellulose intake,C eaten	0.2148	P eaten,SFA	0.4788	C eaten,SFA	0.6572	P eaten,C eaten	0.9524
Fpr3	Cellulose intake,P eaten	0.0186	C eaten,SFA	0.0464	Cellulose intake,SFA	0.0522	Cellulose intake,C eaten	0.1024	P eaten,SFA	0.1116	Cellulose intake,F eaten	0.1474	C eaten,F eaten	0.2998	F eaten,SFA	0.402	P eaten,F eaten	0.5286	P eaten,C eaten	0.5484
Gm13088	C eaten,SFA	0.024	C eaten,F eaten	0.0278	Cellulose intake,P eaten	0.0858	Cellulose intake,C eaten	0.097	P eaten,SFA	0.185	F eaten,SFA	0.301	Cellulose intake,SFA	0.3246	P eaten,C eaten	0.3512	P eaten,F eaten	0.3648	Cellulose intake,F eaten	0.5078
Tnfrsf11a	Cellulose intake,F eaten	0	Cellulose intake,P eaten	0	F eaten,SFA	2e-04	C eaten,F eaten	2e-04	Cellulose intake,SFA	8e-04	P eaten,F eaten	8e-04	Cellulose intake,C eaten	8e-04	P eaten,SFA	0.1978	C eaten,SFA	0.2114	P eaten,C eaten	0.756
Epb42	Cellulose intake,F eaten	0.0238	Cellulose intake,P eaten	0.035	Cellulose intake,C eaten	0.04	Cellulose intake,SFA	0.1694	C eaten,F eaten	0.2868	C eaten,SFA	0.4202	F eaten,SFA	0.5926	P eaten,SFA	0.602	P eaten,F eaten	0.6722	P eaten,C eaten	0.8968
Mir145a	C eaten,F eaten	0.034	P eaten,C eaten	0.1778	Cellulose intake,P eaten	0.2302	P eaten,F eaten	0.2552	C eaten,SFA	0.381	P eaten,SFA	0.4862	Cellulose intake,C eaten	0.5642	Cellulose intake,F eaten	0.6854	F eaten,SFA	0.8448	Cellulose intake,SFA	0.9394
Igsf5	Cellulose intake,P eaten	0.027	Cellulose intake,C eaten	0.063	Cellulose intake,SFA	0.3492	P eaten,SFA	0.5418	C eaten,SFA	0.5938	Cellulose intake,F eaten	0.725	F eaten,SFA	0.8232	P eaten,F eaten	0.8428	C eaten,F eaten	0.8442	P eaten,C eaten	0.986
Epsti1	Cellulose intake,P eaten	0.0432	Cellulose intake,F eaten	0.0622	C eaten,F eaten	0.0776	Cellulose intake,C eaten	0.1734	F eaten,SFA	0.1952	Cellulose intake,SFA	0.223	P eaten,F eaten	0.253	C eaten,SFA	0.5754	P eaten,SFA	0.6202	P eaten,C eaten	0.93
X1500012K07Rik	C eaten,SFA	0.006	Cellulose intake,C eaten	0.453	C eaten,F eaten	0.4796	P eaten,SFA	0.5336	P eaten,C eaten	0.6412	Cellulose intake,P eaten	0.7874	Cellulose intake,SFA	0.8304	P eaten,F eaten	0.9446	F eaten,SFA	0.9778	Cellulose intake,F eaten	0.9956
Rhog	Cellulose intake,P eaten	0.0074	Cellulose intake,F eaten	0.049	Cellulose intake,C eaten	0.0616	Cellulose intake,SFA	0.1044	C eaten,F eaten	0.2424	F eaten,SFA	0.4202	C eaten,SFA	0.4392	P eaten,F eaten	0.4738	P eaten,SFA	0.515	P eaten,C eaten	0.9688
Gm3363	Cellulose intake,P eaten	0.0012	Cellulose intake,SFA	0.1072	P eaten,SFA	0.14	Cellulose intake,C eaten	0.2496	P eaten,F eaten	0.528	P eaten,C eaten	0.6572	Cellulose intake,F eaten	0.6626	C eaten,SFA	0.8144	C eaten,F eaten	0.8874	F eaten,SFA	0.9612
Nol4	F eaten,SFA	0.0048	C eaten,SFA	0.0156	Cellulose intake,SFA	0.0572	C eaten,F eaten	0.0634	P eaten,SFA	0.119	Cellulose intake,F eaten	0.165	P eaten,F eaten	0.2712	Cellulose intake,C eaten	0.884	Cellulose intake,P eaten	0.8914	P eaten,C eaten	0.9576
Dck	Cellulose intake,P eaten	0.0256	Cellulose intake,F eaten	0.0826	Cellulose intake,SFA	0.2268	Cellulose intake,C eaten	0.2612	C eaten,F eaten	0.61	P eaten,F eaten	0.6764	F eaten,SFA	0.7696	P eaten,SFA	0.8124	C eaten,SFA	0.8956	P eaten,C eaten	0.9878
Sbspon	Cellulose intake,P eaten	0.0156	Cellulose intake,C eaten	0.1012	Cellulose intake,SFA	0.2184	Cellulose intake,F eaten	0.2252	C eaten,SFA	0.3504	P eaten,SFA	0.37	P eaten,C eaten	0.6016	C eaten,F eaten	0.6906	P eaten,F eaten	0.8322	F eaten,SFA	0.9482
Phyh	Cellulose intake,P eaten	0.011	P eaten,F eaten	0.149	Cellulose intake,C eaten	0.1492	P eaten,SFA	0.1574	Cellulose intake,SFA	0.3218	Cellulose intake,F eaten	0.3592	C eaten,F eaten	0.4168	F eaten,SFA	0.6504	P eaten,C eaten	0.6836	C eaten,SFA	0.7606
Itgb2	Cellulose intake,P eaten	0.0088	Cellulose intake,F eaten	0.024	Cellulose intake,SFA	0.0856	F eaten,SFA	0.1216	C eaten,F eaten	0.1594	P eaten,F eaten	0.1612	Cellulose intake,C eaten	0.165	P eaten,SFA	0.3514	C eaten,SFA	0.6414	P eaten,C eaten	0.9312
Gm732	C eaten,SFA	0.0144	C eaten,F eaten	0.0754	Cellulose intake,C eaten	0.0814	P eaten,C eaten	0.1722	Cellulose intake,P eaten	0.31	Cellulose intake,SFA	0.3964	P eaten,SFA	0.5428	Cellulose intake,F eaten	0.8022	P eaten,F eaten	0.8614	F eaten,SFA	0.8808
Gna15	Cellulose intake,F eaten	0.0012	Cellulose intake,P eaten	0.0102	Cellulose intake,SFA	0.0114	F eaten,SFA	0.0278	C eaten,F eaten	0.0676	Cellulose intake,C eaten	0.087	P eaten,F eaten	0.1052	C eaten,SFA	0.3792	P eaten,SFA	0.4886	P eaten,C eaten	0.938
Ly6a	Cellulose intake,P eaten	0.0012	Cellulose intake,F eaten	0.0042	Cellulose intake,SFA	0.0098	Cellulose intake,C eaten	0.022	C eaten,F eaten	0.0742	F eaten,SFA	0.1462	P eaten,F eaten	0.187	P eaten,SFA	0.3504	C eaten,SFA	0.5298	P eaten,C eaten	0.9336
Slc38a3	Cellulose intake,P eaten	0.0422	Cellulose intake,F eaten	0.1088	Cellulose intake,C eaten	0.119	Cellulose intake,SFA	0.16	C eaten,F eaten	0.367	F eaten,SFA	0.4304	P eaten,F eaten	0.5552	P eaten,SFA	0.6702	C eaten,SFA	0.6726	P eaten,C eaten	0.9846
Elovl4	C eaten,SFA	0.0114	P eaten,SFA	0.0682	Cellulose intake,P eaten	0.1714	Cellulose intake,C eaten	0.2416	Cellulose intake,SFA	0.3032	P eaten,C eaten	0.4404	C eaten,F eaten	0.7798	F eaten,SFA	0.8556	P eaten,F eaten	0.903	Cellulose intake,F eaten	0.9672
Rnasel	Cellulose intake,P eaten	0.0062	Cellulose intake,F eaten	0.015	C eaten,F eaten	0.0376	Cellulose intake,SFA	0.0454	Cellulose intake,C eaten	0.0816	P eaten,F eaten	0.137	F eaten,SFA	0.181	P eaten,SFA	0.5628	C eaten,SFA	0.6866	P eaten,C eaten	0.8696
Mvb12b	C eaten,F eaten	0.0092	Cellulose intake,P eaten	0.0204	Cellulose intake,F eaten	0.0286	P eaten,F eaten	0.1132	Cellulose intake,C eaten	0.1872	F eaten,SFA	0.1914	Cellulose intake,SFA	0.3286	C eaten,SFA	0.6402	P eaten,SFA	0.6706	P eaten,C eaten	0.8848
Stfa2	C eaten,SFA	0.0098	F eaten,SFA	0.0352	P eaten,SFA	0.0556	Cellulose intake,SFA	0.0856	C eaten,F eaten	0.1872	P eaten,F eaten	0.5532	Cellulose intake,F eaten	0.5608	Cellulose intake,C eaten	0.938	Cellulose intake,P eaten	0.9388	P eaten,C eaten	0.9832
Psg26	Cellulose intake,SFA	0.0294	Cellulose intake,P eaten	0.0666	Cellulose intake,C eaten	0.1892	C eaten,SFA	0.313	P eaten,SFA	0.3978	Cellulose intake,F eaten	0.5922	F eaten,SFA	0.9508	P eaten,F eaten	0.979	P eaten,C eaten	0.9812	C eaten,F eaten	0.9842
Krt6a	Cellulose intake,P eaten	0	Cellulose intake,SFA	8e-04	Cellulose intake,C eaten	0.0028	Cellulose intake,F eaten	0.0174	P eaten,SFA	0.1414	C eaten,SFA	0.2752	P eaten,F eaten	0.613	F eaten,SFA	0.6176	P eaten,C eaten	0.7068	C eaten,F eaten	0.8004
Bnip2	Cellulose intake,P eaten	0.0046	Cellulose intake,F eaten	0.0556	Cellulose intake,C eaten	0.058	Cellulose intake,SFA	0.1088	P eaten,F eaten	0.1956	C eaten,F eaten	0.318	F eaten,SFA	0.39	P eaten,SFA	0.4356	C eaten,SFA	0.7514	P eaten,C eaten	0.933
Ghdc	Cellulose intake,SFA	0.0056	Cellulose intake,F eaten	0.0204	P eaten,SFA	0.0506	Cellulose intake,P eaten	0.0696	Cellulose intake,C eaten	0.1012	C eaten,SFA	0.1556	F eaten,SFA	0.4084	C eaten,F eaten	0.6912	P eaten,F eaten	0.7324	P eaten,C eaten	0.9006
Vmn1r72	P eaten,SFA	0.0044	C eaten,SFA	0.0266	Cellulose intake,SFA	0.0286	Cellulose intake,P eaten	0.1404	Cellulose intake,C eaten	0.3614	F eaten,SFA	0.4104	Cellulose intake,F eaten	0.6742	P eaten,C eaten	0.7234	C eaten,F eaten	0.8288	P eaten,F eaten	0.8614
Clec5a	Cellulose intake,F eaten	0	Cellulose intake,P eaten	0	C eaten,F eaten	0	Cellulose intake,SFA	0	Cellulose intake,C eaten	0	F eaten,SFA	0	P eaten,F eaten	0	P eaten,SFA	0	C eaten,SFA	0	P eaten,C eaten	8e-04
Gc	Cellulose intake,F eaten	0.0108	Cellulose intake,P eaten	0.016	Cellulose intake,C eaten	0.0714	Cellulose intake,SFA	0.0942	C eaten,F eaten	0.4672	P eaten,F eaten	0.4792	F eaten,SFA	0.6504	C eaten,SFA	0.7902	P eaten,SFA	0.8438	P eaten,C eaten	0.9834
Clec4d	Cellulose intake,F eaten	0	Cellulose intake,P eaten	0	Cellulose intake,SFA	0	Cellulose intake,C eaten	0	C eaten,F eaten	0	F eaten,SFA	0	P eaten,F eaten	0	P eaten,SFA	0	C eaten,SFA	0	P eaten,C eaten	0.0012
Cdh19	P eaten,SFA	0	C eaten,SFA	0	Cellulose intake,SFA	0	Cellulose intake,P eaten	2e-04	F eaten,SFA	0.0054	P eaten,C eaten	0.0082	Cellulose intake,C eaten	0.0148	P eaten,F eaten	0.0282	C eaten,F eaten	0.1622	Cellulose intake,F eaten	0.3278
Mmp13	Cellulose intake,F eaten	0	Cellulose intake,P eaten	0	C eaten,F eaten	0	Cellulose intake,SFA	0	Cellulose intake,C eaten	0	F eaten,SFA	0	P eaten,F eaten	0	C eaten,SFA	0.0052	P eaten,SFA	0.0068	P eaten,C eaten	0.1816
Spink1	C eaten,F eaten	0.028	P eaten,SFA	0.0736	Cellulose intake,P eaten	0.0774	P eaten,C eaten	0.123	P eaten,F eaten	0.1618	C eaten,SFA	0.1862	Cellulose intake,C eaten	0.2444	Cellulose intake,F eaten	0.2648	F eaten,SFA	0.6562	Cellulose intake,SFA	0.7346
Serpina3n	Cellulose intake,P eaten	0.0278	Cellulose intake,SFA	0.1574	P eaten,SFA	0.1644	Cellulose intake,C eaten	0.259	C eaten,SFA	0.425	Cellulose intake,F eaten	0.8556	P eaten,C eaten	0.9482	F eaten,SFA	0.9624	P eaten,F eaten	0.9902	C eaten,F eaten	0.9932
Necab1	Cellulose intake,P eaten	0.0304	C eaten,F eaten	0.0356	Cellulose intake,C eaten	0.0402	Cellulose intake,F eaten	0.0406	Cellulose intake,SFA	0.0724	C eaten,SFA	0.422	P eaten,F eaten	0.5056	F eaten,SFA	0.5634	P eaten,SFA	0.7496	P eaten,C eaten	0.8512
Pik3cd	Cellulose intake,F eaten	0.008	Cellulose intake,P eaten	0.0166	C eaten,F eaten	0.0408	P eaten,F eaten	0.0482	F eaten,SFA	0.0628	Cellulose intake,SFA	0.2152	Cellulose intake,C eaten	0.3976	P eaten,SFA	0.5614	C eaten,SFA	0.7608	P eaten,C eaten	0.9346
Rab39	Cellulose intake,F eaten	0	Cellulose intake,P eaten	2e-04	Cellulose intake,SFA	8e-04	F eaten,SFA	8e-04	Cellulose intake,C eaten	8e-04	C eaten,F eaten	0.0054	C eaten,SFA	0.0264	P eaten,F eaten	0.027	P eaten,SFA	0.1332	P eaten,C eaten	0.7796
Ivd	Cellulose intake,P eaten	0.02	C eaten,F eaten	0.0264	Cellulose intake,C eaten	0.0596	P eaten,F eaten	0.1652	Cellulose intake,F eaten	0.3948	C eaten,SFA	0.4932	P eaten,SFA	0.602	Cellulose intake,SFA	0.679	P eaten,C eaten	0.6942	F eaten,SFA	0.7476
Amt	Cellulose intake,F eaten	0	C eaten,F eaten	0	Cellulose intake,P eaten	0	Cellulose intake,C eaten	2e-04	Cellulose intake,SFA	2e-04	F eaten,SFA	2e-04	P eaten,F eaten	8e-04	C eaten,SFA	0.0666	P eaten,SFA	0.1052	P eaten,C eaten	0.4994
Gm7356	C eaten,SFA	0.0012	P eaten,SFA	0.0064	Cellulose intake,SFA	0.0068	C eaten,F eaten	0.0188	F eaten,SFA	0.0282	P eaten,F eaten	0.0832	Cellulose intake,F eaten	0.171	Cellulose intake,P eaten	0.6968	Cellulose intake,C eaten	0.786	P eaten,C eaten	0.882
Olfr1216	C eaten,SFA	0.009	P eaten,SFA	0.0264	Cellulose intake,P eaten	0.0282	P eaten,F eaten	0.0848	C eaten,F eaten	0.0938	Cellulose intake,C eaten	0.1504	F eaten,SFA	0.1678	P eaten,C eaten	0.1852	Cellulose intake,SFA	0.2046	Cellulose intake,F eaten	0.209
Rhoh	Cellulose intake,F eaten	0	Cellulose intake,P eaten	0	C eaten,F eaten	0	P eaten,F eaten	0	F eaten,SFA	0	Cellulose intake,SFA	0	Cellulose intake,C eaten	0	P eaten,SFA	0.0054	C eaten,SFA	0.0096	P eaten,C eaten	0.1328
Zbbx	P eaten,SFA	0	Cellulose intake,SFA	0.0088	C eaten,SFA	0.0148	P eaten,F eaten	0.0344	F eaten,SFA	0.0558	Cellulose intake,P eaten	0.2294	Cellulose intake,F eaten	0.2496	C eaten,F eaten	0.508	Cellulose intake,C eaten	0.6832	P eaten,C eaten	0.7904
Gzmb	Cellulose intake,F eaten	0	C eaten,F eaten	2e-04	F eaten,SFA	2e-04	Cellulose intake,P eaten	2e-04	Cellulose intake,SFA	2e-04	Cellulose intake,C eaten	6e-04	P eaten,F eaten	8e-04	C eaten,SFA	0.0406	P eaten,SFA	0.086	P eaten,C eaten	0.6002
Cdca7	Cellulose intake,P eaten	0.013	Cellulose intake,C eaten	0.0508	Cellulose intake,F eaten	0.0748	Cellulose intake,SFA	0.0932	C eaten,SFA	0.3524	P eaten,SFA	0.355	F eaten,SFA	0.4774	P eaten,C eaten	0.7362	C eaten,F eaten	0.7636	P eaten,F eaten	0.8094
Cd177	Cellulose intake,F eaten	0	Cellulose intake,P eaten	0	Cellulose intake,SFA	0	C eaten,F eaten	0	F eaten,SFA	0	Cellulose intake,C eaten	0	P eaten,F eaten	0	C eaten,SFA	0.0054	P eaten,SFA	0.0062	P eaten,C eaten	0.2058
Mbl2	Cellulose intake,P eaten	0.0098	C eaten,F eaten	0.0282	Cellulose intake,C eaten	0.0608	P eaten,F eaten	0.0724	Cellulose intake,F eaten	0.0896	Cellulose intake,SFA	0.3194	F eaten,SFA	0.3246	P eaten,SFA	0.3512	C eaten,SFA	0.4148	P eaten,C eaten	0.8574
Rnase10	C eaten,SFA	0.0294	P eaten,SFA	0.0688	Cellulose intake,SFA	0.233	Cellulose intake,P eaten	0.2726	Cellulose intake,C eaten	0.658	F eaten,SFA	0.7542	P eaten,C eaten	0.7972	P eaten,F eaten	0.9128	C eaten,F eaten	0.987	Cellulose intake,F eaten	0.9936
Pcyt2	Cellulose intake,F eaten	0	Cellulose intake,SFA	2e-04	Cellulose intake,P eaten	8e-04	C eaten,F eaten	8e-04	Cellulose intake,C eaten	8e-04	F eaten,SFA	0.0052	P eaten,F eaten	0.0096	C eaten,SFA	0.055	P eaten,SFA	0.1358	P eaten,C eaten	0.6908
Cmah	Cellulose intake,P eaten	0.0256	Cellulose intake,C eaten	0.0292	Cellulose intake,F eaten	0.0314	Cellulose intake,SFA	0.087	C eaten,F eaten	0.1152	C eaten,SFA	0.2802	P eaten,SFA	0.5336	P eaten,F eaten	0.5372	F eaten,SFA	0.5496	P eaten,C eaten	0.8606
Fhdc1	Cellulose intake,P eaten	0	Cellulose intake,SFA	2e-04	Cellulose intake,C eaten	0.0012	P eaten,SFA	0.01	P eaten,F eaten	0.0122	C eaten,F eaten	0.014	Cellulose intake,F eaten	0.021	C eaten,SFA	0.0538	F eaten,SFA	0.0614	P eaten,C eaten	0.1862
Fgd3	Cellulose intake,F eaten	0.0096	Cellulose intake,P eaten	0.0244	C eaten,F eaten	0.1052	P eaten,F eaten	0.1096	F eaten,SFA	0.1188	Cellulose intake,C eaten	0.274	Cellulose intake,SFA	0.3292	P eaten,SFA	0.6668	C eaten,SFA	0.8282	P eaten,C eaten	0.9412
X0610011F06Rik	Cellulose intake,P eaten	0.0244	Cellulose intake,SFA	0.0538	Cellulose intake,C eaten	0.098	Cellulose intake,F eaten	0.1234	P eaten,SFA	0.2752	F eaten,SFA	0.401	C eaten,SFA	0.4672	C eaten,F eaten	0.5092	P eaten,F eaten	0.56	P eaten,C eaten	0.9734
Vps33b	Cellulose intake,P eaten	0.034	Cellulose intake,C eaten	0.1218	P eaten,SFA	0.1554	Cellulose intake,SFA	0.1862	Cellulose intake,F eaten	0.2618	C eaten,SFA	0.2902	P eaten,C eaten	0.371	C eaten,F eaten	0.504	P eaten,F eaten	0.5584	F eaten,SFA	0.8236
Tmem205	Cellulose intake,P eaten	0.0182	Cellulose intake,C eaten	0.0914	Cellulose intake,F eaten	0.2368	C eaten,F eaten	0.2558	P eaten,F eaten	0.2668	Cellulose intake,SFA	0.3554	P eaten,SFA	0.4448	F eaten,SFA	0.5758	C eaten,SFA	0.7002	P eaten,C eaten	0.8238
Olfr531	Cellulose intake,F eaten	0.0352	Cellulose intake,P eaten	0.1156	Cellulose intake,C eaten	0.2286	P eaten,SFA	0.3704	C eaten,F eaten	0.3896	Cellulose intake,SFA	0.4278	C eaten,SFA	0.4684	P eaten,F eaten	0.5522	F eaten,SFA	0.6204	P eaten,C eaten	0.7784
Cxcl16	Cellulose intake,F eaten	0.0024	F eaten,SFA	0.0074	Cellulose intake,P eaten	0.011	C eaten,F eaten	0.0204	Cellulose intake,SFA	0.0204	P eaten,F eaten	0.036	Cellulose intake,C eaten	0.1828	P eaten,SFA	0.256	C eaten,SFA	0.2964	P eaten,C eaten	0.8458
Gm15080	Cellulose intake,P eaten	0.0028	P eaten,SFA	0.0344	P eaten,F eaten	0.1084	Cellulose intake,C eaten	0.1728	P eaten,C eaten	0.1818	Cellulose intake,SFA	0.418	C eaten,SFA	0.7064	Cellulose intake,F eaten	0.7502	C eaten,F eaten	0.8392	F eaten,SFA	0.8466
Spocd1	Cellulose intake,SFA	0.045	C eaten,SFA	0.137	P eaten,SFA	0.1964	Cellulose intake,P eaten	0.3156	Cellulose intake,F eaten	0.5256	Cellulose intake,C eaten	0.5652	F eaten,SFA	0.6892	C eaten,F eaten	0.6896	P eaten,F eaten	0.6942	P eaten,C eaten	0.8946
Acp5	Cellulose intake,F eaten	0	Cellulose intake,P eaten	0	Cellulose intake,SFA	0	F eaten,SFA	0	Cellulose intake,C eaten	0	C eaten,F eaten	0	P eaten,F eaten	0	C eaten,SFA	0.0028	P eaten,SFA	0.0054	P eaten,C eaten	0.2104
Erap1	Cellulose intake,P eaten	0.0206	Cellulose intake,C eaten	0.1044	Cellulose intake,F eaten	0.3678	Cellulose intake,SFA	0.463	P eaten,F eaten	0.5334	P eaten,SFA	0.5896	C eaten,F eaten	0.6764	F eaten,SFA	0.7146	C eaten,SFA	0.8092	P eaten,C eaten	0.9688
Myadml2	Cellulose intake,P eaten	0.0164	Cellulose intake,F eaten	0.1276	Cellulose intake,C eaten	0.1564	Cellulose intake,SFA	0.2782	C eaten,SFA	0.4074	P eaten,SFA	0.476	C eaten,F eaten	0.7412	F eaten,SFA	0.7648	P eaten,F eaten	0.8228	P eaten,C eaten	0.945
Mxi1	Cellulose intake,SFA	0.0058	Cellulose intake,F eaten	0.006	Cellulose intake,P eaten	0.011	Cellulose intake,C eaten	0.055	F eaten,SFA	0.1228	P eaten,SFA	0.2022	C eaten,F eaten	0.3074	C eaten,SFA	0.3144	P eaten,F eaten	0.363	P eaten,C eaten	0.9492
Gm807	Cellulose intake,F eaten	0	Cellulose intake,P eaten	0.0012	Cellulose intake,SFA	0.0096	C eaten,F eaten	0.01	Cellulose intake,C eaten	0.015	F eaten,SFA	0.0172	P eaten,F eaten	0.0616	C eaten,SFA	0.3476	P eaten,SFA	0.4508	P eaten,C eaten	0.9006
Krtap5.3	C eaten,SFA	0.011	Cellulose intake,SFA	0.0258	P eaten,SFA	0.0342	Cellulose intake,F eaten	0.0684	F eaten,SFA	0.0708	C eaten,F eaten	0.1276	Cellulose intake,P eaten	0.1336	Cellulose intake,C eaten	0.2494	P eaten,F eaten	0.4164	P eaten,C eaten	0.7604
Olfr279	Cellulose intake,C eaten	0.0012	Cellulose intake,P eaten	0.0058	C eaten,F eaten	0.0058	Cellulose intake,F eaten	0.0208	P eaten,C eaten	0.028	C eaten,SFA	0.0414	P eaten,SFA	0.1096	P eaten,F eaten	0.1504	Cellulose intake,SFA	0.1632	F eaten,SFA	0.5398
Cdc42se2	Cellulose intake,F eaten	0.008	Cellulose intake,P eaten	0.013	C eaten,F eaten	0.0848	Cellulose intake,SFA	0.0886	Cellulose intake,C eaten	0.1374	F eaten,SFA	0.1444	P eaten,F eaten	0.2102	P eaten,SFA	0.3628	C eaten,SFA	0.6284	P eaten,C eaten	0.9726
Dut	C eaten,SFA	0.0204	P eaten,SFA	0.0622	Cellulose intake,SFA	0.181	Cellulose intake,P eaten	0.3264	Cellulose intake,C eaten	0.5722	F eaten,SFA	0.7002	P eaten,C eaten	0.9112	C eaten,F eaten	0.945	Cellulose intake,F eaten	0.9544	P eaten,F eaten	0.9688
Npl	Cellulose intake,F eaten	0	Cellulose intake,P eaten	0	C eaten,F eaten	2e-04	Cellulose intake,SFA	2e-04	Cellulose intake,C eaten	6e-04	F eaten,SFA	0.0022	P eaten,F eaten	0.0046	P eaten,SFA	0.0948	C eaten,SFA	0.1218	P eaten,C eaten	0.6668
Fam46a	Cellulose intake,P eaten	0.0028	Cellulose intake,F eaten	0.054	Cellulose intake,C eaten	0.0676	Cellulose intake,SFA	0.263	P eaten,SFA	0.7634	P eaten,F eaten	0.8876	C eaten,F eaten	0.956	C eaten,SFA	0.9662	F eaten,SFA	0.9662	P eaten,C eaten	0.9838
Lxn	C eaten,F eaten	0.0022	Cellulose intake,F eaten	0.01	Cellulose intake,P eaten	0.0102	P eaten,F eaten	0.0318	F eaten,SFA	0.0776	Cellulose intake,C eaten	0.0962	Cellulose intake,SFA	0.1698	C eaten,SFA	0.4634	P eaten,SFA	0.4834	P eaten,C eaten	0.8404
Tmem165	Cellulose intake,F eaten	0	Cellulose intake,SFA	2e-04	Cellulose intake,P eaten	8e-04	F eaten,SFA	8e-04	Cellulose intake,C eaten	8e-04	C eaten,F eaten	0.0012	P eaten,F eaten	0.0182	C eaten,SFA	0.0282	P eaten,SFA	0.0458	P eaten,C eaten	0.8056
X1700094J05Rik	C eaten,SFA	0.0058	P eaten,SFA	0.0402	Cellulose intake,SFA	0.1216	F eaten,SFA	0.3684	C eaten,F eaten	0.593	P eaten,F eaten	0.759	Cellulose intake,C eaten	0.9108	Cellulose intake,P eaten	0.9296	Cellulose intake,F eaten	0.9368	P eaten,C eaten	0.9594
Rpusd4	P eaten,SFA	0.0282	Cellulose intake,SFA	0.1266	C eaten,SFA	0.165	Cellulose intake,P eaten	0.213	Cellulose intake,C eaten	0.5654	P eaten,C eaten	0.6002	P eaten,F eaten	0.6074	Cellulose intake,F eaten	0.6478	F eaten,SFA	0.6838	C eaten,F eaten	0.7996
Ndufaf1	Cellulose intake,P eaten	0.0182	C eaten,F eaten	0.1644	P eaten,F eaten	0.1656	Cellulose intake,C eaten	0.3638	P eaten,SFA	0.4078	Cellulose intake,F eaten	0.5158	F eaten,SFA	0.6498	Cellulose intake,SFA	0.7762	C eaten,SFA	0.8074	P eaten,C eaten	0.8442
Ms4a7	Cellulose intake,F eaten	0.024	F eaten,SFA	0.028	Cellulose intake,SFA	0.0818	C eaten,F eaten	0.1576	Cellulose intake,P eaten	0.16	P eaten,F eaten	0.1816	C eaten,SFA	0.3474	P eaten,SFA	0.387	Cellulose intake,C eaten	0.5082	P eaten,C eaten	0.9554
Stk17b	Cellulose intake,F eaten	0	Cellulose intake,P eaten	0	Cellulose intake,SFA	0	Cellulose intake,C eaten	2e-04	C eaten,F eaten	2e-04	F eaten,SFA	8e-04	P eaten,F eaten	0.0012	P eaten,SFA	0.0564	C eaten,SFA	0.074	P eaten,C eaten	0.546
Pf4	Cellulose intake,F eaten	0	Cellulose intake,P eaten	0	Cellulose intake,SFA	0	Cellulose intake,C eaten	0	C eaten,F eaten	0	F eaten,SFA	0	P eaten,F eaten	0	C eaten,SFA	0	P eaten,SFA	0	P eaten,C eaten	0.0096
Rhox5	P eaten,F eaten	0.0474	P eaten,SFA	0.14	Cellulose intake,P eaten	0.1952	P eaten,C eaten	0.2552	C eaten,SFA	0.3872	C eaten,F eaten	0.475	Cellulose intake,C eaten	0.5732	F eaten,SFA	0.6222	Cellulose intake,F eaten	0.6972	Cellulose intake,SFA	0.725
Il1r2	Cellulose intake,F eaten	0	Cellulose intake,P eaten	0	C eaten,F eaten	0	Cellulose intake,SFA	0	F eaten,SFA	0	Cellulose intake,C eaten	0	P eaten,F eaten	0	P eaten,SFA	0	C eaten,SFA	0	P eaten,C eaten	0.0012
Jdp2	Cellulose intake,F eaten	0.0012	Cellulose intake,P eaten	0.0058	F eaten,SFA	0.0168	C eaten,F eaten	0.024	P eaten,F eaten	0.0252	Cellulose intake,SFA	0.0402	Cellulose intake,C eaten	0.0966	P eaten,SFA	0.3494	C eaten,SFA	0.5446	P eaten,C eaten	0.9124
Cap1	Cellulose intake,F eaten	0.0024	Cellulose intake,P eaten	0.0054	C eaten,F eaten	0.015	P eaten,F eaten	0.028	Cellulose intake,SFA	0.0354	F eaten,SFA	0.0558	Cellulose intake,C eaten	0.0934	P eaten,SFA	0.3564	C eaten,SFA	0.6856	P eaten,C eaten	0.9254
Dpysl4	P eaten,SFA	0.0354	Cellulose intake,P eaten	0.1512	C eaten,SFA	0.1528	P eaten,C eaten	0.1876	Cellulose intake,SFA	0.5138	Cellulose intake,C eaten	0.5488	P eaten,F eaten	0.7094	F eaten,SFA	0.9462	C eaten,F eaten	0.9482	Cellulose intake,F eaten	0.9866
Trpm2	Cellulose intake,P eaten	0.008	Cellulose intake,C eaten	0.1396	P eaten,F eaten	0.1486	C eaten,F eaten	0.1656	Cellulose intake,SFA	0.2156	Cellulose intake,F eaten	0.2164	P eaten,SFA	0.3388	F eaten,SFA	0.4378	C eaten,SFA	0.529	P eaten,C eaten	0.8976
Hsd3b1	C eaten,F eaten	0	P eaten,F eaten	0	F eaten,SFA	0	Cellulose intake,F eaten	2e-04	Cellulose intake,P eaten	0.0256	P eaten,C eaten	0.0694	Cellulose intake,C eaten	0.4508	Cellulose intake,SFA	0.5428	C eaten,SFA	0.7074	P eaten,SFA	0.7118
C3ar1	Cellulose intake,F eaten	0	C eaten,F eaten	2e-04	F eaten,SFA	2e-04	Cellulose intake,P eaten	8e-04	P eaten,F eaten	8e-04	Cellulose intake,SFA	0.0088	Cellulose intake,C eaten	0.024	P eaten,SFA	0.102	C eaten,SFA	0.2062	P eaten,C eaten	0.6854
Arhgap11a	Cellulose intake,F eaten	0.0164	C eaten,F eaten	0.0926	F eaten,SFA	0.2888	Cellulose intake,P eaten	0.3022	P eaten,F eaten	0.3696	Cellulose intake,C eaten	0.659	Cellulose intake,SFA	0.8172	P eaten,SFA	0.9662	C eaten,SFA	0.9778	P eaten,C eaten	0.9904
Naprt	Cellulose intake,F eaten	0.022	Cellulose intake,P eaten	0.0472	C eaten,F eaten	0.0478	P eaten,F eaten	0.1554	Cellulose intake,C eaten	0.1556	F eaten,SFA	0.1644	Cellulose intake,SFA	0.1832	P eaten,SFA	0.546	C eaten,SFA	0.6506	P eaten,C eaten	0.9514
Prtn3	Cellulose intake,P eaten	0.0064	Cellulose intake,C eaten	0.0096	Cellulose intake,F eaten	0.0098	Cellulose intake,SFA	0.0102	P eaten,SFA	0.5708	C eaten,SFA	0.6984	F eaten,SFA	0.7506	C eaten,F eaten	0.931	P eaten,F eaten	0.9662	P eaten,C eaten	0.9936
Pon1	Cellulose intake,F eaten	0	Cellulose intake,P eaten	0	Cellulose intake,SFA	0	Cellulose intake,C eaten	0	C eaten,F eaten	0	F eaten,SFA	0	P eaten,F eaten	0	P eaten,SFA	0.0068	C eaten,SFA	0.0074	P eaten,C eaten	0.2696
Qsox1	Cellulose intake,P eaten	0.0284	P eaten,SFA	0.1366	Cellulose intake,C eaten	0.1714	Cellulose intake,SFA	0.301	Cellulose intake,F eaten	0.4246	C eaten,SFA	0.5938	P eaten,C eaten	0.938	F eaten,SFA	0.938	P eaten,F eaten	0.9638	C eaten,F eaten	0.9716
Galnt1	Cellulose intake,F eaten	0.0466	Cellulose intake,P eaten	0.0678	C eaten,F eaten	0.169	Cellulose intake,SFA	0.1836	Cellulose intake,C eaten	0.1904	F eaten,SFA	0.5642	P eaten,F eaten	0.579	C eaten,SFA	0.651	P eaten,SFA	0.6824	P eaten,C eaten	0.945
Gpx2	P eaten,SFA	0.0012	C eaten,SFA	0.0062	Cellulose intake,SFA	0.0082	F eaten,SFA	0.028	C eaten,F eaten	0.2148	P eaten,F eaten	0.3542	Cellulose intake,F eaten	0.5012	Cellulose intake,P eaten	0.8466	Cellulose intake,C eaten	0.9292	P eaten,C eaten	0.9506
X4930448I18Rik	Cellulose intake,P eaten	0.0062	Cellulose intake,C eaten	0.0294	Cellulose intake,F eaten	0.031	Cellulose intake,SFA	0.1828	C eaten,F eaten	0.2672	P eaten,C eaten	0.2712	C eaten,SFA	0.3898	P eaten,SFA	0.4078	P eaten,F eaten	0.5656	F eaten,SFA	0.8144
Glo1	Cellulose intake,SFA	0.0042	Cellulose intake,F eaten	0.0076	F eaten,SFA	0.026	Cellulose intake,P eaten	0.027	C eaten,F eaten	0.0278	Cellulose intake,C eaten	0.0684	C eaten,SFA	0.1064	P eaten,F eaten	0.188	P eaten,SFA	0.2166	P eaten,C eaten	0.9128
Cd47	Cellulose intake,F eaten	0	C eaten,F eaten	0	Cellulose intake,P eaten	2e-04	Cellulose intake,SFA	6e-04	Cellulose intake,C eaten	8e-04	F eaten,SFA	8e-04	P eaten,F eaten	0.0012	C eaten,SFA	0.0618	P eaten,SFA	0.123	P eaten,C eaten	0.6166
H2.M3	Cellulose intake,F eaten	0	Cellulose intake,P eaten	0	C eaten,F eaten	0	Cellulose intake,C eaten	0	Cellulose intake,SFA	0	F eaten,SFA	2e-04	P eaten,F eaten	8e-04	C eaten,SFA	0.0102	P eaten,SFA	0.0696	P eaten,C eaten	0.4222
Fxyd1	Cellulose intake,P eaten	0.0198	Cellulose intake,C eaten	0.1464	Cellulose intake,F eaten	0.199	Cellulose intake,SFA	0.2616	C eaten,F eaten	0.5632	P eaten,F eaten	0.5652	P eaten,SFA	0.6954	F eaten,SFA	0.717	C eaten,SFA	0.8804	P eaten,C eaten	0.9698
Sav1	Cellulose intake,F eaten	0.0198	Cellulose intake,P eaten	0.04	Cellulose intake,SFA	0.078	Cellulose intake,C eaten	0.2124	C eaten,F eaten	0.5204	F eaten,SFA	0.528	P eaten,SFA	0.5542	P eaten,F eaten	0.6748	C eaten,SFA	0.7782	P eaten,C eaten	0.9858
Mroh4	C eaten,SFA	0.0284	Cellulose intake,SFA	0.137	P eaten,SFA	0.2334	C eaten,F eaten	0.3596	F eaten,SFA	0.3754	Cellulose intake,F eaten	0.837	P eaten,F eaten	0.8402	Cellulose intake,P eaten	0.9494	Cellulose intake,C eaten	0.9508	P eaten,C eaten	0.9778
Cds1	Cellulose intake,F eaten	0	Cellulose intake,P eaten	2e-04	C eaten,F eaten	2e-04	Cellulose intake,C eaten	2e-04	Cellulose intake,SFA	8e-04	F eaten,SFA	0.0012	P eaten,F eaten	0.0074	C eaten,SFA	0.0738	P eaten,SFA	0.1638	P eaten,C eaten	0.7736
Pld4	Cellulose intake,P eaten	0.0068	Cellulose intake,F eaten	0.0112	Cellulose intake,SFA	0.0964	P eaten,F eaten	0.1278	C eaten,F eaten	0.1654	Cellulose intake,C eaten	0.1836	F eaten,SFA	0.2618	P eaten,SFA	0.4564	C eaten,SFA	0.769	P eaten,C eaten	0.9302
Fam49b	Cellulose intake,F eaten	0	Cellulose intake,P eaten	0	C eaten,F eaten	2e-04	Cellulose intake,SFA	2e-04	Cellulose intake,C eaten	2e-04	P eaten,F eaten	0.0062	F eaten,SFA	0.0066	C eaten,SFA	0.0352	P eaten,SFA	0.089	P eaten,C eaten	0.4114
Atp8b4	Cellulose intake,F eaten	0	Cellulose intake,P eaten	0	C eaten,F eaten	0	Cellulose intake,SFA	0	Cellulose intake,C eaten	0	P eaten,F eaten	0	F eaten,SFA	0	C eaten,SFA	2e-04	P eaten,SFA	2e-04	P eaten,C eaten	0.0168
Sdcbp2	Cellulose intake,F eaten	0	Cellulose intake,P eaten	0	C eaten,F eaten	0	Cellulose intake,C eaten	0	Cellulose intake,SFA	0	F eaten,SFA	0	P eaten,F eaten	0	P eaten,SFA	0.015	C eaten,SFA	0.0164	P eaten,C eaten	0.1718
Fpr2	Cellulose intake,F eaten	0	Cellulose intake,P eaten	0	Cellulose intake,SFA	0	Cellulose intake,C eaten	0	C eaten,F eaten	0	F eaten,SFA	0	P eaten,F eaten	2e-04	C eaten,SFA	0.0012	P eaten,SFA	0.0016	P eaten,C eaten	0.1124
Clec4n	Cellulose intake,F eaten	0.0066	Cellulose intake,P eaten	0.0402	Cellulose intake,C eaten	0.0818	C eaten,F eaten	0.1012	Cellulose intake,SFA	0.1444	F eaten,SFA	0.3526	P eaten,F eaten	0.4278	C eaten,SFA	0.669	P eaten,SFA	0.7136	P eaten,C eaten	0.9698
Cd44	Cellulose intake,F eaten	0.0206	C eaten,F eaten	0.0446	Cellulose intake,P eaten	0.0632	F eaten,SFA	0.145	P eaten,F eaten	0.1602	Cellulose intake,C eaten	0.2186	Cellulose intake,SFA	0.2494	C eaten,SFA	0.6556	P eaten,SFA	0.6982	P eaten,C eaten	0.938
Tubb1	Cellulose intake,F eaten	0	Cellulose intake,P eaten	0	Cellulose intake,SFA	0	Cellulose intake,C eaten	0	C eaten,F eaten	0	F eaten,SFA	0	P eaten,F eaten	0	C eaten,SFA	0.0032	P eaten,SFA	0.0054	P eaten,C eaten	0.1776
Samd9l	Cellulose intake,F eaten	0.0168	C eaten,F eaten	0.07	Cellulose intake,P eaten	0.2824	P eaten,F eaten	0.3492	F eaten,SFA	0.371	Cellulose intake,C eaten	0.407	Cellulose intake,SFA	0.5236	C eaten,SFA	0.9074	P eaten,SFA	0.938	P eaten,C eaten	0.9856
Cyp2j5	Cellulose intake,F eaten	0	Cellulose intake,P eaten	0	C eaten,F eaten	0	Cellulose intake,SFA	0	Cellulose intake,C eaten	0	F eaten,SFA	0	P eaten,F eaten	0	C eaten,SFA	8e-04	P eaten,SFA	0.002	P eaten,C eaten	0.0966
Cyp11b1	Cellulose intake,F eaten	0	Cellulose intake,SFA	0	Cellulose intake,P eaten	0	C eaten,SFA	2e-04	Cellulose intake,C eaten	2e-04	F eaten,SFA	0.0082	P eaten,SFA	0.0098	C eaten,F eaten	0.0218	P eaten,F eaten	0.1042	P eaten,C eaten	0.226
Fgd2	Cellulose intake,P eaten	0.0066	Cellulose intake,F eaten	0.0068	C eaten,F eaten	0.0178	Cellulose intake,C eaten	0.0712	P eaten,F eaten	0.0888	Cellulose intake,SFA	0.141	F eaten,SFA	0.158	P eaten,SFA	0.5956	C eaten,SFA	0.7422	P eaten,C eaten	0.9242
Fam129b	Cellulose intake,P eaten	0.0216	Cellulose intake,SFA	0.043	Cellulose intake,C eaten	0.3262	Cellulose intake,F eaten	0.341	P eaten,SFA	0.5416	C eaten,SFA	0.748	P eaten,F eaten	0.7672	F eaten,SFA	0.7778	C eaten,F eaten	0.8984	P eaten,C eaten	0.9856
BC017643	Cellulose intake,P eaten	0.0098	Cellulose intake,F eaten	0.01	C eaten,F eaten	0.0824	P eaten,F eaten	0.1144	Cellulose intake,C eaten	0.1216	F eaten,SFA	0.2704	Cellulose intake,SFA	0.4164	P eaten,SFA	0.8462	C eaten,SFA	0.8692	P eaten,C eaten	0.9614
Gm9949	Cellulose intake,P eaten	0	Cellulose intake,F eaten	0	Cellulose intake,C eaten	2e-04	Cellulose intake,SFA	8e-04	P eaten,F eaten	8e-04	F eaten,SFA	8e-04	C eaten,F eaten	0.0054	P eaten,SFA	0.0466	C eaten,SFA	0.176	P eaten,C eaten	0.5352
Cyp4f14	Cellulose intake,F eaten	0	C eaten,F eaten	0	Cellulose intake,P eaten	0	P eaten,F eaten	2e-04	F eaten,SFA	2e-04	Cellulose intake,SFA	0.01	Cellulose intake,C eaten	0.011	P eaten,SFA	0.0984	P eaten,C eaten	0.469	C eaten,SFA	0.522
X4930452B06Rik	Cellulose intake,P eaten	0.0114	Cellulose intake,C eaten	0.0278	C eaten,SFA	0.0762	Cellulose intake,SFA	0.1372	P eaten,SFA	0.3478	P eaten,C eaten	0.869	Cellulose intake,F eaten	0.9124	C eaten,F eaten	0.9362	P eaten,F eaten	0.9754	F eaten,SFA	0.978
Gphn	Cellulose intake,P eaten	0.0058	Cellulose intake,F eaten	0.0066	Cellulose intake,SFA	0.0164	Cellulose intake,C eaten	0.024	F eaten,SFA	0.5764	P eaten,F eaten	0.6274	C eaten,F eaten	0.6366	P eaten,SFA	0.6708	C eaten,SFA	0.7412	P eaten,C eaten	0.9756
E130018N17Rik	Cellulose intake,P eaten	0.0278	Cellulose intake,C eaten	0.233	C eaten,SFA	0.268	P eaten,SFA	0.5352	Cellulose intake,SFA	0.601	P eaten,C eaten	0.8148	Cellulose intake,F eaten	0.9348	P eaten,F eaten	0.9398	C eaten,F eaten	0.9582	F eaten,SFA	0.9858
Spam1	Cellulose intake,F eaten	0.035	C eaten,SFA	0.0402	Cellulose intake,SFA	0.0444	F eaten,SFA	0.0938	P eaten,SFA	0.1952	C eaten,F eaten	0.2302	Cellulose intake,P eaten	0.4582	P eaten,F eaten	0.5056	Cellulose intake,C eaten	0.6448	P eaten,C eaten	0.9468
Klhl40	Cellulose intake,P eaten	0.0246	Cellulose intake,C eaten	0.397	Cellulose intake,SFA	0.404	C eaten,SFA	0.8536	P eaten,SFA	0.8696	Cellulose intake,F eaten	0.934	P eaten,C eaten	0.9556	P eaten,F eaten	0.9896	C eaten,F eaten	0.9912	F eaten,SFA	0.9976
Atp5c1	Cellulose intake,P eaten	0.0198	P eaten,SFA	0.0854	C eaten,SFA	0.308	Cellulose intake,C eaten	0.318	P eaten,F eaten	0.3924	Cellulose intake,SFA	0.491	F eaten,SFA	0.517	P eaten,C eaten	0.5908	Cellulose intake,F eaten	0.8822	C eaten,F eaten	0.939
Znrf4	Cellulose intake,P eaten	0.0168	Cellulose intake,SFA	0.0932	P eaten,SFA	0.2066	Cellulose intake,F eaten	0.2818	Cellulose intake,C eaten	0.3154	C eaten,SFA	0.3628	F eaten,SFA	0.6166	P eaten,F eaten	0.9038	P eaten,C eaten	0.9516	C eaten,F eaten	0.9528
S100a4	Cellulose intake,F eaten	0	Cellulose intake,P eaten	0	Cellulose intake,SFA	0	Cellulose intake,C eaten	0	C eaten,F eaten	0	F eaten,SFA	0	P eaten,F eaten	0	C eaten,SFA	0.0048	P eaten,SFA	0.0078	P eaten,C eaten	0.18
Opa1	Cellulose intake,P eaten	0.009	Cellulose intake,SFA	0.057	Cellulose intake,C eaten	0.1714	Cellulose intake,F eaten	0.2464	P eaten,SFA	0.3366	P eaten,F eaten	0.3628	F eaten,SFA	0.4012	C eaten,SFA	0.514	C eaten,F eaten	0.5636	P eaten,C eaten	0.943
B4galnt2	C eaten,F eaten	0	Cellulose intake,C eaten	0	C eaten,SFA	0	P eaten,C eaten	0	P eaten,SFA	8e-04	Cellulose intake,P eaten	0.0054	Cellulose intake,SFA	0.0092	P eaten,F eaten	0.0232	Cellulose intake,F eaten	0.0406	F eaten,SFA	0.084
Sema4f	C eaten,F eaten	0.0282	P eaten,F eaten	0.262	Cellulose intake,F eaten	0.3356	C eaten,SFA	0.5356	Cellulose intake,C eaten	0.5734	F eaten,SFA	0.6402	Cellulose intake,P eaten	0.641	P eaten,C eaten	0.6954	P eaten,SFA	0.9462	Cellulose intake,SFA	0.9688
Atp8b1	Cellulose intake,P eaten	0.035	Cellulose intake,C eaten	0.0478	Cellulose intake,SFA	0.3246	P eaten,SFA	0.5462	C eaten,SFA	0.6022	Cellulose intake,F eaten	0.6226	C eaten,F eaten	0.7892	F eaten,SFA	0.8548	P eaten,F eaten	0.8872	P eaten,C eaten	0.9786
Cndp2	Cellulose intake,F eaten	0	Cellulose intake,P eaten	0	Cellulose intake,SFA	0	C eaten,F eaten	0	Cellulose intake,C eaten	0	P eaten,F eaten	2e-04	F eaten,SFA	8e-04	P eaten,SFA	0.074	C eaten,SFA	0.098	P eaten,C eaten	0.5614
Il15	Cellulose intake,F eaten	0	Cellulose intake,P eaten	0	Cellulose intake,SFA	0	F eaten,SFA	0	C eaten,F eaten	0	P eaten,F eaten	0	Cellulose intake,C eaten	0	P eaten,SFA	0.0148	C eaten,SFA	0.0202	P eaten,C eaten	0.343
Bckdha	Cellulose intake,P eaten	0.0434	Cellulose intake,C eaten	0.2042	Cellulose intake,F eaten	0.2734	C eaten,F eaten	0.308	P eaten,F eaten	0.4202	Cellulose intake,SFA	0.4304	P eaten,SFA	0.4816	C eaten,SFA	0.6448	F eaten,SFA	0.6546	P eaten,C eaten	0.9362
Chgb	Cellulose intake,SFA	0.0168	C eaten,SFA	0.046	C eaten,F eaten	0.113	P eaten,SFA	0.2554	F eaten,SFA	0.3492	Cellulose intake,F eaten	0.5078	Cellulose intake,C eaten	0.6	Cellulose intake,P eaten	0.6382	P eaten,F eaten	0.6508	P eaten,C eaten	0.9662
Plcxd2	Cellulose intake,P eaten	0.0026	Cellulose intake,C eaten	0.0052	Cellulose intake,SFA	0.0172	C eaten,F eaten	0.024	Cellulose intake,F eaten	0.0318	P eaten,F eaten	0.1298	C eaten,SFA	0.2282	P eaten,SFA	0.2934	F eaten,SFA	0.3236	P eaten,C eaten	0.5634
Ms4a8a	Cellulose intake,F eaten	0	Cellulose intake,C eaten	0	Cellulose intake,P eaten	0	C eaten,F eaten	0	Cellulose intake,SFA	0	F eaten,SFA	0	P eaten,F eaten	2e-04	C eaten,SFA	0.0108	P eaten,SFA	0.015	P eaten,C eaten	0.3208
Mir1187	F eaten,SFA	0.0406	Cellulose intake,F eaten	0.196	C eaten,SFA	0.2752	C eaten,F eaten	0.3044	P eaten,F eaten	0.3526	Cellulose intake,SFA	0.3978	P eaten,SFA	0.412	Cellulose intake,P eaten	0.5584	Cellulose intake,C eaten	0.6748	P eaten,C eaten	0.9246
Cyp26c1	P eaten,SFA	0.0212	Cellulose intake,P eaten	0.0254	Cellulose intake,SFA	0.2566	Cellulose intake,C eaten	0.3524	P eaten,C eaten	0.5032	C eaten,SFA	0.5484	P eaten,F eaten	0.6474	Cellulose intake,F eaten	0.7918	C eaten,F eaten	0.9514	F eaten,SFA	0.9588
Nipsnap1	Cellulose intake,P eaten	0.0012	C eaten,F eaten	0.0206	P eaten,F eaten	0.021	Cellulose intake,F eaten	0.0448	Cellulose intake,C eaten	0.074	F eaten,SFA	0.124	Cellulose intake,SFA	0.26	P eaten,SFA	0.3166	C eaten,SFA	0.5292	P eaten,C eaten	0.7746
Lpcat2	Cellulose intake,F eaten	0.022	Cellulose intake,P eaten	0.0402	C eaten,F eaten	0.1538	Cellulose intake,SFA	0.1718	F eaten,SFA	0.1722	P eaten,F eaten	0.219	Cellulose intake,C eaten	0.2838	C eaten,SFA	0.6724	P eaten,SFA	0.6872	P eaten,C eaten	0.9524
Rasgrp4	Cellulose intake,F eaten	0	Cellulose intake,P eaten	0	Cellulose intake,SFA	0	Cellulose intake,C eaten	2e-04	C eaten,F eaten	8e-04	F eaten,SFA	8e-04	P eaten,F eaten	0.0062	C eaten,SFA	0.0666	P eaten,SFA	0.1034	P eaten,C eaten	0.6606
Rgs1	Cellulose intake,F eaten	0	Cellulose intake,P eaten	0	Cellulose intake,SFA	0	C eaten,F eaten	0	F eaten,SFA	0	Cellulose intake,C eaten	0	P eaten,F eaten	0	C eaten,SFA	8e-04	P eaten,SFA	8e-04	P eaten,C eaten	0.1392
Zdhhc14	Cellulose intake,P eaten	0.0058	Cellulose intake,F eaten	0.1422	Cellulose intake,C eaten	0.16	Cellulose intake,SFA	0.16	P eaten,SFA	0.3246	P eaten,F eaten	0.544	C eaten,F eaten	0.5984	F eaten,SFA	0.6576	C eaten,SFA	0.7212	P eaten,C eaten	0.8626
Arhgap9	Cellulose intake,F eaten	0	Cellulose intake,P eaten	0	Cellulose intake,SFA	0	Cellulose intake,C eaten	0	C eaten,F eaten	0	P eaten,F eaten	0	F eaten,SFA	0	P eaten,SFA	0.0062	C eaten,SFA	0.01	P eaten,C eaten	0.1638
Ces3a	Cellulose intake,F eaten	0	Cellulose intake,SFA	2e-04	Cellulose intake,P eaten	2e-04	Cellulose intake,C eaten	8e-04	C eaten,F eaten	0.0022	F eaten,SFA	0.0182	P eaten,F eaten	0.0604	C eaten,SFA	0.1226	P eaten,SFA	0.1956	P eaten,C eaten	0.7416
Kynu	Cellulose intake,P eaten	0	P eaten,F eaten	2e-04	Cellulose intake,F eaten	0.0022	Cellulose intake,C eaten	0.0068	P eaten,SFA	0.016	C eaten,F eaten	0.0228	F eaten,SFA	0.1184	P eaten,C eaten	0.1194	Cellulose intake,SFA	0.1788	C eaten,SFA	0.7358
Rap1gap2	C eaten,F eaten	0.0198	P eaten,F eaten	0.1992	Cellulose intake,F eaten	0.3396	F eaten,SFA	0.4508	Cellulose intake,P eaten	0.6484	Cellulose intake,C eaten	0.7574	C eaten,SFA	0.882	P eaten,C eaten	0.9362	P eaten,SFA	0.9726	Cellulose intake,SFA	0.987
Ckap2	Cellulose intake,P eaten	0.0254	Cellulose intake,C eaten	0.0458	C eaten,SFA	0.0528	Cellulose intake,F eaten	0.1144	Cellulose intake,SFA	0.1294	P eaten,SFA	0.1748	F eaten,SFA	0.5422	C eaten,F eaten	0.8532	P eaten,F eaten	0.9588	P eaten,C eaten	0.9618
Cd200r1	Cellulose intake,F eaten	0	Cellulose intake,P eaten	0	C eaten,F eaten	0	F eaten,SFA	0	Cellulose intake,SFA	0	P eaten,F eaten	0	Cellulose intake,C eaten	0	P eaten,SFA	0.0314	C eaten,SFA	0.0318	P eaten,C eaten	0.4868
Plcg2	Cellulose intake,F eaten	0.0012	Cellulose intake,P eaten	0.0062	P eaten,F eaten	0.0098	F eaten,SFA	0.01	C eaten,F eaten	0.0108	Cellulose intake,SFA	0.0604	Cellulose intake,C eaten	0.1068	P eaten,SFA	0.2114	C eaten,SFA	0.478	P eaten,C eaten	0.8312
Gpr55	Cellulose intake,F eaten	0.0052	C eaten,F eaten	0.0266	P eaten,F eaten	0.0314	F eaten,SFA	0.0982	Cellulose intake,P eaten	0.1142	Cellulose intake,SFA	0.1698	Cellulose intake,C eaten	0.3752	P eaten,SFA	0.6656	C eaten,SFA	0.7916	P eaten,C eaten	0.9588
Hbegf	Cellulose intake,SFA	0.01	Cellulose intake,F eaten	0.0178	Cellulose intake,P eaten	0.0198	Cellulose intake,C eaten	0.0834	F eaten,SFA	0.084	C eaten,F eaten	0.088	C eaten,SFA	0.2378	P eaten,F eaten	0.248	P eaten,SFA	0.3656	P eaten,C eaten	0.9328
Mtdh	Cellulose intake,P eaten	0.0102	Cellulose intake,C eaten	0.1872	Cellulose intake,SFA	0.4	P eaten,SFA	0.4288	P eaten,F eaten	0.4392	Cellulose intake,F eaten	0.4952	C eaten,F eaten	0.6632	F eaten,SFA	0.7236	C eaten,SFA	0.7652	P eaten,C eaten	0.9606
Fanca	Cellulose intake,P eaten	0.014	Cellulose intake,SFA	0.0254	Cellulose intake,C eaten	0.046	Cellulose intake,F eaten	0.0834	C eaten,F eaten	0.5974	C eaten,SFA	0.6446	P eaten,SFA	0.659	P eaten,C eaten	0.9302	P eaten,F eaten	0.9338	F eaten,SFA	0.9708
Rassf2	Cellulose intake,P eaten	0.049	Cellulose intake,F eaten	0.1204	C eaten,F eaten	0.2422	P eaten,F eaten	0.2494	F eaten,SFA	0.3504	Cellulose intake,C eaten	0.4256	Cellulose intake,SFA	0.4974	P eaten,SFA	0.6504	C eaten,SFA	0.8144	P eaten,C eaten	0.9618
Atp6v1a	Cellulose intake,F eaten	0	C eaten,F eaten	0	Cellulose intake,P eaten	0	P eaten,F eaten	0	F eaten,SFA	0	Cellulose intake,SFA	0	Cellulose intake,C eaten	0	C eaten,SFA	0.0184	P eaten,SFA	0.0518	P eaten,C eaten	0.3754
Galnt1.1	Cellulose intake,P eaten	0.0204	Cellulose intake,F eaten	0.035	Cellulose intake,SFA	0.0676	C eaten,F eaten	0.084	Cellulose intake,C eaten	0.113	P eaten,F eaten	0.1366	F eaten,SFA	0.2112	C eaten,SFA	0.3828	P eaten,SFA	0.5234	P eaten,C eaten	0.8874
Milr1	Cellulose intake,F eaten	0	Cellulose intake,P eaten	0	C eaten,F eaten	0	Cellulose intake,SFA	0	F eaten,SFA	0	Cellulose intake,C eaten	0	P eaten,F eaten	0	C eaten,SFA	0	P eaten,SFA	0	P eaten,C eaten	8e-04
Cd244	Cellulose intake,F eaten	0	Cellulose intake,P eaten	0	Cellulose intake,SFA	0	C eaten,F eaten	0	Cellulose intake,C eaten	0	F eaten,SFA	0	P eaten,F eaten	0	C eaten,SFA	2e-04	P eaten,SFA	2e-04	P eaten,C eaten	0.0234
Oxsm	Cellulose intake,F eaten	0.0102	C eaten,F eaten	0.1562	Cellulose intake,P eaten	0.1656	Cellulose intake,C eaten	0.2076	Cellulose intake,SFA	0.4088	P eaten,F eaten	0.4516	F eaten,SFA	0.564	C eaten,SFA	0.889	P eaten,SFA	0.9468	P eaten,C eaten	0.9926
Ces1f	Cellulose intake,F eaten	0	Cellulose intake,SFA	0	Cellulose intake,P eaten	0	Cellulose intake,C eaten	0	F eaten,SFA	0	C eaten,F eaten	0	P eaten,F eaten	0	C eaten,SFA	0	P eaten,SFA	2e-04	P eaten,C eaten	0.057
Lactb2	Cellulose intake,F eaten	0.0012	Cellulose intake,P eaten	0.002	C eaten,F eaten	0.0058	P eaten,F eaten	0.0066	F eaten,SFA	0.0068	Cellulose intake,SFA	0.0228	Cellulose intake,C eaten	0.0514	P eaten,SFA	0.1852	C eaten,SFA	0.3112	P eaten,C eaten	0.7872
Mut	Cellulose intake,P eaten	0	C eaten,F eaten	2e-04	Cellulose intake,C eaten	6e-04	Cellulose intake,F eaten	0.0022	P eaten,F eaten	0.0054	Cellulose intake,SFA	0.0414	F eaten,SFA	0.0764	P eaten,SFA	0.0824	C eaten,SFA	0.1136	P eaten,C eaten	0.3068
Nub1.1	C eaten,SFA	0.013	P eaten,SFA	0.031	Cellulose intake,SFA	0.0642	Cellulose intake,P eaten	0.235	F eaten,SFA	0.323	Cellulose intake,C eaten	0.5012	P eaten,C eaten	0.6604	Cellulose intake,F eaten	0.7378	C eaten,F eaten	0.8172	P eaten,F eaten	0.869
Fam8a1	Cellulose intake,F eaten	0.0062	Cellulose intake,P eaten	0.0088	P eaten,F eaten	0.0174	C eaten,F eaten	0.0264	F eaten,SFA	0.0278	Cellulose intake,SFA	0.0676	P eaten,SFA	0.1216	Cellulose intake,C eaten	0.132	C eaten,SFA	0.3974	P eaten,C eaten	0.9064
Ltc4s	Cellulose intake,P eaten	0	Cellulose intake,F eaten	2e-04	Cellulose intake,C eaten	2e-04	C eaten,F eaten	0.0016	Cellulose intake,SFA	0.0054	P eaten,F eaten	0.0072	F eaten,SFA	0.024	C eaten,SFA	0.1426	P eaten,SFA	0.144	P eaten,C eaten	0.535
Trim34a.1	Cellulose intake,P eaten	0.0012	Cellulose intake,SFA	0.0066	Cellulose intake,C eaten	0.0098	Cellulose intake,F eaten	0.0722	C eaten,SFA	0.1392	C eaten,F eaten	0.332	F eaten,SFA	0.4508	P eaten,SFA	0.576	P eaten,C eaten	0.6586	P eaten,F eaten	0.6682
Mcemp1	Cellulose intake,F eaten	0	Cellulose intake,P eaten	0	Cellulose intake,SFA	0	F eaten,SFA	0	C eaten,F eaten	0	P eaten,F eaten	0	Cellulose intake,C eaten	0	P eaten,SFA	0	C eaten,SFA	0	P eaten,C eaten	0.0062
Aim2	Cellulose intake,F eaten	0	Cellulose intake,P eaten	0	Cellulose intake,SFA	0	C eaten,F eaten	0	Cellulose intake,C eaten	0	F eaten,SFA	0	P eaten,F eaten	0	C eaten,SFA	8e-04	P eaten,SFA	0.0012	P eaten,C eaten	0.0312
Dpep2.1	C eaten,F eaten	0.0342	Cellulose intake,SFA	0.0514	P eaten,SFA	0.1058	C eaten,SFA	0.1762	P eaten,F eaten	0.197	Cellulose intake,F eaten	0.2002	Cellulose intake,P eaten	0.2136	F eaten,SFA	0.2954	Cellulose intake,C eaten	0.4818	P eaten,C eaten	0.9312
Eif5a2	Cellulose intake,F eaten	0	F eaten,SFA	6e-04	C eaten,F eaten	8e-04	Cellulose intake,P eaten	0.0022	P eaten,F eaten	0.0042	Cellulose intake,SFA	0.006	Cellulose intake,C eaten	0.031	C eaten,SFA	0.5078	P eaten,SFA	0.5808	P eaten,C eaten	0.9338
Pfkfb4	Cellulose intake,F eaten	0	Cellulose intake,P eaten	2e-04	Cellulose intake,SFA	2e-04	C eaten,F eaten	2e-04	Cellulose intake,C eaten	2e-04	F eaten,SFA	8e-04	P eaten,F eaten	0.0042	C eaten,SFA	0.105	P eaten,SFA	0.132	P eaten,C eaten	0.8058
Pcsk9	Cellulose intake,P eaten	0.013	Cellulose intake,C eaten	0.0678	Cellulose intake,SFA	0.2822	P eaten,SFA	0.3886	Cellulose intake,F eaten	0.391	P eaten,F eaten	0.5422	C eaten,SFA	0.6456	C eaten,F eaten	0.6842	F eaten,SFA	0.8502	P eaten,C eaten	0.923
Vmn2r69	C eaten,SFA	0	Cellulose intake,SFA	8e-04	P eaten,SFA	0.0092	C eaten,F eaten	0.0256	Cellulose intake,C eaten	0.0396	P eaten,C eaten	0.0454	Cellulose intake,P eaten	0.0518	F eaten,SFA	0.5292	P eaten,F eaten	0.7466	Cellulose intake,F eaten	0.7544
Atp6v1g3	Cellulose intake,P eaten	0.0168	Cellulose intake,F eaten	0.0904	Cellulose intake,C eaten	0.1484	Cellulose intake,SFA	0.2342	P eaten,SFA	0.491	C eaten,SFA	0.6642	F eaten,SFA	0.8612	P eaten,F eaten	0.9756	C eaten,F eaten	0.9758	P eaten,C eaten	0.9902
Hnrnpk	Cellulose intake,P eaten	0.0258	Cellulose intake,C eaten	0.0622	Cellulose intake,SFA	0.3546	C eaten,SFA	0.5462	P eaten,SFA	0.6138	Cellulose intake,F eaten	0.6144	C eaten,F eaten	0.8572	F eaten,SFA	0.8702	P eaten,F eaten	0.93	P eaten,C eaten	0.9766
Ffar1	Cellulose intake,P eaten	0.0128	Cellulose intake,SFA	0.0854	P eaten,SFA	0.1216	Cellulose intake,C eaten	0.2358	C eaten,SFA	0.4418	Cellulose intake,F eaten	0.589	P eaten,F eaten	0.6736	F eaten,SFA	0.8046	P eaten,C eaten	0.8272	C eaten,F eaten	0.8872
Ppm1k	Cellulose intake,F eaten	0.0286	P eaten,F eaten	0.04	C eaten,F eaten	0.0814	Cellulose intake,P eaten	0.1406	F eaten,SFA	0.2252	Cellulose intake,C eaten	0.2884	Cellulose intake,SFA	0.4084	P eaten,SFA	0.8332	C eaten,SFA	0.8348	P eaten,C eaten	0.9688
Sh3glb1	Cellulose intake,P eaten	0.0288	Cellulose intake,F eaten	0.0522	Cellulose intake,SFA	0.2182	C eaten,F eaten	0.261	Cellulose intake,C eaten	0.2616	P eaten,F eaten	0.3628	F eaten,SFA	0.5096	P eaten,SFA	0.5862	C eaten,SFA	0.7892	P eaten,C eaten	0.9702
Gdpd5	Cellulose intake,P eaten	0.0256	Cellulose intake,SFA	0.1364	Cellulose intake,C eaten	0.1908	Cellulose intake,F eaten	0.2806	P eaten,SFA	0.429	F eaten,SFA	0.5628	C eaten,F eaten	0.6038	C eaten,SFA	0.6104	P eaten,F eaten	0.6166	P eaten,C eaten	0.8556
Foxo6os	P eaten,SFA	0.0052	Cellulose intake,P eaten	0.0282	C eaten,SFA	0.2296	P eaten,C eaten	0.2538	Cellulose intake,C eaten	0.3196	P eaten,F eaten	0.3962	Cellulose intake,SFA	0.4492	F eaten,SFA	0.8982	C eaten,F eaten	0.927	Cellulose intake,F eaten	0.9646
Slc31a2	Cellulose intake,P eaten	0.0148	Cellulose intake,C eaten	0.0758	Cellulose intake,F eaten	0.1052	Cellulose intake,SFA	0.1336	C eaten,F eaten	0.3098	P eaten,F eaten	0.3214	F eaten,SFA	0.354	P eaten,SFA	0.5906	C eaten,SFA	0.6706	P eaten,C eaten	0.9676
Ntpcr	Cellulose intake,P eaten	0.0452	Cellulose intake,C eaten	0.2252	Cellulose intake,SFA	0.3488	Cellulose intake,F eaten	0.4236	C eaten,F eaten	0.6054	C eaten,SFA	0.7326	P eaten,SFA	0.7652	F eaten,SFA	0.8696	P eaten,F eaten	0.8894	P eaten,C eaten	0.969
Ckmt2	Cellulose intake,F eaten	0.0206	Cellulose intake,P eaten	0.137	F eaten,SFA	0.137	Cellulose intake,C eaten	0.3474	C eaten,SFA	0.3476	Cellulose intake,SFA	0.3504	P eaten,SFA	0.4956	P eaten,F eaten	0.5156	C eaten,F eaten	0.5652	P eaten,C eaten	0.9692
Dnaic2	Cellulose intake,P eaten	0.0066	Cellulose intake,C eaten	0.015	C eaten,SFA	0.096	Cellulose intake,SFA	0.1084	Cellulose intake,F eaten	0.1084	P eaten,SFA	0.1306	F eaten,SFA	0.6942	P eaten,F eaten	0.8246	P eaten,C eaten	0.8484	C eaten,F eaten	0.9246
Cckbr	P eaten,SFA	0.015	Cellulose intake,P eaten	0.0234	P eaten,C eaten	0.119	P eaten,F eaten	0.1224	Cellulose intake,C eaten	0.322	Cellulose intake,SFA	0.3692	C eaten,SFA	0.4428	F eaten,SFA	0.8404	C eaten,F eaten	0.9352	Cellulose intake,F eaten	0.9484
B430306N03Rik	Cellulose intake,P eaten	0.0066	Cellulose intake,F eaten	0.0166	Cellulose intake,SFA	0.07	F eaten,SFA	0.0722	P eaten,F eaten	0.0738	C eaten,F eaten	0.0772	Cellulose intake,C eaten	0.1852	P eaten,SFA	0.2532	C eaten,SFA	0.558	P eaten,C eaten	0.9022
Tom1l1	Cellulose intake,SFA	0.0042	Cellulose intake,F eaten	0.0054	Cellulose intake,P eaten	0.0098	Cellulose intake,C eaten	0.0688	F eaten,SFA	0.1484	P eaten,SFA	0.1842	P eaten,F eaten	0.1876	C eaten,F eaten	0.2452	C eaten,SFA	0.515	P eaten,C eaten	0.9046
Apoa2	Cellulose intake,P eaten	0	Cellulose intake,F eaten	0	Cellulose intake,C eaten	0	C eaten,F eaten	0	Cellulose intake,SFA	0	P eaten,F eaten	0	F eaten,SFA	0	P eaten,SFA	0.002	C eaten,SFA	0.0024	P eaten,C eaten	0.0446
Vtn	Cellulose intake,P eaten	0.0068	Cellulose intake,F eaten	0.013	Cellulose intake,SFA	0.0214	Cellulose intake,C eaten	0.0268	F eaten,SFA	0.112	C eaten,F eaten	0.1836	C eaten,SFA	0.2852	P eaten,F eaten	0.3234	P eaten,SFA	0.3998	P eaten,C eaten	0.971
Mir3962	C eaten,F eaten	0.0184	Cellulose intake,F eaten	0.0312	F eaten,SFA	0.0906	P eaten,F eaten	0.122	Cellulose intake,P eaten	0.5192	P eaten,C eaten	0.836	Cellulose intake,C eaten	0.8388	C eaten,SFA	0.9232	Cellulose intake,SFA	0.928	P eaten,SFA	0.938
Hck	Cellulose intake,F eaten	0.0128	Cellulose intake,P eaten	0.0152	Cellulose intake,SFA	0.181	C eaten,F eaten	0.187	Cellulose intake,C eaten	0.1936	P eaten,F eaten	0.276	F eaten,SFA	0.3588	P eaten,SFA	0.6418	C eaten,SFA	0.8138	P eaten,C eaten	0.9688
Il16	Cellulose intake,F eaten	0	Cellulose intake,P eaten	0	Cellulose intake,SFA	0	C eaten,F eaten	0	Cellulose intake,C eaten	0	P eaten,F eaten	2e-04	F eaten,SFA	2e-04	P eaten,SFA	0.0212	C eaten,SFA	0.0282	P eaten,C eaten	0.2354
Tmc5	Cellulose intake,P eaten	0.0168	C eaten,SFA	0.0618	Cellulose intake,C eaten	0.0698	P eaten,SFA	0.0854	Cellulose intake,SFA	0.1448	Cellulose intake,F eaten	0.198	C eaten,F eaten	0.3894	P eaten,C eaten	0.573	F eaten,SFA	0.609	P eaten,F eaten	0.8384
Slc8a1	Cellulose intake,P eaten	0.0074	C eaten,F eaten	0.0076	Cellulose intake,F eaten	0.0168	P eaten,F eaten	0.0242	F eaten,SFA	0.0276	Cellulose intake,C eaten	0.0524	Cellulose intake,SFA	0.083	C eaten,SFA	0.18	P eaten,SFA	0.2566	P eaten,C eaten	0.7512
Il10rb	Cellulose intake,F eaten	0	Cellulose intake,P eaten	0	Cellulose intake,SFA	8e-04	C eaten,F eaten	0.002	P eaten,F eaten	0.0022	Cellulose intake,C eaten	0.0032	F eaten,SFA	0.0072	P eaten,SFA	0.0876	C eaten,SFA	0.367	P eaten,C eaten	0.5338
Pik3ip1	Cellulose intake,F eaten	0	C eaten,F eaten	0	Cellulose intake,SFA	0	Cellulose intake,P eaten	0	F eaten,SFA	0	P eaten,F eaten	0	Cellulose intake,C eaten	0	C eaten,SFA	0.0068	P eaten,SFA	0.0166	P eaten,C eaten	0.463
Asf1b	Cellulose intake,F eaten	0.022	Cellulose intake,P eaten	0.133	C eaten,F eaten	0.1624	Cellulose intake,SFA	0.3068	Cellulose intake,C eaten	0.3196	F eaten,SFA	0.4146	P eaten,F eaten	0.563	C eaten,SFA	0.7414	P eaten,SFA	0.8256	P eaten,C eaten	0.9834
Fcrl1	Cellulose intake,F eaten	0	Cellulose intake,P eaten	2e-04	Cellulose intake,SFA	0.001	Cellulose intake,C eaten	0.0024	F eaten,SFA	0.0076	C eaten,F eaten	0.0148	P eaten,F eaten	0.0254	P eaten,SFA	0.2338	C eaten,SFA	0.2784	P eaten,C eaten	0.8626
Mir5104	C eaten,F eaten	0.0074	P eaten,C eaten	0.031	Cellulose intake,C eaten	0.0636	C eaten,SFA	0.138	Cellulose intake,P eaten	0.1668	P eaten,F eaten	0.3492	P eaten,SFA	0.8744	Cellulose intake,SFA	0.8834	Cellulose intake,F eaten	0.9022	F eaten,SFA	0.9716
Irf8	Cellulose intake,F eaten	0.0016	Cellulose intake,SFA	0.0016	Cellulose intake,P eaten	0.0086	F eaten,SFA	0.0282	P eaten,F eaten	0.0422	C eaten,F eaten	0.0694	P eaten,SFA	0.0824	Cellulose intake,C eaten	0.1656	C eaten,SFA	0.2618	P eaten,C eaten	0.9538
Gm14743	Cellulose intake,P eaten	0.009	Cellulose intake,C eaten	0.0488	Cellulose intake,SFA	0.1334	Cellulose intake,F eaten	0.276	C eaten,SFA	0.8144	P eaten,SFA	0.8962	P eaten,C eaten	0.912	C eaten,F eaten	0.947	P eaten,F eaten	0.9584	F eaten,SFA	0.9832
H2.Ab1	Cellulose intake,P eaten	0.0172	Cellulose intake,F eaten	0.0216	Cellulose intake,SFA	0.0322	Cellulose intake,C eaten	0.1756	F eaten,SFA	0.2284	C eaten,F eaten	0.3326	P eaten,F eaten	0.4368	C eaten,SFA	0.463	P eaten,SFA	0.4886	P eaten,C eaten	0.9678
Olfr1084	Cellulose intake,SFA	0.0012	Cellulose intake,P eaten	0.0156	P eaten,SFA	0.0816	Cellulose intake,C eaten	0.1206	Cellulose intake,F eaten	0.128	C eaten,SFA	0.1604	F eaten,SFA	0.388	P eaten,C eaten	0.7094	P eaten,F eaten	0.7656	C eaten,F eaten	0.8044
Tmod1	Cellulose intake,F eaten	0	Cellulose intake,P eaten	0	F eaten,SFA	0	C eaten,F eaten	0	P eaten,F eaten	0	Cellulose intake,C eaten	0	Cellulose intake,SFA	0	P eaten,SFA	0	C eaten,SFA	0	P eaten,C eaten	0.0012
Cyp4f40	P eaten,SFA	0.017	Cellulose intake,P eaten	0.4064	P eaten,F eaten	0.5204	Cellulose intake,SFA	0.5612	C eaten,SFA	0.7618	F eaten,SFA	0.787	Cellulose intake,F eaten	0.8074	Cellulose intake,C eaten	0.87	C eaten,F eaten	0.938	P eaten,C eaten	0.945
Tpm4	Cellulose intake,F eaten	0.046	Cellulose intake,P eaten	0.0724	Cellulose intake,SFA	0.0844	Cellulose intake,C eaten	0.3152	F eaten,SFA	0.3432	P eaten,SFA	0.444	P eaten,F eaten	0.4556	C eaten,F eaten	0.4556	C eaten,SFA	0.5814	P eaten,C eaten	0.9778
Vmn2r27	Cellulose intake,F eaten	0.014	C eaten,F eaten	0.0714	P eaten,F eaten	0.3194	F eaten,SFA	0.3778	Cellulose intake,P eaten	0.4396	Cellulose intake,C eaten	0.4794	C eaten,SFA	0.5354	Cellulose intake,SFA	0.5616	P eaten,SFA	0.7592	P eaten,C eaten	0.9268
Pcdhb6	Cellulose intake,P eaten	0.0494	Cellulose intake,F eaten	0.1062	Cellulose intake,SFA	0.1462	Cellulose intake,C eaten	0.2016	C eaten,SFA	0.3658	P eaten,SFA	0.5414	F eaten,SFA	0.6726	C eaten,F eaten	0.7646	P eaten,F eaten	0.8442	P eaten,C eaten	0.9392
Dsc2	Cellulose intake,P eaten	0.034	Cellulose intake,SFA	0.0454	Cellulose intake,C eaten	0.0982	Cellulose intake,F eaten	0.128	C eaten,F eaten	0.1862	F eaten,SFA	0.3614	P eaten,F eaten	0.3962	C eaten,SFA	0.4	P eaten,SFA	0.5594	P eaten,C eaten	0.9494
AV320801	C eaten,SFA	0.011	P eaten,SFA	0.0518	Cellulose intake,SFA	0.1956	P eaten,F eaten	0.2504	P eaten,C eaten	0.3492	F eaten,SFA	0.3626	C eaten,F eaten	0.462	Cellulose intake,P eaten	0.6054	Cellulose intake,C eaten	0.639	Cellulose intake,F eaten	0.928
Sell	Cellulose intake,F eaten	0	Cellulose intake,P eaten	0	Cellulose intake,SFA	0	Cellulose intake,C eaten	0	C eaten,F eaten	0	F eaten,SFA	0	P eaten,F eaten	0	C eaten,SFA	8e-04	P eaten,SFA	0.0012	P eaten,C eaten	0.137
Snx6	Cellulose intake,F eaten	0.01	Cellulose intake,P eaten	0.013	Cellulose intake,C eaten	0.0648	C eaten,F eaten	0.0724	Cellulose intake,SFA	0.0758	P eaten,F eaten	0.177	F eaten,SFA	0.2782	C eaten,SFA	0.5234	P eaten,SFA	0.674	P eaten,C eaten	0.8704
Stxbp2	Cellulose intake,P eaten	0.0466	Cellulose intake,F eaten	0.1704	Cellulose intake,C eaten	0.1854	C eaten,F eaten	0.1872	Cellulose intake,SFA	0.2	F eaten,SFA	0.5992	P eaten,F eaten	0.6266	C eaten,SFA	0.7174	P eaten,SFA	0.7576	P eaten,C eaten	0.9536
Smpdl3b	Cellulose intake,F eaten	0	Cellulose intake,P eaten	0	Cellulose intake,C eaten	0	Cellulose intake,SFA	0	C eaten,F eaten	2e-04	F eaten,SFA	8e-04	P eaten,F eaten	8e-04	C eaten,SFA	0.0238	P eaten,SFA	0.0712	P eaten,C eaten	0.5842
Cd180	Cellulose intake,F eaten	0	Cellulose intake,P eaten	0	C eaten,F eaten	0	P eaten,F eaten	0	F eaten,SFA	2e-04	Cellulose intake,C eaten	8e-04	Cellulose intake,SFA	0.0012	P eaten,SFA	0.0998	C eaten,SFA	0.3554	P eaten,C eaten	0.4648
Mup3	Cellulose intake,F eaten	0.002	Cellulose intake,P eaten	0.0152	Cellulose intake,SFA	0.0476	Cellulose intake,C eaten	0.0578	C eaten,F eaten	0.0666	F eaten,SFA	0.1296	P eaten,F eaten	0.1828	P eaten,SFA	0.5426	C eaten,SFA	0.6012	P eaten,C eaten	0.9244
Unc93b1	Cellulose intake,F eaten	0.0052	Cellulose intake,P eaten	0.0148	C eaten,F eaten	0.0284	Cellulose intake,SFA	0.031	F eaten,SFA	0.0482	Cellulose intake,C eaten	0.1052	P eaten,F eaten	0.1174	P eaten,SFA	0.4592	C eaten,SFA	0.5124	P eaten,C eaten	0.9368
Cdr2	Cellulose intake,F eaten	0	Cellulose intake,P eaten	0	Cellulose intake,SFA	0	Cellulose intake,C eaten	2e-04	F eaten,SFA	0.0342	C eaten,F eaten	0.0408	P eaten,F eaten	0.1318	P eaten,SFA	0.2092	C eaten,SFA	0.3196	P eaten,C eaten	0.9088
C130050O18Rik	Cellulose intake,F eaten	0	Cellulose intake,P eaten	0	Cellulose intake,C eaten	0	F eaten,SFA	2e-04	Cellulose intake,SFA	2e-04	C eaten,F eaten	2e-04	P eaten,F eaten	8e-04	P eaten,SFA	0.0458	C eaten,SFA	0.089	P eaten,C eaten	0.6434
Papd4	Cellulose intake,P eaten	0.0384	Cellulose intake,F eaten	0.1342	Cellulose intake,C eaten	0.138	Cellulose intake,SFA	0.1496	C eaten,F eaten	0.2618	C eaten,SFA	0.6202	P eaten,F eaten	0.6874	F eaten,SFA	0.6936	P eaten,SFA	0.7894	P eaten,C eaten	0.954
X5430401F13Rik	Cellulose intake,P eaten	0.0492	P eaten,SFA	0.0668	P eaten,F eaten	0.2304	P eaten,C eaten	0.3094	Cellulose intake,C eaten	0.601	C eaten,SFA	0.7762	Cellulose intake,SFA	0.8272	C eaten,F eaten	0.9698	Cellulose intake,F eaten	0.98	F eaten,SFA	0.9812
Timp4	Cellulose intake,F eaten	0	Cellulose intake,SFA	0.0012	Cellulose intake,P eaten	0.0012	Cellulose intake,C eaten	0.01	C eaten,F eaten	0.0412	F eaten,SFA	0.0446	P eaten,F eaten	0.1538	P eaten,SFA	0.4038	C eaten,SFA	0.4372	P eaten,C eaten	0.9746
Rrh	Cellulose intake,P eaten	0.0042	P eaten,SFA	0.219	P eaten,F eaten	0.318	Cellulose intake,C eaten	0.375	P eaten,C eaten	0.569	Cellulose intake,SFA	0.6628	Cellulose intake,F eaten	0.8034	C eaten,SFA	0.9132	C eaten,F eaten	0.938	F eaten,SFA	0.9858
Kcnab2	Cellulose intake,F eaten	0	Cellulose intake,SFA	0	C eaten,F eaten	0	F eaten,SFA	0	Cellulose intake,P eaten	0	P eaten,F eaten	0	Cellulose intake,C eaten	0	C eaten,SFA	0.0032	P eaten,SFA	0.0056	P eaten,C eaten	0.5678
Olfr734	Cellulose intake,P eaten	0.0098	Cellulose intake,C eaten	0.0782	Cellulose intake,F eaten	0.1134	Cellulose intake,SFA	0.282	C eaten,SFA	0.3588	P eaten,SFA	0.4292	P eaten,C eaten	0.6926	C eaten,F eaten	0.7118	P eaten,F eaten	0.8704	F eaten,SFA	0.9486
Fxyd5	Cellulose intake,F eaten	0	Cellulose intake,P eaten	0	Cellulose intake,SFA	0	F eaten,SFA	2e-04	P eaten,F eaten	2e-04	Cellulose intake,C eaten	8e-04	C eaten,F eaten	8e-04	P eaten,SFA	0.0076	C eaten,SFA	0.073	P eaten,C eaten	0.621
Crxos	P eaten,SFA	0.0204	Cellulose intake,SFA	0.0258	C eaten,SFA	0.0538	Cellulose intake,F eaten	0.0706	Cellulose intake,P eaten	0.0928	F eaten,SFA	0.1284	Cellulose intake,C eaten	0.185	C eaten,F eaten	0.3864	P eaten,F eaten	0.4498	P eaten,C eaten	0.6246
Olfr535	Cellulose intake,C eaten	0.0128	Cellulose intake,P eaten	0.0258	C eaten,SFA	0.0526	P eaten,SFA	0.0788	Cellulose intake,SFA	0.0966	Cellulose intake,F eaten	0.341	F eaten,SFA	0.3646	C eaten,F eaten	0.9116	P eaten,C eaten	0.9302	P eaten,F eaten	0.9348
Rnf41	Cellulose intake,SFA	0.0012	P eaten,SFA	0.009	F eaten,SFA	0.0304	Cellulose intake,F eaten	0.0474	C eaten,SFA	0.0628	C eaten,F eaten	0.1446	P eaten,F eaten	0.2522	Cellulose intake,P eaten	0.4592	Cellulose intake,C eaten	0.7436	P eaten,C eaten	0.9858
Gys1	Cellulose intake,P eaten	0.0234	Cellulose intake,SFA	0.1002	Cellulose intake,F eaten	0.2046	Cellulose intake,C eaten	0.2272	F eaten,SFA	0.6108	P eaten,SFA	0.6418	P eaten,F eaten	0.7452	C eaten,SFA	0.7748	C eaten,F eaten	0.8466	P eaten,C eaten	0.986
Apoa1	Cellulose intake,SFA	0.0178	Cellulose intake,P eaten	0.0634	Cellulose intake,F eaten	0.0682	Cellulose intake,C eaten	0.2154	C eaten,SFA	0.5896	P eaten,SFA	0.634	F eaten,SFA	0.8112	C eaten,F eaten	0.9842	P eaten,F eaten	0.9856	P eaten,C eaten	0.996
Olfr1030	C eaten,F eaten	0.0488	P eaten,F eaten	0.3486	F eaten,SFA	0.4112	Cellulose intake,F eaten	0.532	P eaten,C eaten	0.5594	C eaten,SFA	0.6282	Cellulose intake,P eaten	0.6854	Cellulose intake,C eaten	0.8532	P eaten,SFA	0.9138	Cellulose intake,SFA	0.9858
Naip5	Cellulose intake,F eaten	0.001	Cellulose intake,P eaten	0.0068	Cellulose intake,C eaten	0.0188	F eaten,SFA	0.0542	Cellulose intake,SFA	0.07	C eaten,F eaten	0.162	P eaten,F eaten	0.306	C eaten,SFA	0.3766	P eaten,SFA	0.547	P eaten,C eaten	0.9654
Fbp1	Cellulose intake,F eaten	0	Cellulose intake,P eaten	0	C eaten,F eaten	2e-04	Cellulose intake,SFA	6e-04	Cellulose intake,C eaten	8e-04	F eaten,SFA	8e-04	P eaten,F eaten	0.0056	P eaten,SFA	0.0584	C eaten,SFA	0.1372	P eaten,C eaten	0.5678
Rac3	Cellulose intake,F eaten	0.0066	C eaten,F eaten	0.023	Cellulose intake,P eaten	0.0566	F eaten,SFA	0.1144	P eaten,F eaten	0.173	Cellulose intake,C eaten	0.2162	Cellulose intake,SFA	0.2388	C eaten,SFA	0.5896	P eaten,SFA	0.7468	P eaten,C eaten	0.9538
Ghr	Cellulose intake,P eaten	0.0012	Cellulose intake,F eaten	0.0032	C eaten,F eaten	0.0148	Cellulose intake,C eaten	0.0168	P eaten,F eaten	0.052	Cellulose intake,SFA	0.0728	F eaten,SFA	0.1084	P eaten,SFA	0.393	C eaten,SFA	0.4322	P eaten,C eaten	0.7956
Vmn1r39	Cellulose intake,P eaten	0.0066	P eaten,SFA	0.0172	Cellulose intake,SFA	0.0266	C eaten,SFA	0.0584	Cellulose intake,C eaten	0.1028	Cellulose intake,F eaten	0.1546	F eaten,SFA	0.3292	P eaten,C eaten	0.7586	P eaten,F eaten	0.8518	C eaten,F eaten	0.8996
Olfr1213	Cellulose intake,SFA	0	Cellulose intake,P eaten	8e-04	Cellulose intake,C eaten	0.0012	Cellulose intake,F eaten	0.027	C eaten,SFA	0.26	C eaten,F eaten	0.6914	P eaten,SFA	0.698	P eaten,C eaten	0.7464	F eaten,SFA	0.8084	P eaten,F eaten	0.8466
F7	Cellulose intake,F eaten	0.021	Cellulose intake,P eaten	0.07	C eaten,F eaten	0.1654	Cellulose intake,SFA	0.2616	Cellulose intake,C eaten	0.2794	F eaten,SFA	0.2936	P eaten,F eaten	0.3892	P eaten,SFA	0.5478	C eaten,SFA	0.6706	P eaten,C eaten	0.9778
Ap1s2	Cellulose intake,F eaten	0	Cellulose intake,P eaten	0	C eaten,F eaten	0	Cellulose intake,SFA	0	F eaten,SFA	0	P eaten,F eaten	0	Cellulose intake,C eaten	0	P eaten,SFA	8e-04	C eaten,SFA	0.0032	P eaten,C eaten	0.0994
Capza1	Cellulose intake,F eaten	0.017	Cellulose intake,P eaten	0.0264	C eaten,F eaten	0.0432	P eaten,F eaten	0.0838	Cellulose intake,C eaten	0.108	F eaten,SFA	0.2248	Cellulose intake,SFA	0.2888	P eaten,SFA	0.593	C eaten,SFA	0.7514	P eaten,C eaten	0.9492
Pvrl3	Cellulose intake,F eaten	0	C eaten,F eaten	2e-04	Cellulose intake,P eaten	2e-04	Cellulose intake,SFA	8e-04	Cellulose intake,C eaten	0.0012	F eaten,SFA	0.0012	P eaten,F eaten	0.01	C eaten,SFA	0.2754	P eaten,SFA	0.3296	P eaten,C eaten	0.8138
S100a6	Cellulose intake,F eaten	0	Cellulose intake,P eaten	2e-04	Cellulose intake,C eaten	8e-04	Cellulose intake,SFA	8e-04	C eaten,F eaten	0.0012	P eaten,F eaten	0.0112	F eaten,SFA	0.0138	C eaten,SFA	0.038	P eaten,SFA	0.1574	P eaten,C eaten	0.5942
Gm11827	Cellulose intake,P eaten	0.041	C eaten,F eaten	0.0816	P eaten,F eaten	0.138	Cellulose intake,F eaten	0.3208	Cellulose intake,C eaten	0.3274	P eaten,SFA	0.5286	C eaten,SFA	0.6128	F eaten,SFA	0.6496	Cellulose intake,SFA	0.7178	P eaten,C eaten	0.8596
Fcho1	Cellulose intake,P eaten	0.014	Cellulose intake,F eaten	0.0286	Cellulose intake,SFA	0.0334	Cellulose intake,C eaten	0.0774	P eaten,SFA	0.342	F eaten,SFA	0.3922	C eaten,SFA	0.4104	P eaten,F eaten	0.725	C eaten,F eaten	0.8528	P eaten,C eaten	0.9866
Serpinf2	Cellulose intake,F eaten	0.0238	Cellulose intake,P eaten	0.0636	Cellulose intake,SFA	0.171	Cellulose intake,C eaten	0.3428	F eaten,SFA	0.7606	C eaten,F eaten	0.823	P eaten,SFA	0.8524	P eaten,F eaten	0.9104	C eaten,SFA	0.9226	P eaten,C eaten	0.9978
Ms4a12	Cellulose intake,P eaten	0.0308	P eaten,SFA	0.2358	Cellulose intake,SFA	0.322	Cellulose intake,C eaten	0.5286	C eaten,SFA	0.5288	P eaten,C eaten	0.9652	Cellulose intake,F eaten	0.966	P eaten,F eaten	0.9746	F eaten,SFA	0.975	C eaten,F eaten	0.9964
Maml2	Cellulose intake,P eaten	0.0106	Cellulose intake,F eaten	0.0134	C eaten,F eaten	0.0492	P eaten,F eaten	0.0854	F eaten,SFA	0.1338	Cellulose intake,SFA	0.171	Cellulose intake,C eaten	0.2068	P eaten,SFA	0.5234	C eaten,SFA	0.6894	P eaten,C eaten	0.882
Ttr	Cellulose intake,P eaten	0	Cellulose intake,F eaten	2e-04	Cellulose intake,C eaten	2e-04	Cellulose intake,SFA	2e-04	C eaten,F eaten	8e-04	P eaten,F eaten	0.0094	F eaten,SFA	0.0098	C eaten,SFA	0.0366	P eaten,SFA	0.0666	P eaten,C eaten	0.434
Fpr.rs4	Cellulose intake,P eaten	0.0352	Cellulose intake,C eaten	0.2934	Cellulose intake,F eaten	0.3074	Cellulose intake,SFA	0.6598	P eaten,F eaten	0.6656	P eaten,C eaten	0.7798	C eaten,F eaten	0.8376	C eaten,SFA	0.9378	P eaten,SFA	0.9418	F eaten,SFA	0.9832
Adam8	Cellulose intake,F eaten	0	Cellulose intake,P eaten	0	C eaten,F eaten	0	Cellulose intake,SFA	0	F eaten,SFA	0	Cellulose intake,C eaten	0	P eaten,F eaten	0	P eaten,SFA	0	C eaten,SFA	0	P eaten,C eaten	0.002
Acap3	Cellulose intake,P eaten	0.0498	Cellulose intake,F eaten	0.1594	Cellulose intake,C eaten	0.1594	Cellulose intake,SFA	0.3222	C eaten,F eaten	0.4636	C eaten,SFA	0.6866	P eaten,F eaten	0.699	F eaten,SFA	0.7746	P eaten,SFA	0.7928	P eaten,C eaten	0.97
Tmco1.1	P eaten,SFA	0.0142	C eaten,SFA	0.016	Cellulose intake,P eaten	0.0644	Cellulose intake,SFA	0.07	F eaten,SFA	0.3028	Cellulose intake,C eaten	0.4936	P eaten,C eaten	0.6846	Cellulose intake,F eaten	0.8322	C eaten,F eaten	0.8754	P eaten,F eaten	0.8866
Krtap16.1	P eaten,SFA	0.013	Cellulose intake,SFA	0.0816	C eaten,SFA	0.1132	Cellulose intake,P eaten	0.1482	P eaten,C eaten	0.5466	Cellulose intake,C eaten	0.7332	F eaten,SFA	0.7896	P eaten,F eaten	0.8014	C eaten,F eaten	0.8974	Cellulose intake,F eaten	0.946
Zbtb3	C eaten,F eaten	0.0322	Cellulose intake,F eaten	0.0832	F eaten,SFA	0.294	Cellulose intake,P eaten	0.3274	Cellulose intake,C eaten	0.3796	P eaten,F eaten	0.3976	Cellulose intake,SFA	0.6242	C eaten,SFA	0.6312	P eaten,SFA	0.9312	P eaten,C eaten	0.9672
Cd86	Cellulose intake,F eaten	0	Cellulose intake,P eaten	0	C eaten,F eaten	0	F eaten,SFA	0	Cellulose intake,SFA	0	Cellulose intake,C eaten	0	P eaten,F eaten	2e-04	C eaten,SFA	0.036	P eaten,SFA	0.0574	P eaten,C eaten	0.5694
Vmn1r18	Cellulose intake,SFA	0.0032	Cellulose intake,F eaten	0.011	Cellulose intake,P eaten	0.019	P eaten,SFA	0.031	Cellulose intake,C eaten	0.088	C eaten,SFA	0.1096	F eaten,SFA	0.2452	C eaten,F eaten	0.4156	P eaten,F eaten	0.4984	P eaten,C eaten	0.7292
X1700067P10Rik	C eaten,SFA	0.0152	Cellulose intake,SFA	0.123	Cellulose intake,P eaten	0.145	Cellulose intake,C eaten	0.1556	P eaten,SFA	0.2496	Cellulose intake,F eaten	0.263	F eaten,SFA	0.4676	C eaten,F eaten	0.5012	P eaten,C eaten	0.8118	P eaten,F eaten	0.8614
Kifc5b	C eaten,F eaten	0.0444	P eaten,F eaten	0.2252	C eaten,SFA	0.4478	P eaten,C eaten	0.5436	F eaten,SFA	0.5922	P eaten,SFA	0.7558	Cellulose intake,C eaten	0.7748	Cellulose intake,P eaten	0.8102	Cellulose intake,F eaten	0.8282	Cellulose intake,SFA	0.9338
Foxred2	Cellulose intake,P eaten	0.0386	C eaten,F eaten	0.113	Cellulose intake,C eaten	0.1506	Cellulose intake,SFA	0.2116	Cellulose intake,F eaten	0.2848	F eaten,SFA	0.3564	P eaten,F eaten	0.3662	C eaten,SFA	0.4344	P eaten,SFA	0.4378	P eaten,C eaten	0.9344
Kcnk13	Cellulose intake,F eaten	0	Cellulose intake,P eaten	0	Cellulose intake,C eaten	0	C eaten,F eaten	0	Cellulose intake,SFA	0	F eaten,SFA	0	P eaten,F eaten	0	P eaten,SFA	0.0032	C eaten,SFA	0.0042	P eaten,C eaten	0.0786
Tmem106a	Cellulose intake,F eaten	0	F eaten,SFA	2e-04	C eaten,F eaten	2e-04	P eaten,F eaten	8e-04	Cellulose intake,SFA	8e-04	Cellulose intake,P eaten	8e-04	Cellulose intake,C eaten	0.0344	P eaten,SFA	0.0748	C eaten,SFA	0.2148	P eaten,C eaten	0.8214
Agmat	Cellulose intake,P eaten	0.0206	Cellulose intake,C eaten	0.111	P eaten,F eaten	0.1484	C eaten,F eaten	0.1506	P eaten,SFA	0.2926	Cellulose intake,F eaten	0.3262	F eaten,SFA	0.4284	Cellulose intake,SFA	0.5194	C eaten,SFA	0.6232	P eaten,C eaten	0.8506
Lyve1	Cellulose intake,P eaten	0.0096	Cellulose intake,F eaten	0.1156	C eaten,F eaten	0.1504	Cellulose intake,C eaten	0.1986	Cellulose intake,SFA	0.2344	P eaten,F eaten	0.2504	F eaten,SFA	0.5006	P eaten,SFA	0.583	C eaten,SFA	0.6832	P eaten,C eaten	0.8378
Apon	Cellulose intake,P eaten	0.0096	Cellulose intake,F eaten	0.0518	C eaten,F eaten	0.1232	Cellulose intake,C eaten	0.1476	P eaten,F eaten	0.3388	P eaten,SFA	0.4152	F eaten,SFA	0.4982	Cellulose intake,SFA	0.609	C eaten,SFA	0.7204	P eaten,C eaten	0.922
Olfr1312	C eaten,F eaten	0.0088	Cellulose intake,P eaten	0.0412	C eaten,SFA	0.0542	Cellulose intake,F eaten	0.0558	F eaten,SFA	0.0796	P eaten,SFA	0.0832	Cellulose intake,SFA	0.1276	Cellulose intake,C eaten	0.133	P eaten,F eaten	0.1472	P eaten,C eaten	0.562
Pla2g4a	Cellulose intake,F eaten	0	F eaten,SFA	0	Cellulose intake,SFA	0	C eaten,F eaten	0	Cellulose intake,P eaten	0	P eaten,F eaten	2e-04	Cellulose intake,C eaten	2e-04	C eaten,SFA	0.0532	P eaten,SFA	0.0814	P eaten,C eaten	0.579
Matn4	C eaten,SFA	0	P eaten,SFA	0	Cellulose intake,SFA	0	Cellulose intake,P eaten	0.0154	F eaten,SFA	0.0724	Cellulose intake,C eaten	0.0826	Cellulose intake,F eaten	0.4806	P eaten,C eaten	0.5336	P eaten,F eaten	0.631	C eaten,F eaten	0.7636
Klhl38.1	Cellulose intake,F eaten	0	C eaten,F eaten	0	P eaten,F eaten	0	F eaten,SFA	0	Cellulose intake,P eaten	0	Cellulose intake,C eaten	0	Cellulose intake,SFA	2e-04	C eaten,SFA	0.0062	P eaten,SFA	0.0474	P eaten,C eaten	0.24
Lpar5	Cellulose intake,SFA	0.0068	Cellulose intake,F eaten	0.0096	C eaten,F eaten	0.01	Cellulose intake,P eaten	0.015	F eaten,SFA	0.0264	Cellulose intake,C eaten	0.0918	P eaten,F eaten	0.1546	C eaten,SFA	0.1936	P eaten,SFA	0.3546	P eaten,C eaten	0.9022
Rps4x	Cellulose intake,P eaten	0.0206	P eaten,F eaten	0.081	Cellulose intake,F eaten	0.1706	C eaten,F eaten	0.1808	Cellulose intake,C eaten	0.209	F eaten,SFA	0.5046	P eaten,SFA	0.5268	Cellulose intake,SFA	0.594	C eaten,SFA	0.7622	P eaten,C eaten	0.8398
LOC100041057	Cellulose intake,F eaten	0	P eaten,F eaten	0	Cellulose intake,P eaten	0	C eaten,F eaten	0	F eaten,SFA	0	Cellulose intake,C eaten	2e-04	Cellulose intake,SFA	2e-04	P eaten,SFA	0.0204	C eaten,SFA	0.0704	P eaten,C eaten	0.247
Sco1	Cellulose intake,P eaten	0.0402	Cellulose intake,SFA	0.0776	Cellulose intake,C eaten	0.1144	Cellulose intake,F eaten	0.205	C eaten,F eaten	0.5334	F eaten,SFA	0.628	P eaten,SFA	0.6742	C eaten,SFA	0.6906	P eaten,F eaten	0.7954	P eaten,C eaten	0.989
Grb14	Cellulose intake,P eaten	0	P eaten,SFA	0.0236	Cellulose intake,C eaten	0.0248	P eaten,F eaten	0.0296	Cellulose intake,SFA	0.038	Cellulose intake,F eaten	0.059	C eaten,F eaten	0.4284	F eaten,SFA	0.4358	P eaten,C eaten	0.4856	C eaten,SFA	0.729
Sirpb1b	Cellulose intake,F eaten	0	Cellulose intake,P eaten	0	C eaten,F eaten	0	Cellulose intake,SFA	0	Cellulose intake,C eaten	0	F eaten,SFA	0	P eaten,F eaten	0	C eaten,SFA	2e-04	P eaten,SFA	8e-04	P eaten,C eaten	0.057
Ccr5	C eaten,F eaten	0.0094	Cellulose intake,F eaten	0.0096	Cellulose intake,P eaten	0.0108	P eaten,F eaten	0.0288	F eaten,SFA	0.07	Cellulose intake,C eaten	0.1476	Cellulose intake,SFA	0.2064	P eaten,SFA	0.448	C eaten,SFA	0.6674	P eaten,C eaten	0.8516
G630090E17Rik	Cellulose intake,P eaten	0.0094	Cellulose intake,F eaten	0.031	C eaten,F eaten	0.0354	P eaten,F eaten	0.0518	Cellulose intake,C eaten	0.0996	F eaten,SFA	0.1652	Cellulose intake,SFA	0.297	P eaten,SFA	0.4844	C eaten,SFA	0.74	P eaten,C eaten	0.886
Lims1	C eaten,F eaten	0.0068	Cellulose intake,F eaten	0.0494	Cellulose intake,P eaten	0.1504	P eaten,F eaten	0.2548	Cellulose intake,C eaten	0.2656	F eaten,SFA	0.3064	Cellulose intake,SFA	0.4848	C eaten,SFA	0.5962	P eaten,C eaten	0.9064	P eaten,SFA	0.9302
Lyz1	Cellulose intake,F eaten	0.0014	Cellulose intake,P eaten	0.003	Cellulose intake,SFA	0.0086	Cellulose intake,C eaten	0.0314	C eaten,F eaten	0.0764	F eaten,SFA	0.112	P eaten,F eaten	0.1722	C eaten,SFA	0.328	P eaten,SFA	0.3298	P eaten,C eaten	0.8574
Rmdn2	Cellulose intake,P eaten	0.008	Cellulose intake,F eaten	0.0126	P eaten,F eaten	0.0758	F eaten,SFA	0.126	C eaten,F eaten	0.1954	Cellulose intake,C eaten	0.223	Cellulose intake,SFA	0.2342	P eaten,SFA	0.4788	C eaten,SFA	0.804	P eaten,C eaten	0.9076
Foxm1	Cellulose intake,F eaten	0.038	Cellulose intake,SFA	0.0818	Cellulose intake,P eaten	0.0982	Cellulose intake,C eaten	0.1536	C eaten,SFA	0.2108	P eaten,SFA	0.4134	F eaten,SFA	0.4432	C eaten,F eaten	0.9466	P eaten,F eaten	0.979	P eaten,C eaten	0.9958
Kcnn2	Cellulose intake,F eaten	0.0092	Cellulose intake,P eaten	0.0174	Cellulose intake,C eaten	0.0736	C eaten,F eaten	0.1966	Cellulose intake,SFA	0.2552	P eaten,F eaten	0.2966	F eaten,SFA	0.3858	P eaten,SFA	0.7412	C eaten,SFA	0.7514	P eaten,C eaten	0.9662
Gzma	Cellulose intake,F eaten	0	Cellulose intake,P eaten	0	Cellulose intake,SFA	0	F eaten,SFA	0	C eaten,F eaten	0	Cellulose intake,C eaten	0	P eaten,F eaten	0	C eaten,SFA	8e-04	P eaten,SFA	8e-04	P eaten,C eaten	0.179
Fgr	Cellulose intake,F eaten	0	Cellulose intake,P eaten	8e-04	Cellulose intake,SFA	0.0012	Cellulose intake,C eaten	0.0062	F eaten,SFA	0.0068	C eaten,F eaten	0.0282	P eaten,F eaten	0.0608	P eaten,SFA	0.1002	C eaten,SFA	0.2616	P eaten,C eaten	0.933
Nudt12	Cellulose intake,P eaten	0.014	Cellulose intake,C eaten	0.0682	Cellulose intake,F eaten	0.1142	Cellulose intake,SFA	0.1792	C eaten,F eaten	0.2114	P eaten,F eaten	0.4768	F eaten,SFA	0.5944	C eaten,SFA	0.7422	P eaten,SFA	0.7706	P eaten,C eaten	0.9556
Proz	Cellulose intake,F eaten	0	Cellulose intake,P eaten	0	Cellulose intake,SFA	2e-04	Cellulose intake,C eaten	2e-04	F eaten,SFA	0.0328	C eaten,F eaten	0.0722	P eaten,F eaten	0.122	P eaten,SFA	0.2068	C eaten,SFA	0.3468	P eaten,C eaten	0.9298
Cpa3	Cellulose intake,F eaten	0	F eaten,SFA	0	C eaten,F eaten	0	P eaten,F eaten	0	Cellulose intake,P eaten	0	Cellulose intake,SFA	0	Cellulose intake,C eaten	8e-04	P eaten,SFA	0.0418	C eaten,SFA	0.0558	P eaten,C eaten	0.2552
Rprml	Cellulose intake,P eaten	0.0428	Cellulose intake,C eaten	0.158	Cellulose intake,SFA	0.499	C eaten,SFA	0.8426	P eaten,SFA	0.8528	Cellulose intake,F eaten	0.8986	P eaten,C eaten	0.9136	C eaten,F eaten	0.959	P eaten,F eaten	0.9614	F eaten,SFA	0.997
X1520401A03Rik	P eaten,SFA	0.0058	Cellulose intake,P eaten	0.016	P eaten,C eaten	0.0406	C eaten,SFA	0.1126	Cellulose intake,SFA	0.1716	P eaten,F eaten	0.2988	Cellulose intake,C eaten	0.308	F eaten,SFA	0.472	C eaten,F eaten	0.8138	Cellulose intake,F eaten	0.974
Cyp1a2	Cellulose intake,F eaten	0	Cellulose intake,P eaten	0	Cellulose intake,SFA	0	Cellulose intake,C eaten	0	F eaten,SFA	0	C eaten,F eaten	0	P eaten,F eaten	0	P eaten,SFA	8e-04	C eaten,SFA	0.0012	P eaten,C eaten	0.0702
Pou3f1	Cellulose intake,P eaten	0.0276	Cellulose intake,C eaten	0.0474	P eaten,SFA	0.361	Cellulose intake,SFA	0.363	Cellulose intake,F eaten	0.3944	C eaten,SFA	0.58	P eaten,C eaten	0.8498	F eaten,SFA	0.8834	C eaten,F eaten	0.9306	P eaten,F eaten	0.95
Car13	Cellulose intake,F eaten	0	Cellulose intake,SFA	8e-04	Cellulose intake,P eaten	8e-04	Cellulose intake,C eaten	0.002	C eaten,F eaten	0.0044	F eaten,SFA	0.0064	P eaten,F eaten	0.0164	C eaten,SFA	0.301	P eaten,SFA	0.443	P eaten,C eaten	0.9232
Oit1	Cellulose intake,F eaten	0.017	C eaten,F eaten	0.0854	Cellulose intake,C eaten	0.1814	Cellulose intake,P eaten	0.2526	C eaten,SFA	0.2786	F eaten,SFA	0.332	P eaten,SFA	0.3824	P eaten,F eaten	0.4056	Cellulose intake,SFA	0.4094	P eaten,C eaten	0.7736
Serpinc1	Cellulose intake,F eaten	0	Cellulose intake,P eaten	0	Cellulose intake,SFA	0	Cellulose intake,C eaten	0	C eaten,F eaten	0	P eaten,F eaten	0	F eaten,SFA	0	P eaten,SFA	0.002	C eaten,SFA	0.0058	P eaten,C eaten	0.1188
Rpl7.1	Cellulose intake,P eaten	0.038	Cellulose intake,C eaten	0.1562	P eaten,SFA	0.2316	Cellulose intake,SFA	0.2402	C eaten,SFA	0.3512	Cellulose intake,F eaten	0.8566	P eaten,C eaten	0.8582	C eaten,F eaten	0.9672	F eaten,SFA	0.9702	P eaten,F eaten	0.9786
Hook1	Cellulose intake,F eaten	0.0128	Cellulose intake,P eaten	0.024	C eaten,F eaten	0.0318	Cellulose intake,C eaten	0.038	Cellulose intake,SFA	0.0682	F eaten,SFA	0.0694	P eaten,F eaten	0.0856	C eaten,SFA	0.298	P eaten,SFA	0.3522	P eaten,C eaten	0.892
Ube2q1	Cellulose intake,F eaten	0.0278	Cellulose intake,SFA	0.0458	Cellulose intake,P eaten	0.092	F eaten,SFA	0.3008	P eaten,SFA	0.4022	Cellulose intake,C eaten	0.4038	C eaten,F eaten	0.5992	C eaten,SFA	0.613	P eaten,F eaten	0.641	P eaten,C eaten	0.9878
Emb	Cellulose intake,F eaten	0	C eaten,F eaten	0	Cellulose intake,P eaten	0	Cellulose intake,SFA	0	F eaten,SFA	0	Cellulose intake,C eaten	0	P eaten,F eaten	0	C eaten,SFA	0.01	P eaten,SFA	0.0112	P eaten,C eaten	0.308
Cyp4f15	C eaten,F eaten	0	Cellulose intake,P eaten	0	Cellulose intake,F eaten	0	Cellulose intake,C eaten	0	P eaten,F eaten	0	F eaten,SFA	0.0022	Cellulose intake,SFA	0.01	P eaten,SFA	0.0296	P eaten,C eaten	0.0536	C eaten,SFA	0.0922
Fem1c	Cellulose intake,P eaten	0.0012	Cellulose intake,SFA	0.008	Cellulose intake,F eaten	0.0154	Cellulose intake,C eaten	0.0406	P eaten,F eaten	0.0662	F eaten,SFA	0.084	C eaten,F eaten	0.1052	P eaten,SFA	0.1908	C eaten,SFA	0.4174	P eaten,C eaten	0.8562
Clic1	Cellulose intake,P eaten	0	Cellulose intake,SFA	2e-04	Cellulose intake,C eaten	2e-04	Cellulose intake,F eaten	6e-04	P eaten,F eaten	0.0066	P eaten,SFA	0.015	F eaten,SFA	0.017	C eaten,F eaten	0.0376	C eaten,SFA	0.0802	P eaten,C eaten	0.4866
Kmo	Cellulose intake,P eaten	0.0316	Cellulose intake,F eaten	0.0862	C eaten,F eaten	0.1052	Cellulose intake,C eaten	0.1716	P eaten,F eaten	0.2272	Cellulose intake,SFA	0.4618	F eaten,SFA	0.4922	P eaten,SFA	0.5642	C eaten,SFA	0.6974	P eaten,C eaten	0.8934
Nlrp3	C eaten,F eaten	0	Cellulose intake,F eaten	0	Cellulose intake,C eaten	0	Cellulose intake,P eaten	0	Cellulose intake,SFA	0	F eaten,SFA	0	P eaten,F eaten	0	C eaten,SFA	8e-04	P eaten,SFA	0.0162	P eaten,C eaten	0.0666
Met	Cellulose intake,P eaten	0.0454	Cellulose intake,F eaten	0.23	Cellulose intake,C eaten	0.274	P eaten,F eaten	0.388	Cellulose intake,SFA	0.4032	C eaten,F eaten	0.5214	P eaten,SFA	0.6146	F eaten,SFA	0.639	C eaten,SFA	0.8372	P eaten,C eaten	0.9672
Plod1	Cellulose intake,P eaten	0.0022	Cellulose intake,F eaten	0.0098	Cellulose intake,SFA	0.0172	C eaten,F eaten	0.0204	Cellulose intake,C eaten	0.0208	F eaten,SFA	0.0518	P eaten,F eaten	0.0896	P eaten,SFA	0.2696	C eaten,SFA	0.3804	P eaten,C eaten	0.8726
Cytip	Cellulose intake,F eaten	0	P eaten,F eaten	0	C eaten,F eaten	2e-04	Cellulose intake,P eaten	2e-04	F eaten,SFA	2e-04	Cellulose intake,SFA	2e-04	Cellulose intake,C eaten	0.0026	P eaten,SFA	0.0404	C eaten,SFA	0.0816	P eaten,C eaten	0.6362
Sgk2	Cellulose intake,F eaten	0	Cellulose intake,P eaten	0	C eaten,F eaten	0	F eaten,SFA	0	P eaten,F eaten	0	Cellulose intake,C eaten	0	Cellulose intake,SFA	2e-04	P eaten,SFA	0.0464	C eaten,SFA	0.0678	P eaten,C eaten	0.3788
Slc50a1	Cellulose intake,P eaten	0.0208	Cellulose intake,C eaten	0.1496	Cellulose intake,SFA	0.1506	Cellulose intake,F eaten	0.2568	P eaten,F eaten	0.556	C eaten,F eaten	0.586	F eaten,SFA	0.6342	P eaten,SFA	0.7316	C eaten,SFA	0.8456	P eaten,C eaten	0.9836
Catsperg2	C eaten,F eaten	0.038	Cellulose intake,F eaten	0.2716	P eaten,F eaten	0.3842	C eaten,SFA	0.5142	Cellulose intake,P eaten	0.5398	F eaten,SFA	0.5446	Cellulose intake,C eaten	0.6578	P eaten,SFA	0.7264	Cellulose intake,SFA	0.7784	P eaten,C eaten	0.805
Ndufa4l2	Cellulose intake,F eaten	0	Cellulose intake,P eaten	0	Cellulose intake,C eaten	0	Cellulose intake,SFA	0	C eaten,F eaten	0	F eaten,SFA	2e-04	P eaten,F eaten	8e-04	C eaten,SFA	0.0236	P eaten,SFA	0.0688	P eaten,C eaten	0.585
Tpd52	Cellulose intake,F eaten	0	Cellulose intake,P eaten	0	Cellulose intake,SFA	0	Cellulose intake,C eaten	0	F eaten,SFA	0	C eaten,F eaten	0	P eaten,F eaten	2e-04	P eaten,SFA	0.015	C eaten,SFA	0.0172	P eaten,C eaten	0.4858
Lin7a	Cellulose intake,F eaten	0.045	Cellulose intake,P eaten	0.1556	C eaten,F eaten	0.1816	Cellulose intake,SFA	0.2124	Cellulose intake,C eaten	0.2978	F eaten,SFA	0.3584	P eaten,F eaten	0.535	P eaten,SFA	0.586	C eaten,SFA	0.6942	P eaten,C eaten	0.9826
Meox2	C eaten,SFA	0.0202	F eaten,SFA	0.0558	P eaten,SFA	0.0828	Cellulose intake,SFA	0.1052	C eaten,F eaten	0.1178	Cellulose intake,F eaten	0.354	P eaten,F eaten	0.5238	Cellulose intake,C eaten	0.9508	Cellulose intake,P eaten	0.9688	P eaten,C eaten	0.9922
Tcea3	Cellulose intake,P eaten	0.0142	Cellulose intake,C eaten	0.1036	Cellulose intake,F eaten	0.1862	C eaten,F eaten	0.3282	Cellulose intake,SFA	0.3606	P eaten,F eaten	0.4288	P eaten,SFA	0.5412	F eaten,SFA	0.5462	C eaten,SFA	0.681	P eaten,C eaten	0.9028
Ccdc115	Cellulose intake,P eaten	0.011	Cellulose intake,SFA	0.0376	Cellulose intake,F eaten	0.0724	Cellulose intake,C eaten	0.0748	F eaten,SFA	0.3214	C eaten,F eaten	0.3236	P eaten,SFA	0.4152	C eaten,SFA	0.4872	P eaten,F eaten	0.5156	P eaten,C eaten	0.9634
Kctd8	P eaten,SFA	0.0012	Cellulose intake,P eaten	0.0396	Cellulose intake,SFA	0.1778	C eaten,SFA	0.2322	Cellulose intake,C eaten	0.2856	P eaten,C eaten	0.7888	P eaten,F eaten	0.8294	F eaten,SFA	0.859	Cellulose intake,F eaten	0.9634	C eaten,F eaten	0.9856
Chp2	Cellulose intake,F eaten	0.0012	C eaten,F eaten	0.0068	Cellulose intake,P eaten	0.0078	P eaten,F eaten	0.0098	Cellulose intake,C eaten	0.0314	F eaten,SFA	0.0558	Cellulose intake,SFA	0.1304	C eaten,SFA	0.5518	P eaten,SFA	0.5616	P eaten,C eaten	0.8508
Flot1	Cellulose intake,P eaten	0.0198	P eaten,SFA	0.2374	Cellulose intake,C eaten	0.32	P eaten,F eaten	0.3962	Cellulose intake,SFA	0.7138	Cellulose intake,F eaten	0.7586	P eaten,C eaten	0.8392	F eaten,SFA	0.894	C eaten,SFA	0.8988	C eaten,F eaten	0.9536
Pnp2	C eaten,F eaten	0.038	P eaten,F eaten	0.1792	Cellulose intake,F eaten	0.3012	F eaten,SFA	0.3478	Cellulose intake,P eaten	0.938	Cellulose intake,C eaten	0.939	C eaten,SFA	0.9418	P eaten,C eaten	0.9678	P eaten,SFA	0.9838	Cellulose intake,SFA	0.996
Gpx3	Cellulose intake,P eaten	0.0012	Cellulose intake,F eaten	0.0012	P eaten,F eaten	0.0414	Cellulose intake,C eaten	0.0448	C eaten,F eaten	0.0524	Cellulose intake,SFA	0.076	F eaten,SFA	0.1556	P eaten,SFA	0.2972	C eaten,SFA	0.6404	P eaten,C eaten	0.8532
Pik3r6	Cellulose intake,F eaten	0	C eaten,F eaten	0	P eaten,F eaten	0	Cellulose intake,P eaten	0	F eaten,SFA	0	Cellulose intake,SFA	0	Cellulose intake,C eaten	8e-04	P eaten,SFA	0.1052	C eaten,SFA	0.137	P eaten,C eaten	0.601
Tfec	Cellulose intake,F eaten	0.0258	F eaten,SFA	0.0564	C eaten,F eaten	0.083	Cellulose intake,SFA	0.0966	Cellulose intake,P eaten	0.2782	P eaten,F eaten	0.3218	Cellulose intake,C eaten	0.5336	C eaten,SFA	0.6032	P eaten,SFA	0.7202	P eaten,C eaten	0.9922
Vsig8	C eaten,SFA	0.0082	P eaten,SFA	0.074	Cellulose intake,SFA	0.092	F eaten,SFA	0.5782	C eaten,F eaten	0.6244	Cellulose intake,C eaten	0.6774	Cellulose intake,P eaten	0.8292	P eaten,C eaten	0.9016	P eaten,F eaten	0.9076	Cellulose intake,F eaten	0.9218
Folr2	Cellulose intake,F eaten	0.0012	C eaten,F eaten	0.024	Cellulose intake,P eaten	0.025	Cellulose intake,C eaten	0.0912	P eaten,F eaten	0.1364	F eaten,SFA	0.179	Cellulose intake,SFA	0.25	P eaten,SFA	0.7136	C eaten,SFA	0.7694	P eaten,C eaten	0.914
L2hgdh	Cellulose intake,P eaten	0	Cellulose intake,F eaten	2e-04	Cellulose intake,SFA	8e-04	Cellulose intake,C eaten	0.002	F eaten,SFA	0.0058	P eaten,F eaten	0.0062	C eaten,F eaten	0.0064	P eaten,SFA	0.0386	C eaten,SFA	0.132	P eaten,C eaten	0.6928
Pgrmc1	Cellulose intake,P eaten	0.0074	Cellulose intake,F eaten	0.0928	Cellulose intake,C eaten	0.1052	Cellulose intake,SFA	0.1222	F eaten,SFA	0.216	P eaten,F eaten	0.2358	C eaten,F eaten	0.2932	P eaten,SFA	0.378	C eaten,SFA	0.423	P eaten,C eaten	0.9398
Tnfaip3	Cellulose intake,P eaten	0.0206	Cellulose intake,F eaten	0.0214	Cellulose intake,SFA	0.1382	F eaten,SFA	0.16	C eaten,F eaten	0.1638	P eaten,F eaten	0.1674	Cellulose intake,C eaten	0.2488	P eaten,SFA	0.6244	C eaten,SFA	0.7968	P eaten,C eaten	0.9494
X1110007C09Rik	Cellulose intake,F eaten	0	Cellulose intake,P eaten	0.0012	Cellulose intake,SFA	0.002	C eaten,F eaten	0.0074	F eaten,SFA	0.0076	Cellulose intake,C eaten	0.0076	P eaten,F eaten	0.0552	C eaten,SFA	0.2094	P eaten,SFA	0.2782	P eaten,C eaten	0.9254
Plxdc1	Cellulose intake,P eaten	0.0068	Cellulose intake,F eaten	0.0174	Cellulose intake,C eaten	0.0936	C eaten,F eaten	0.1012	Cellulose intake,SFA	0.1636	P eaten,F eaten	0.2662	F eaten,SFA	0.466	P eaten,SFA	0.8222	C eaten,SFA	0.8516	P eaten,C eaten	0.9532
Emp3	Cellulose intake,F eaten	0	Cellulose intake,P eaten	0	Cellulose intake,SFA	0	Cellulose intake,C eaten	2e-04	P eaten,F eaten	2e-04	F eaten,SFA	8e-04	C eaten,F eaten	8e-04	P eaten,SFA	0.0254	C eaten,SFA	0.1394	P eaten,C eaten	0.4092
Pole2	Cellulose intake,F eaten	0	Cellulose intake,SFA	0	F eaten,SFA	0	Cellulose intake,P eaten	2e-04	C eaten,F eaten	2e-04	Cellulose intake,C eaten	8e-04	P eaten,F eaten	0.002	P eaten,SFA	0.0152	C eaten,SFA	0.023	P eaten,C eaten	0.7748
Lrmp	Cellulose intake,F eaten	0	C eaten,F eaten	0	Cellulose intake,P eaten	0	P eaten,F eaten	6e-04	F eaten,SFA	0.0012	Cellulose intake,C eaten	0.0058	Cellulose intake,SFA	0.0278	P eaten,SFA	0.1506	C eaten,SFA	0.2712	P eaten,C eaten	0.498
Thnsl2	Cellulose intake,P eaten	0.014	Cellulose intake,F eaten	0.0266	Cellulose intake,C eaten	0.0762	Cellulose intake,SFA	0.0898	F eaten,SFA	0.179	C eaten,F eaten	0.2136	P eaten,F eaten	0.3212	C eaten,SFA	0.3864	P eaten,SFA	0.4344	P eaten,C eaten	0.9302
Aifm1	Cellulose intake,P eaten	0	Cellulose intake,F eaten	0	Cellulose intake,SFA	0	Cellulose intake,C eaten	0	F eaten,SFA	2e-04	C eaten,F eaten	6e-04	P eaten,F eaten	8e-04	P eaten,SFA	0.0282	C eaten,SFA	0.0284	P eaten,C eaten	0.486
Pcbd1	Cellulose intake,F eaten	0	Cellulose intake,P eaten	0	Cellulose intake,SFA	0	Cellulose intake,C eaten	2e-04	P eaten,F eaten	2e-04	F eaten,SFA	2e-04	C eaten,F eaten	2e-04	P eaten,SFA	0.0168	C eaten,SFA	0.076	P eaten,C eaten	0.5566
Khdc1c	C eaten,F eaten	0	Cellulose intake,F eaten	0	P eaten,F eaten	0	F eaten,SFA	0	Cellulose intake,C eaten	0.0328	Cellulose intake,P eaten	0.0558	Cellulose intake,SFA	0.0676	C eaten,SFA	0.1272	P eaten,SFA	0.3132	P eaten,C eaten	0.5566
Zfand2a	Cellulose intake,P eaten	0.009	Cellulose intake,C eaten	0.0688	Cellulose intake,SFA	0.0776	Cellulose intake,F eaten	0.1064	C eaten,F eaten	0.2026	F eaten,SFA	0.3354	P eaten,F eaten	0.3488	P eaten,SFA	0.3828	C eaten,SFA	0.4378	P eaten,C eaten	0.8854
Tlr11	Cellulose intake,P eaten	0.0138	Cellulose intake,C eaten	0.0616	Cellulose intake,F eaten	0.2084	C eaten,F eaten	0.2782	Cellulose intake,SFA	0.3248	P eaten,C eaten	0.5032	P eaten,F eaten	0.5138	P eaten,SFA	0.52	C eaten,SFA	0.5972	F eaten,SFA	0.929
P2rx7	Cellulose intake,P eaten	0	Cellulose intake,F eaten	0	P eaten,F eaten	2e-04	C eaten,F eaten	2e-04	Cellulose intake,C eaten	8e-04	F eaten,SFA	0.0012	Cellulose intake,SFA	0.008	P eaten,SFA	0.0738	C eaten,SFA	0.2876	P eaten,C eaten	0.5192
Zdhhc6	C eaten,F eaten	0.049	Cellulose intake,F eaten	0.0574	F eaten,SFA	0.2638	P eaten,F eaten	0.3474	Cellulose intake,SFA	0.4304	Cellulose intake,P eaten	0.5974	C eaten,SFA	0.6322	Cellulose intake,C eaten	0.671	P eaten,SFA	0.724	P eaten,C eaten	0.989
Pirb	Cellulose intake,F eaten	0	Cellulose intake,P eaten	0	C eaten,F eaten	0	Cellulose intake,C eaten	0	Cellulose intake,SFA	0	F eaten,SFA	0	P eaten,F eaten	0	C eaten,SFA	0.0088	P eaten,SFA	0.024	P eaten,C eaten	0.1538
Slit3	Cellulose intake,SFA	0.0022	Cellulose intake,P eaten	0.0068	Cellulose intake,F eaten	0.0296	Cellulose intake,C eaten	0.0712	C eaten,F eaten	0.4812	C eaten,SFA	0.4964	P eaten,SFA	0.6058	P eaten,F eaten	0.6658	F eaten,SFA	0.7064	P eaten,C eaten	0.976
Hc	Cellulose intake,P eaten	0.0312	Cellulose intake,C eaten	0.108	Cellulose intake,SFA	0.16	Cellulose intake,F eaten	0.3208	P eaten,SFA	0.4508	C eaten,SFA	0.7102	F eaten,SFA	0.7718	P eaten,F eaten	0.8522	C eaten,F eaten	0.8704	P eaten,C eaten	0.9924
Mir382	Cellulose intake,P eaten	0.0066	Cellulose intake,C eaten	0.0282	P eaten,SFA	0.0448	P eaten,C eaten	0.0558	P eaten,F eaten	0.2754	Cellulose intake,SFA	0.3808	C eaten,SFA	0.5674	C eaten,F eaten	0.695	Cellulose intake,F eaten	0.812	F eaten,SFA	0.984
Timd4	C eaten,F eaten	0.022	Cellulose intake,F eaten	0.0234	P eaten,F eaten	0.2248	Cellulose intake,P eaten	0.2304	F eaten,SFA	0.246	Cellulose intake,C eaten	0.418	Cellulose intake,SFA	0.638	C eaten,SFA	0.786	P eaten,SFA	0.8188	P eaten,C eaten	0.9552
Trav14.1.3	Cellulose intake,P eaten	0.0028	Cellulose intake,F eaten	0.003	Cellulose intake,SFA	0.0128	F eaten,SFA	0.015	P eaten,F eaten	0.0362	C eaten,F eaten	0.0634	Cellulose intake,C eaten	0.0802	P eaten,SFA	0.1482	C eaten,SFA	0.2402	P eaten,C eaten	0.8826
B930041F14Rik	Cellulose intake,F eaten	0.0042	C eaten,F eaten	0.088	Cellulose intake,P eaten	0.1614	Cellulose intake,C eaten	0.3018	F eaten,SFA	0.3236	Cellulose intake,SFA	0.3432	P eaten,F eaten	0.4964	C eaten,SFA	0.7128	P eaten,SFA	0.8282	P eaten,C eaten	0.9726
X1700110C19Rik	Cellulose intake,P eaten	0.0278	P eaten,SFA	0.1402	Cellulose intake,SFA	0.3074	C eaten,SFA	0.3178	Cellulose intake,C eaten	0.4044	P eaten,F eaten	0.4716	F eaten,SFA	0.5968	P eaten,C eaten	0.6658	Cellulose intake,F eaten	0.8466	C eaten,F eaten	0.9394
Fermt3	Cellulose intake,F eaten	0.0012	Cellulose intake,P eaten	0.0066	Cellulose intake,SFA	0.0164	C eaten,F eaten	0.0544	F eaten,SFA	0.0818	P eaten,F eaten	0.0824	Cellulose intake,C eaten	0.0902	P eaten,SFA	0.4	C eaten,SFA	0.609	P eaten,C eaten	0.9482
Fndc4	Cellulose intake,F eaten	0.0152	C eaten,F eaten	0.0724	F eaten,SFA	0.1064	Cellulose intake,P eaten	0.1122	Cellulose intake,C eaten	0.1956	P eaten,F eaten	0.2268	Cellulose intake,SFA	0.2532	C eaten,SFA	0.5478	P eaten,SFA	0.7564	P eaten,C eaten	0.9698
Ms4a14	Cellulose intake,F eaten	0	C eaten,F eaten	2e-04	F eaten,SFA	8e-04	P eaten,F eaten	8e-04	Cellulose intake,P eaten	0.01	Cellulose intake,C eaten	0.0278	Cellulose intake,SFA	0.034	C eaten,SFA	0.2758	P eaten,SFA	0.3976	P eaten,C eaten	0.8892
Cdx4	Cellulose intake,C eaten	0.0474	C eaten,SFA	0.0758	Cellulose intake,P eaten	0.086	P eaten,SFA	0.193	Cellulose intake,SFA	0.2182	C eaten,F eaten	0.6258	F eaten,SFA	0.6794	P eaten,F eaten	0.724	P eaten,C eaten	0.763	Cellulose intake,F eaten	0.7646
Hexa	Cellulose intake,P eaten	0.0054	Cellulose intake,F eaten	0.047	Cellulose intake,C eaten	0.1586	Cellulose intake,SFA	0.2782	P eaten,F eaten	0.4392	F eaten,SFA	0.5824	C eaten,F eaten	0.589	P eaten,SFA	0.7068	C eaten,SFA	0.8478	P eaten,C eaten	0.9098
Rcsd1.1	Cellulose intake,F eaten	0.0066	Cellulose intake,P eaten	0.0184	Cellulose intake,SFA	0.0278	C eaten,F eaten	0.0948	Cellulose intake,C eaten	0.115	F eaten,SFA	0.1296	P eaten,F eaten	0.2118	P eaten,SFA	0.479	C eaten,SFA	0.5542	P eaten,C eaten	0.9346
Tcta	Cellulose intake,P eaten	0.0234	Cellulose intake,C eaten	0.0848	Cellulose intake,F eaten	0.16	Cellulose intake,SFA	0.2784	P eaten,SFA	0.2818	C eaten,SFA	0.577	F eaten,SFA	0.9152	P eaten,F eaten	0.9152	P eaten,C eaten	0.9294	C eaten,F eaten	0.9512
Mst1	Cellulose intake,P eaten	0.0072	Cellulose intake,C eaten	0.0198	Cellulose intake,SFA	0.038	Cellulose intake,F eaten	0.0404	F eaten,SFA	0.2058	C eaten,F eaten	0.2708	P eaten,F eaten	0.4022	C eaten,SFA	0.499	P eaten,SFA	0.5588	P eaten,C eaten	0.98
Eef1b2	Cellulose intake,P eaten	0.031	Cellulose intake,C eaten	0.1496	Cellulose intake,F eaten	0.2764	Cellulose intake,SFA	0.2774	P eaten,F eaten	0.8696	F eaten,SFA	0.9104	P eaten,SFA	0.9256	C eaten,F eaten	0.932	C eaten,SFA	0.9552	P eaten,C eaten	0.9968
Cd53	Cellulose intake,F eaten	0.0058	Cellulose intake,P eaten	0.0148	C eaten,F eaten	0.0282	P eaten,F eaten	0.1072	Cellulose intake,C eaten	0.1506	Cellulose intake,SFA	0.1586	F eaten,SFA	0.1704	P eaten,SFA	0.589	C eaten,SFA	0.7574	P eaten,C eaten	0.9362
Grxcr1	Cellulose intake,C eaten	0.015	Cellulose intake,SFA	0.0188	Cellulose intake,P eaten	0.0214	Cellulose intake,F eaten	0.0214	C eaten,SFA	0.0848	P eaten,SFA	0.3326	C eaten,F eaten	0.3478	P eaten,F eaten	0.6206	F eaten,SFA	0.6706	P eaten,C eaten	0.8008
Asah1	Cellulose intake,F eaten	0	Cellulose intake,P eaten	0	P eaten,F eaten	2e-04	Cellulose intake,C eaten	2e-04	C eaten,F eaten	2e-04	Cellulose intake,SFA	8e-04	F eaten,SFA	8e-04	P eaten,SFA	0.066	C eaten,SFA	0.1936	P eaten,C eaten	0.5126
Gckr	Cellulose intake,F eaten	0.002	Cellulose intake,P eaten	0.0314	C eaten,F eaten	0.0418	Cellulose intake,C eaten	0.0618	Cellulose intake,SFA	0.0738	F eaten,SFA	0.1842	P eaten,F eaten	0.262	C eaten,SFA	0.6054	P eaten,SFA	0.7342	P eaten,C eaten	0.971
Tfr2	Cellulose intake,P eaten	0.01	Cellulose intake,SFA	0.0774	Cellulose intake,C eaten	0.0774	Cellulose intake,F eaten	0.1612	P eaten,SFA	0.2248	F eaten,SFA	0.5202	P eaten,F eaten	0.5614	C eaten,SFA	0.586	C eaten,F eaten	0.601	P eaten,C eaten	0.9768
Crlf2	Cellulose intake,F eaten	0.0278	Cellulose intake,P eaten	0.0724	C eaten,F eaten	0.1172	F eaten,SFA	0.1776	Cellulose intake,C eaten	0.1814	P eaten,F eaten	0.1904	Cellulose intake,SFA	0.47	C eaten,SFA	0.6094	P eaten,SFA	0.6722	P eaten,C eaten	0.973
Sla	Cellulose intake,P eaten	0	Cellulose intake,F eaten	2e-04	C eaten,F eaten	2e-04	Cellulose intake,C eaten	0.0012	Cellulose intake,SFA	0.002	P eaten,F eaten	0.0022	F eaten,SFA	0.0058	P eaten,SFA	0.0682	C eaten,SFA	0.1	P eaten,C eaten	0.3752
Sirpb1a	Cellulose intake,F eaten	0	Cellulose intake,P eaten	0	Cellulose intake,SFA	0	Cellulose intake,C eaten	0	C eaten,F eaten	0	F eaten,SFA	0	P eaten,F eaten	0	P eaten,SFA	0	C eaten,SFA	0	P eaten,C eaten	0.013
Birc3	Cellulose intake,F eaten	0.0012	Cellulose intake,P eaten	0.0068	C eaten,F eaten	0.0174	Cellulose intake,SFA	0.0236	P eaten,F eaten	0.0502	Cellulose intake,C eaten	0.1344	F eaten,SFA	0.138	P eaten,SFA	0.262	C eaten,SFA	0.6262	P eaten,C eaten	0.889
Mppe1	Cellulose intake,P eaten	0.0062	Cellulose intake,F eaten	0.0064	Cellulose intake,C eaten	0.0344	Cellulose intake,SFA	0.0824	P eaten,SFA	0.3	C eaten,SFA	0.3964	C eaten,F eaten	0.4344	P eaten,F eaten	0.5442	F eaten,SFA	0.6188	P eaten,C eaten	0.6924
Lcp1	Cellulose intake,P eaten	0	Cellulose intake,F eaten	0	Cellulose intake,C eaten	0	Cellulose intake,SFA	0	F eaten,SFA	0.01	C eaten,F eaten	0.013	P eaten,F eaten	0.0406	P eaten,SFA	0.0782	C eaten,SFA	0.1404	P eaten,C eaten	0.7816
Tyrobp	Cellulose intake,F eaten	0	Cellulose intake,P eaten	0.0012	Cellulose intake,SFA	0.0054	C eaten,F eaten	0.0064	Cellulose intake,C eaten	0.0076	F eaten,SFA	0.0102	P eaten,F eaten	0.0454	P eaten,SFA	0.2774	C eaten,SFA	0.2802	P eaten,C eaten	0.8584
X2310030G06Rik	Cellulose intake,F eaten	0.0048	Cellulose intake,SFA	0.0068	Cellulose intake,P eaten	0.0152	Cellulose intake,C eaten	0.0834	F eaten,SFA	0.1966	C eaten,F eaten	0.1994	P eaten,F eaten	0.3396	P eaten,SFA	0.4112	C eaten,SFA	0.4432	P eaten,C eaten	0.9788
A630001G21Rik	C eaten,F eaten	0.0022	Cellulose intake,C eaten	0.0054	Cellulose intake,P eaten	0.0068	Cellulose intake,F eaten	0.0072	P eaten,F eaten	0.03	Cellulose intake,SFA	0.0938	F eaten,SFA	0.1506	C eaten,SFA	0.256	P eaten,SFA	0.56	P eaten,C eaten	0.6562
Vmn2r81	C eaten,F eaten	0.0058	C eaten,SFA	0.01	Cellulose intake,C eaten	0.0664	Cellulose intake,SFA	0.181	P eaten,C eaten	0.3848	P eaten,SFA	0.4728	Cellulose intake,P eaten	0.5006	P eaten,F eaten	0.9164	F eaten,SFA	0.9428	Cellulose intake,F eaten	0.9672
Fbxo9	Cellulose intake,P eaten	0.0256	P eaten,F eaten	0.2046	Cellulose intake,C eaten	0.2344	Cellulose intake,F eaten	0.3282	C eaten,F eaten	0.4096	P eaten,SFA	0.567	F eaten,SFA	0.573	Cellulose intake,SFA	0.614	C eaten,SFA	0.9136	P eaten,C eaten	0.9272
Sh3gl1	Cellulose intake,SFA	0.049	Cellulose intake,F eaten	0.065	Cellulose intake,P eaten	0.1794	P eaten,SFA	0.4394	Cellulose intake,C eaten	0.5828	F eaten,SFA	0.606	C eaten,SFA	0.7378	C eaten,F eaten	0.8584	P eaten,F eaten	0.8648	P eaten,C eaten	0.9928
Gm5431	Cellulose intake,P eaten	0.0246	C eaten,F eaten	0.0258	Cellulose intake,F eaten	0.0704	Cellulose intake,SFA	0.0858	Cellulose intake,C eaten	0.0944	F eaten,SFA	0.179	C eaten,SFA	0.24	P eaten,F eaten	0.2734	P eaten,SFA	0.463	P eaten,C eaten	0.8922
AI182371	Cellulose intake,P eaten	0.0012	C eaten,F eaten	0.0066	Cellulose intake,F eaten	0.0068	P eaten,F eaten	0.015	Cellulose intake,C eaten	0.0214	Cellulose intake,SFA	0.0646	F eaten,SFA	0.1066	P eaten,SFA	0.1774	C eaten,SFA	0.4728	P eaten,C eaten	0.7048
Tlr2	Cellulose intake,F eaten	0	Cellulose intake,P eaten	0	Cellulose intake,SFA	0	Cellulose intake,C eaten	2e-04	C eaten,F eaten	2e-04	F eaten,SFA	8e-04	P eaten,F eaten	0.0062	C eaten,SFA	0.0474	P eaten,SFA	0.1344	P eaten,C eaten	0.5586
Car5a	Cellulose intake,P eaten	0.011	Cellulose intake,F eaten	0.0206	C eaten,F eaten	0.0748	Cellulose intake,C eaten	0.088	P eaten,F eaten	0.0882	F eaten,SFA	0.1638	Cellulose intake,SFA	0.2596	P eaten,SFA	0.4522	C eaten,SFA	0.6528	P eaten,C eaten	0.93
Ier3	Cellulose intake,F eaten	0	Cellulose intake,P eaten	2e-04	C eaten,F eaten	2e-04	P eaten,F eaten	8e-04	F eaten,SFA	0.002	Cellulose intake,SFA	0.0096	Cellulose intake,C eaten	0.0188	P eaten,SFA	0.178	C eaten,SFA	0.4246	P eaten,C eaten	0.652
Tspan32	Cellulose intake,F eaten	0	C eaten,F eaten	0	Cellulose intake,P eaten	0	P eaten,F eaten	0	F eaten,SFA	0	Cellulose intake,C eaten	2e-04	Cellulose intake,SFA	2e-04	C eaten,SFA	0.013	P eaten,SFA	0.0386	P eaten,C eaten	0.1986
Ccl24	Cellulose intake,F eaten	0	Cellulose intake,P eaten	2e-04	C eaten,F eaten	8e-04	Cellulose intake,C eaten	8e-04	Cellulose intake,SFA	0.0052	P eaten,F eaten	0.0098	F eaten,SFA	0.01	C eaten,SFA	0.3598	P eaten,SFA	0.4902	P eaten,C eaten	0.7544
Slc7a11	C eaten,F eaten	0.0042	P eaten,SFA	0.0082	P eaten,F eaten	0.0168	C eaten,SFA	0.0194	P eaten,C eaten	0.0278	Cellulose intake,P eaten	0.0282	Cellulose intake,C eaten	0.0838	Cellulose intake,F eaten	0.0866	F eaten,SFA	0.1052	Cellulose intake,SFA	0.3832
Actr2	Cellulose intake,P eaten	0.0096	Cellulose intake,F eaten	0.0282	Cellulose intake,SFA	0.0324	Cellulose intake,C eaten	0.0532	F eaten,SFA	0.1836	C eaten,F eaten	0.2496	P eaten,F eaten	0.4278	C eaten,SFA	0.4968	P eaten,SFA	0.514	P eaten,C eaten	0.9662
Trpv4	Cellulose intake,F eaten	0	C eaten,F eaten	2e-04	Cellulose intake,P eaten	2e-04	P eaten,F eaten	6e-04	F eaten,SFA	8e-04	Cellulose intake,C eaten	0.0012	Cellulose intake,SFA	0.0012	C eaten,SFA	0.074	P eaten,SFA	0.1074	P eaten,C eaten	0.7128
Gcnt1	Cellulose intake,F eaten	0	Cellulose intake,P eaten	0	Cellulose intake,C eaten	0	Cellulose intake,SFA	0	C eaten,F eaten	0	F eaten,SFA	0	P eaten,F eaten	0	C eaten,SFA	0.0012	P eaten,SFA	0.0026	P eaten,C eaten	0.1524
Tgfbr2	Cellulose intake,P eaten	0.043	Cellulose intake,SFA	0.1474	Cellulose intake,F eaten	0.1708	Cellulose intake,C eaten	0.199	F eaten,SFA	0.6822	P eaten,SFA	0.7378	C eaten,F eaten	0.8144	P eaten,F eaten	0.8606	C eaten,SFA	0.8614	P eaten,C eaten	0.9882
Phf11a	Cellulose intake,F eaten	0	Cellulose intake,P eaten	0	Cellulose intake,C eaten	0	C eaten,F eaten	2e-04	Cellulose intake,SFA	2e-04	F eaten,SFA	8e-04	P eaten,F eaten	0.0028	C eaten,SFA	0.0284	P eaten,SFA	0.1164	P eaten,C eaten	0.443
Csf1r	Cellulose intake,F eaten	0.006	C eaten,F eaten	0.0096	Cellulose intake,P eaten	0.02	P eaten,F eaten	0.0314	F eaten,SFA	0.0548	Cellulose intake,SFA	0.1242	Cellulose intake,C eaten	0.1866	P eaten,SFA	0.4386	C eaten,SFA	0.6384	P eaten,C eaten	0.919
Ugt3a2	Cellulose intake,P eaten	0	Cellulose intake,F eaten	0	C eaten,F eaten	0	Cellulose intake,C eaten	0	P eaten,F eaten	2e-04	Cellulose intake,SFA	2e-04	F eaten,SFA	8e-04	P eaten,SFA	0.0284	C eaten,SFA	0.048	P eaten,C eaten	0.1916
Hdac11	Cellulose intake,P eaten	0.03	Cellulose intake,C eaten	0.0996	Cellulose intake,F eaten	0.1712	Cellulose intake,SFA	0.3486	C eaten,F eaten	0.4432	F eaten,SFA	0.5742	C eaten,SFA	0.6474	P eaten,SFA	0.6684	P eaten,F eaten	0.7556	P eaten,C eaten	0.9766
Slc26a2	Cellulose intake,P eaten	0.0304	Cellulose intake,F eaten	0.0874	Cellulose intake,C eaten	0.173	Cellulose intake,SFA	0.2618	F eaten,SFA	0.4704	C eaten,F eaten	0.5796	P eaten,F eaten	0.5898	P eaten,SFA	0.8138	C eaten,SFA	0.8324	P eaten,C eaten	0.9856
Olfr543	C eaten,SFA	0.0058	P eaten,SFA	0.0282	F eaten,SFA	0.0282	Cellulose intake,SFA	0.0558	C eaten,F eaten	0.255	P eaten,F eaten	0.3348	Cellulose intake,F eaten	0.7048	Cellulose intake,P eaten	0.93	P eaten,C eaten	0.9318	Cellulose intake,C eaten	0.9606
Vmn1r175	Cellulose intake,F eaten	0.015	Cellulose intake,P eaten	0.0172	Cellulose intake,SFA	0.0236	Cellulose intake,C eaten	0.1604	F eaten,SFA	0.1802	P eaten,SFA	0.4252	C eaten,SFA	0.487	C eaten,F eaten	0.492	P eaten,F eaten	0.525	P eaten,C eaten	0.989
Hat1	Cellulose intake,P eaten	0.0314	Cellulose intake,C eaten	0.252	Cellulose intake,F eaten	0.5394	Cellulose intake,SFA	0.5398	P eaten,SFA	0.7172	C eaten,F eaten	0.8304	C eaten,SFA	0.8326	P eaten,F eaten	0.8352	F eaten,SFA	0.8622	P eaten,C eaten	0.9772
Vav3	Cellulose intake,F eaten	0	Cellulose intake,P eaten	0	Cellulose intake,SFA	0	Cellulose intake,C eaten	0	C eaten,F eaten	0	F eaten,SFA	0	P eaten,F eaten	0	P eaten,SFA	0.0022	C eaten,SFA	0.0054	P eaten,C eaten	0.1306
Tmem189	Cellulose intake,SFA	0.0444	Cellulose intake,F eaten	0.0996	F eaten,SFA	0.3114	Cellulose intake,P eaten	0.3804	P eaten,SFA	0.5116	C eaten,SFA	0.5422	Cellulose intake,C eaten	0.5552	C eaten,F eaten	0.5584	P eaten,F eaten	0.641	P eaten,C eaten	0.9948
Olfr53	Cellulose intake,F eaten	0.0062	C eaten,F eaten	0.0068	P eaten,F eaten	0.0254	F eaten,SFA	0.1446	Cellulose intake,P eaten	0.344	Cellulose intake,C eaten	0.3492	P eaten,SFA	0.4056	C eaten,SFA	0.4536	Cellulose intake,SFA	0.6674	P eaten,C eaten	0.7712
Ppp2ca	C eaten,F eaten	0.0296	P eaten,F eaten	0.2224	F eaten,SFA	0.452	Cellulose intake,F eaten	0.5742	C eaten,SFA	0.7784	Cellulose intake,C eaten	0.9486	Cellulose intake,SFA	0.969	Cellulose intake,P eaten	0.9726	P eaten,SFA	0.9838	P eaten,C eaten	0.9856
Zpld1	C eaten,F eaten	0.0054	P eaten,F eaten	0.0096	F eaten,SFA	0.0558	Cellulose intake,F eaten	0.1218	C eaten,SFA	0.4228	P eaten,SFA	0.7182	Cellulose intake,SFA	0.7648	Cellulose intake,C eaten	0.9244	Cellulose intake,P eaten	0.945	P eaten,C eaten	0.9878
Gm10371	C eaten,F eaten	0.0088	P eaten,F eaten	0.1604	Cellulose intake,F eaten	0.358	F eaten,SFA	0.568	Cellulose intake,C eaten	0.6172	Cellulose intake,P eaten	0.64	C eaten,SFA	0.8922	Cellulose intake,SFA	0.9246	P eaten,C eaten	0.9294	P eaten,SFA	0.9672
Oas1e	Cellulose intake,P eaten	0.0434	P eaten,F eaten	0.0696	P eaten,C eaten	0.0834	P eaten,SFA	0.1114	Cellulose intake,C eaten	0.2066	C eaten,F eaten	0.3168	C eaten,SFA	0.531	Cellulose intake,F eaten	0.6204	Cellulose intake,SFA	0.83	F eaten,SFA	0.8576
Mgst1	Cellulose intake,P eaten	0.0072	Cellulose intake,SFA	0.123	P eaten,SFA	0.1444	Cellulose intake,C eaten	0.3008	Cellulose intake,F eaten	0.4056	P eaten,F eaten	0.4614	F eaten,SFA	0.6258	C eaten,SFA	0.6402	C eaten,F eaten	0.6878	P eaten,C eaten	0.8768
Tnfrsf26	Cellulose intake,F eaten	0	Cellulose intake,P eaten	0	C eaten,F eaten	0	P eaten,F eaten	0	Cellulose intake,C eaten	0	F eaten,SFA	0	Cellulose intake,SFA	0	P eaten,SFA	0.0054	C eaten,SFA	0.0128	P eaten,C eaten	0.0454
Meis3	C eaten,F eaten	0.034	Cellulose intake,C eaten	0.2848	P eaten,F eaten	0.345	Cellulose intake,P eaten	0.3454	Cellulose intake,F eaten	0.3736	C eaten,SFA	0.602	F eaten,SFA	0.6726	Cellulose intake,SFA	0.7638	P eaten,SFA	0.8828	P eaten,C eaten	0.93
Ecscr	Cellulose intake,F eaten	0.0236	C eaten,F eaten	0.0278	P eaten,F eaten	0.0858	F eaten,SFA	0.0954	Cellulose intake,P eaten	0.1298	Cellulose intake,SFA	0.5016	Cellulose intake,C eaten	0.5112	P eaten,SFA	0.8162	P eaten,C eaten	0.8906	C eaten,SFA	0.9038
Creb5	Cellulose intake,F eaten	0	Cellulose intake,P eaten	2e-04	Cellulose intake,SFA	2e-04	Cellulose intake,C eaten	8e-04	C eaten,F eaten	8e-04	F eaten,SFA	0.0042	P eaten,F eaten	0.0198	P eaten,SFA	0.1194	C eaten,SFA	0.148	P eaten,C eaten	0.7918
Hacd4	Cellulose intake,F eaten	0	F eaten,SFA	0	C eaten,F eaten	0	Cellulose intake,P eaten	0	Cellulose intake,SFA	0	Cellulose intake,C eaten	0	P eaten,F eaten	0	C eaten,SFA	0.0058	P eaten,SFA	0.01	P eaten,C eaten	0.3318
Serpinb6c	Cellulose intake,P eaten	0.0012	Cellulose intake,SFA	0.0108	Cellulose intake,C eaten	0.0354	Cellulose intake,F eaten	0.3258	C eaten,SFA	0.4952	P eaten,C eaten	0.7742	P eaten,SFA	0.818	C eaten,F eaten	0.894	P eaten,F eaten	0.9556	F eaten,SFA	0.9684
Ffar4	Cellulose intake,F eaten	0	C eaten,F eaten	0	Cellulose intake,P eaten	0	F eaten,SFA	0	Cellulose intake,SFA	0	P eaten,F eaten	0	Cellulose intake,C eaten	0	C eaten,SFA	2e-04	P eaten,SFA	8e-04	P eaten,C eaten	0.0278
C1qb	Cellulose intake,F eaten	0.0022	Cellulose intake,P eaten	0.0068	C eaten,F eaten	0.0098	Cellulose intake,SFA	0.023	P eaten,F eaten	0.0496	F eaten,SFA	0.0556	Cellulose intake,C eaten	0.0724	P eaten,SFA	0.3434	C eaten,SFA	0.5012	P eaten,C eaten	0.857
Lair1	Cellulose intake,SFA	0.0012	Cellulose intake,F eaten	0.0042	F eaten,SFA	0.0068	Cellulose intake,P eaten	0.0072	C eaten,F eaten	0.015	Cellulose intake,C eaten	0.0278	P eaten,SFA	0.0862	C eaten,SFA	0.1038	P eaten,F eaten	0.1218	P eaten,C eaten	0.9042
Pla2g15	Cellulose intake,F eaten	0	Cellulose intake,P eaten	0	Cellulose intake,SFA	2e-04	Cellulose intake,C eaten	8e-04	C eaten,F eaten	0.0022	F eaten,SFA	0.0174	P eaten,F eaten	0.0366	C eaten,SFA	0.1852	P eaten,SFA	0.2184	P eaten,C eaten	0.6794
Cxcr4	Cellulose intake,F eaten	0.0148	Cellulose intake,SFA	0.16	Cellulose intake,P eaten	0.177	C eaten,F eaten	0.2706	Cellulose intake,C eaten	0.385	F eaten,SFA	0.4508	P eaten,F eaten	0.5546	C eaten,SFA	0.6514	P eaten,SFA	0.7776	P eaten,C eaten	0.9856
Klrb1f	Cellulose intake,F eaten	0.0112	C eaten,F eaten	0.0852	P eaten,F eaten	0.2814	F eaten,SFA	0.3704	Cellulose intake,P eaten	0.5568	Cellulose intake,C eaten	0.7966	Cellulose intake,SFA	0.813	C eaten,SFA	0.956	P eaten,SFA	0.9712	P eaten,C eaten	0.9922
Emp1	Cellulose intake,F eaten	0.0014	Cellulose intake,P eaten	0.0128	F eaten,SFA	0.0198	C eaten,F eaten	0.0198	P eaten,F eaten	0.0318	Cellulose intake,SFA	0.0506	Cellulose intake,C eaten	0.1064	C eaten,SFA	0.165	P eaten,SFA	0.2272	P eaten,C eaten	0.815
Adgre1	Cellulose intake,F eaten	0.0214	Cellulose intake,P eaten	0.1052	C eaten,F eaten	0.1522	P eaten,F eaten	0.2734	Cellulose intake,SFA	0.4006	F eaten,SFA	0.4148	Cellulose intake,C eaten	0.4776	P eaten,SFA	0.7634	C eaten,SFA	0.8696	P eaten,C eaten	0.9698
Fam76b	Cellulose intake,SFA	0.0488	Cellulose intake,F eaten	0.0906	F eaten,SFA	0.0944	Cellulose intake,P eaten	0.229	P eaten,SFA	0.344	C eaten,SFA	0.3608	C eaten,F eaten	0.4882	P eaten,F eaten	0.5572	Cellulose intake,C eaten	0.6112	P eaten,C eaten	0.9922
Tnfrsf14	Cellulose intake,P eaten	0.0054	Cellulose intake,F eaten	0.009	Cellulose intake,SFA	0.0454	C eaten,F eaten	0.065	P eaten,F eaten	0.0932	Cellulose intake,C eaten	0.1522	F eaten,SFA	0.1936	P eaten,SFA	0.2856	C eaten,SFA	0.6346	P eaten,C eaten	0.809
Rassf4	Cellulose intake,P eaten	0.0108	Cellulose intake,F eaten	0.0154	C eaten,F eaten	0.1306	F eaten,SFA	0.1494	Cellulose intake,C eaten	0.1796	P eaten,F eaten	0.181	Cellulose intake,SFA	0.1896	P eaten,SFA	0.6546	C eaten,SFA	0.7834	P eaten,C eaten	0.9556
Adora2b	Cellulose intake,F eaten	0.0242	C eaten,F eaten	0.0932	Cellulose intake,P eaten	0.121	F eaten,SFA	0.1266	Cellulose intake,C eaten	0.2124	Cellulose intake,SFA	0.2538	P eaten,F eaten	0.264	C eaten,SFA	0.5102	P eaten,SFA	0.705	P eaten,C eaten	0.9814
Slf1	Cellulose intake,P eaten	0.0026	P eaten,F eaten	0.0998	P eaten,SFA	0.1562	Cellulose intake,C eaten	0.193	P eaten,C eaten	0.2762	Cellulose intake,SFA	0.7392	C eaten,SFA	0.8676	C eaten,F eaten	0.9004	Cellulose intake,F eaten	0.9142	F eaten,SFA	0.9834
Far2	Cellulose intake,F eaten	0.0012	Cellulose intake,P eaten	0.0054	Cellulose intake,SFA	0.0152	Cellulose intake,C eaten	0.024	C eaten,F eaten	0.0646	F eaten,SFA	0.09	P eaten,F eaten	0.135	P eaten,SFA	0.5108	C eaten,SFA	0.6854	P eaten,C eaten	0.9692
Cdc42	Cellulose intake,P eaten	0.008	Cellulose intake,SFA	0.0526	Cellulose intake,C eaten	0.0536	Cellulose intake,F eaten	0.1164	C eaten,F eaten	0.452	F eaten,SFA	0.4762	C eaten,SFA	0.5508	P eaten,SFA	0.6012	P eaten,F eaten	0.6636	P eaten,C eaten	0.9612
Eva1b	Cellulose intake,P eaten	0.0238	Cellulose intake,F eaten	0.0814	C eaten,F eaten	0.1306	P eaten,F eaten	0.199	Cellulose intake,C eaten	0.3372	F eaten,SFA	0.4394	Cellulose intake,SFA	0.456	P eaten,SFA	0.7832	P eaten,C eaten	0.8224	C eaten,SFA	0.8478
Pls1	Cellulose intake,F eaten	0.0182	Cellulose intake,P eaten	0.0184	Cellulose intake,C eaten	0.1304	Cellulose intake,SFA	0.3664	C eaten,F eaten	0.716	C eaten,SFA	0.7784	F eaten,SFA	0.7846	P eaten,F eaten	0.8074	P eaten,SFA	0.9124	P eaten,C eaten	0.9762
Flrt3	C eaten,SFA	0.0282	Cellulose intake,P eaten	0.0558	P eaten,SFA	0.0824	Cellulose intake,C eaten	0.1074	P eaten,C eaten	0.1338	Cellulose intake,SFA	0.2522	C eaten,F eaten	0.2784	P eaten,F eaten	0.6578	Cellulose intake,F eaten	0.6864	F eaten,SFA	0.717
Lmod1	Cellulose intake,SFA	0.0452	C eaten,SFA	0.0526	P eaten,SFA	0.0666	Cellulose intake,P eaten	0.2762	F eaten,SFA	0.6124	Cellulose intake,F eaten	0.6562	Cellulose intake,C eaten	0.6936	P eaten,F eaten	0.9522	C eaten,F eaten	0.9692	P eaten,C eaten	0.9694
Ssbp4	Cellulose intake,F eaten	0.0042	Cellulose intake,P eaten	0.02	Cellulose intake,SFA	0.0696	Cellulose intake,C eaten	0.0776	F eaten,SFA	0.0816	C eaten,F eaten	0.0888	P eaten,F eaten	0.1444	C eaten,SFA	0.6204	P eaten,SFA	0.6284	P eaten,C eaten	0.9832
Crip1	Cellulose intake,F eaten	0.0058	Cellulose intake,P eaten	0.0064	C eaten,F eaten	0.028	Cellulose intake,SFA	0.0282	Cellulose intake,C eaten	0.0366	F eaten,SFA	0.1194	P eaten,F eaten	0.1446	C eaten,SFA	0.4124	P eaten,SFA	0.5782	P eaten,C eaten	0.9162
Ankrd28	Cellulose intake,P eaten	0.0038	Cellulose intake,SFA	0.008	Cellulose intake,F eaten	0.0204	Cellulose intake,C eaten	0.05	F eaten,SFA	0.147	P eaten,SFA	0.15	C eaten,SFA	0.2342	P eaten,F eaten	0.2888	C eaten,F eaten	0.3266	P eaten,C eaten	0.9582
P2ry12	Cellulose intake,F eaten	0	Cellulose intake,P eaten	0	C eaten,F eaten	0	Cellulose intake,C eaten	0	Cellulose intake,SFA	0	P eaten,F eaten	2e-04	F eaten,SFA	2e-04	P eaten,SFA	0.015	C eaten,SFA	0.0206	P eaten,C eaten	0.3222
Fpr.rs6	Cellulose intake,P eaten	0.0322	Cellulose intake,C eaten	0.0946	Cellulose intake,SFA	0.2232	Cellulose intake,F eaten	0.418	C eaten,SFA	0.4336	C eaten,F eaten	0.7132	P eaten,C eaten	0.8016	P eaten,SFA	0.869	P eaten,F eaten	0.93	F eaten,SFA	0.9538
X5830473C10Rik	Cellulose intake,F eaten	0.0032	Cellulose intake,P eaten	0.011	Cellulose intake,SFA	0.0266	Cellulose intake,C eaten	0.045	F eaten,SFA	0.1012	C eaten,F eaten	0.1194	P eaten,F eaten	0.2016	C eaten,SFA	0.449	P eaten,SFA	0.5012	P eaten,C eaten	0.9754
Gm13089	C eaten,SFA	0.0444	P eaten,SFA	0.1052	C eaten,F eaten	0.195	Cellulose intake,C eaten	0.4092	Cellulose intake,SFA	0.4372	P eaten,C eaten	0.6232	F eaten,SFA	0.68	Cellulose intake,P eaten	0.7202	P eaten,F eaten	0.8558	Cellulose intake,F eaten	0.9242
Doc2b	Cellulose intake,P eaten	0.0492	Cellulose intake,C eaten	0.0888	Cellulose intake,SFA	0.1936	Cellulose intake,F eaten	0.2424	P eaten,SFA	0.4784	C eaten,F eaten	0.6194	C eaten,SFA	0.641	P eaten,F eaten	0.8124	P eaten,C eaten	0.871	F eaten,SFA	0.9226
Gria3	Cellulose intake,C eaten	0.0318	Cellulose intake,P eaten	0.06	Cellulose intake,F eaten	0.4112	Cellulose intake,SFA	0.4472	C eaten,SFA	0.7544	P eaten,SFA	0.8628	P eaten,C eaten	0.9672	C eaten,F eaten	0.9762	P eaten,F eaten	0.9946	F eaten,SFA	0.997
Fam105a	Cellulose intake,F eaten	0	C eaten,F eaten	8e-04	F eaten,SFA	0.0012	P eaten,F eaten	0.0054	Cellulose intake,P eaten	0.0098	Cellulose intake,C eaten	0.057	Cellulose intake,SFA	0.0628	C eaten,SFA	0.3956	P eaten,SFA	0.5474	P eaten,C eaten	0.9336
X1190003K10Rik	P eaten,SFA	0.0472	Cellulose intake,P eaten	0.1754	P eaten,F eaten	0.4762	P eaten,C eaten	0.5754	Cellulose intake,SFA	0.5872	Cellulose intake,C eaten	0.6188	C eaten,SFA	0.658	C eaten,F eaten	0.8424	Cellulose intake,F eaten	0.9034	F eaten,SFA	0.9496
Slamf6.1	Cellulose intake,F eaten	0	Cellulose intake,P eaten	2e-04	C eaten,F eaten	0.0022	Cellulose intake,C eaten	0.0058	P eaten,F eaten	0.011	Cellulose intake,SFA	0.0236	F eaten,SFA	0.0266	P eaten,SFA	0.2914	C eaten,SFA	0.3486	P eaten,C eaten	0.7586
X4930515G01Rik	Cellulose intake,F eaten	0.0418	Cellulose intake,SFA	0.088	Cellulose intake,P eaten	0.3846	F eaten,SFA	0.388	C eaten,F eaten	0.5306	Cellulose intake,C eaten	0.648	P eaten,F eaten	0.682	C eaten,SFA	0.739	P eaten,SFA	0.8282	P eaten,C eaten	0.9956
Uvrag	Cellulose intake,F eaten	0	Cellulose intake,P eaten	0	C eaten,F eaten	8e-04	P eaten,F eaten	0.002	Cellulose intake,C eaten	0.0066	Cellulose intake,SFA	0.0172	F eaten,SFA	0.029	P eaten,SFA	0.066	C eaten,SFA	0.3892	P eaten,C eaten	0.5448
Impdh1	Cellulose intake,F eaten	0	Cellulose intake,SFA	0	Cellulose intake,P eaten	0	Cellulose intake,C eaten	8e-04	F eaten,SFA	0.0058	P eaten,F eaten	0.0066	C eaten,F eaten	0.0076	P eaten,SFA	0.0512	C eaten,SFA	0.1104	P eaten,C eaten	0.7732
Plaur	Cellulose intake,F eaten	0	F eaten,SFA	0	C eaten,F eaten	0	Cellulose intake,SFA	0	Cellulose intake,P eaten	0	P eaten,F eaten	0	Cellulose intake,C eaten	2e-04	C eaten,SFA	0.0098	P eaten,SFA	0.013	P eaten,C eaten	0.569
Incenp	Cellulose intake,P eaten	0.0166	Cellulose intake,F eaten	0.1132	Cellulose intake,C eaten	0.173	P eaten,F eaten	0.196	Cellulose intake,SFA	0.224	C eaten,F eaten	0.3806	F eaten,SFA	0.4532	P eaten,SFA	0.6112	C eaten,SFA	0.7074	P eaten,C eaten	0.9198
Ptger4	Cellulose intake,F eaten	0.0058	P eaten,F eaten	0.0062	C eaten,F eaten	0.0074	Cellulose intake,P eaten	0.0182	F eaten,SFA	0.0228	Cellulose intake,SFA	0.1704	Cellulose intake,C eaten	0.2026	P eaten,SFA	0.3892	C eaten,SFA	0.411	P eaten,C eaten	0.8228
Lyl1	Cellulose intake,F eaten	0	Cellulose intake,P eaten	0	F eaten,SFA	0	Cellulose intake,SFA	0	C eaten,F eaten	0	Cellulose intake,C eaten	0	P eaten,F eaten	2e-04	C eaten,SFA	0.0908	P eaten,SFA	0.0972	P eaten,C eaten	0.6248
Ikzf1	Cellulose intake,P eaten	0.0032	Cellulose intake,F eaten	0.0054	Cellulose intake,SFA	0.0196	C eaten,F eaten	0.0206	F eaten,SFA	0.0278	P eaten,F eaten	0.0644	Cellulose intake,C eaten	0.074	P eaten,SFA	0.3196	C eaten,SFA	0.5204	P eaten,C eaten	0.8986
Ccl6	Cellulose intake,F eaten	0	C eaten,F eaten	0	F eaten,SFA	0	Cellulose intake,SFA	0	Cellulose intake,P eaten	0	Cellulose intake,C eaten	0	P eaten,F eaten	0	C eaten,SFA	0.013	P eaten,SFA	0.024	P eaten,C eaten	0.593
Slc25a4	Cellulose intake,F eaten	0.0022	Cellulose intake,P eaten	0.008	Cellulose intake,SFA	0.011	F eaten,SFA	0.0234	P eaten,F eaten	0.0448	C eaten,F eaten	0.046	Cellulose intake,C eaten	0.113	P eaten,SFA	0.1862	C eaten,SFA	0.3592	P eaten,C eaten	0.9286
Pax6os1	P eaten,SFA	0.0474	C eaten,SFA	0.0564	Cellulose intake,SFA	0.21	Cellulose intake,C eaten	0.514	Cellulose intake,P eaten	0.6598	F eaten,SFA	0.8118	C eaten,F eaten	0.8424	Cellulose intake,F eaten	0.9252	P eaten,F eaten	0.9612	P eaten,C eaten	0.97
Wdr64	Cellulose intake,C eaten	0.0126	Cellulose intake,P eaten	0.0396	C eaten,SFA	0.0482	Cellulose intake,SFA	0.325	C eaten,F eaten	0.4596	Cellulose intake,F eaten	0.607	P eaten,C eaten	0.6318	P eaten,SFA	0.7342	F eaten,SFA	0.93	P eaten,F eaten	0.9624
Fbp2	Cellulose intake,F eaten	0	Cellulose intake,P eaten	0	Cellulose intake,C eaten	0	P eaten,F eaten	0	C eaten,F eaten	0	F eaten,SFA	0	Cellulose intake,SFA	2e-04	P eaten,SFA	0.028	C eaten,SFA	0.0972	P eaten,C eaten	0.363
X3830403N18Rik	Cellulose intake,SFA	0.0456	Cellulose intake,P eaten	0.0486	Cellulose intake,F eaten	0.0558	F eaten,SFA	0.1282	C eaten,F eaten	0.21	Cellulose intake,C eaten	0.2194	P eaten,F eaten	0.2762	P eaten,SFA	0.3854	C eaten,SFA	0.4484	P eaten,C eaten	0.943
Slfn3	Cellulose intake,P eaten	0.0012	Cellulose intake,F eaten	0.0068	Cellulose intake,C eaten	0.051	Cellulose intake,SFA	0.0858	F eaten,SFA	0.1178	C eaten,F eaten	0.1296	P eaten,F eaten	0.1492	P eaten,SFA	0.4572	C eaten,SFA	0.6562	P eaten,C eaten	0.9348
Mmaa	Cellulose intake,P eaten	0.0268	Cellulose intake,F eaten	0.0976	P eaten,F eaten	0.138	C eaten,F eaten	0.1906	Cellulose intake,C eaten	0.2166	F eaten,SFA	0.2744	Cellulose intake,SFA	0.3	P eaten,SFA	0.476	C eaten,SFA	0.6922	P eaten,C eaten	0.9712
Olfr1392	P eaten,SFA	0.038	C eaten,SFA	0.1828	Cellulose intake,SFA	0.222	Cellulose intake,P eaten	0.7118	F eaten,SFA	0.8024	Cellulose intake,C eaten	0.8606	P eaten,F eaten	0.9306	C eaten,F eaten	0.9494	Cellulose intake,F eaten	0.9636	P eaten,C eaten	0.9662
X1700080O16Rik	F eaten,SFA	0.0082	Cellulose intake,SFA	0.0518	P eaten,SFA	0.0536	C eaten,SFA	0.0784	Cellulose intake,F eaten	0.0856	C eaten,F eaten	0.0898	P eaten,F eaten	0.1928	Cellulose intake,P eaten	0.9064	Cellulose intake,C eaten	0.9426	P eaten,C eaten	0.987
Ifna2	C eaten,F eaten	0.0474	C eaten,SFA	0.5474	P eaten,C eaten	0.717	P eaten,F eaten	0.7402	Cellulose intake,C eaten	0.7528	F eaten,SFA	0.8294	Cellulose intake,P eaten	0.895	Cellulose intake,F eaten	0.8964	Cellulose intake,SFA	0.9634	P eaten,SFA	0.98
Cd14	Cellulose intake,F eaten	0	Cellulose intake,P eaten	0	Cellulose intake,C eaten	2e-04	C eaten,F eaten	6e-04	Cellulose intake,SFA	8e-04	P eaten,F eaten	8e-04	F eaten,SFA	8e-04	P eaten,SFA	0.0832	C eaten,SFA	0.1694	P eaten,C eaten	0.5504
Snx5	Cellulose intake,F eaten	0	Cellulose intake,P eaten	0	C eaten,F eaten	0	Cellulose intake,C eaten	0	Cellulose intake,SFA	0	F eaten,SFA	0	P eaten,F eaten	0	P eaten,SFA	0.0214	C eaten,SFA	0.0234	P eaten,C eaten	0.2248
Trem2	Cellulose intake,F eaten	0	C eaten,F eaten	0	Cellulose intake,P eaten	0	P eaten,F eaten	0	F eaten,SFA	0	Cellulose intake,C eaten	2e-04	Cellulose intake,SFA	2e-04	C eaten,SFA	0.0204	P eaten,SFA	0.021	P eaten,C eaten	0.389
Emilin2	Cellulose intake,F eaten	0	Cellulose intake,P eaten	0	Cellulose intake,C eaten	0	C eaten,F eaten	0	Cellulose intake,SFA	0	F eaten,SFA	0	P eaten,F eaten	0	C eaten,SFA	2e-04	P eaten,SFA	8e-04	P eaten,C eaten	0.0272
Ciita	Cellulose intake,F eaten	0.0058	Cellulose intake,P eaten	0.0518	C eaten,F eaten	0.0618	P eaten,F eaten	0.1144	Cellulose intake,C eaten	0.1762	F eaten,SFA	0.1924	Cellulose intake,SFA	0.1964	P eaten,SFA	0.7464	C eaten,SFA	0.7604	P eaten,C eaten	0.9552
Capg	Cellulose intake,F eaten	0	Cellulose intake,P eaten	2e-04	C eaten,F eaten	8e-04	F eaten,SFA	8e-04	Cellulose intake,SFA	8e-04	P eaten,F eaten	8e-04	Cellulose intake,C eaten	0.002	C eaten,SFA	0.0746	P eaten,SFA	0.1088	P eaten,C eaten	0.7202
Adap1	Cellulose intake,F eaten	0	Cellulose intake,P eaten	2e-04	C eaten,F eaten	2e-04	Cellulose intake,SFA	0.0014	Cellulose intake,C eaten	0.0022	F eaten,SFA	0.0048	P eaten,F eaten	0.0062	P eaten,SFA	0.16	C eaten,SFA	0.1644	P eaten,C eaten	0.6812
Oxct1	Cellulose intake,F eaten	0	Cellulose intake,SFA	0	Cellulose intake,P eaten	0	F eaten,SFA	2e-04	Cellulose intake,C eaten	2e-04	C eaten,F eaten	8e-04	P eaten,F eaten	0.0012	P eaten,SFA	0.0098	C eaten,SFA	0.0102	P eaten,C eaten	0.5818
Plg	Cellulose intake,P eaten	0	Cellulose intake,F eaten	0	Cellulose intake,SFA	0	Cellulose intake,C eaten	2e-04	F eaten,SFA	0.0064	C eaten,F eaten	0.0114	P eaten,F eaten	0.0184	P eaten,SFA	0.0684	C eaten,SFA	0.1778	P eaten,C eaten	0.816
Fez2	Cellulose intake,P eaten	0.0082	Cellulose intake,F eaten	0.0172	Cellulose intake,SFA	0.0968	Cellulose intake,C eaten	0.1304	F eaten,SFA	0.2342	C eaten,F eaten	0.308	P eaten,SFA	0.3488	P eaten,F eaten	0.5082	C eaten,SFA	0.5628	P eaten,C eaten	0.943
Dse	Cellulose intake,F eaten	0.0068	Cellulose intake,P eaten	0.0074	Cellulose intake,C eaten	0.07	C eaten,F eaten	0.0762	Cellulose intake,SFA	0.0938	F eaten,SFA	0.225	P eaten,F eaten	0.2648	P eaten,SFA	0.396	C eaten,SFA	0.6662	P eaten,C eaten	0.9152
Cftr	Cellulose intake,SFA	0.0022	Cellulose intake,P eaten	0.1698	C eaten,SFA	0.2228	Cellulose intake,C eaten	0.2678	Cellulose intake,F eaten	0.3956	P eaten,SFA	0.5766	F eaten,SFA	0.8924	C eaten,F eaten	0.9698	P eaten,F eaten	0.9922	P eaten,C eaten	0.9936
Ubash3b	Cellulose intake,F eaten	0	F eaten,SFA	0	C eaten,F eaten	0	Cellulose intake,P eaten	0	P eaten,F eaten	2e-04	Cellulose intake,SFA	2e-04	Cellulose intake,C eaten	8e-04	P eaten,SFA	0.1558	C eaten,SFA	0.1698	P eaten,C eaten	0.6874
Nkg7	Cellulose intake,F eaten	0.0366	Cellulose intake,P eaten	0.0772	C eaten,F eaten	0.0824	P eaten,F eaten	0.1762	F eaten,SFA	0.1892	Cellulose intake,SFA	0.3296	Cellulose intake,C eaten	0.4006	P eaten,SFA	0.835	C eaten,SFA	0.8514	P eaten,C eaten	0.943
Arc	Cellulose intake,P eaten	0.0012	Cellulose intake,F eaten	0.0058	Cellulose intake,C eaten	0.0058	Cellulose intake,SFA	0.0064	C eaten,F eaten	0.0138	F eaten,SFA	0.0908	C eaten,SFA	0.0998	P eaten,F eaten	0.1294	P eaten,SFA	0.3694	P eaten,C eaten	0.8224
Arhgap15	Cellulose intake,F eaten	0	Cellulose intake,P eaten	0	Cellulose intake,SFA	0	C eaten,F eaten	0	Cellulose intake,C eaten	0	F eaten,SFA	2e-04	P eaten,F eaten	8e-04	C eaten,SFA	0.0286	P eaten,SFA	0.1214	P eaten,C eaten	0.5236
Vmn1r202	C eaten,F eaten	0	Cellulose intake,F eaten	2e-04	F eaten,SFA	8e-04	P eaten,F eaten	8e-04	P eaten,C eaten	0.0042	Cellulose intake,P eaten	0.0164	Cellulose intake,C eaten	0.0618	C eaten,SFA	0.1224	P eaten,SFA	0.258	Cellulose intake,SFA	0.3054
Clec12a	Cellulose intake,F eaten	0	C eaten,F eaten	2e-04	F eaten,SFA	8e-04	P eaten,F eaten	0.0028	Cellulose intake,P eaten	0.0058	Cellulose intake,SFA	0.0156	Cellulose intake,C eaten	0.0198	C eaten,SFA	0.3626	P eaten,SFA	0.3756	P eaten,C eaten	0.859
Pilra	Cellulose intake,F eaten	0	C eaten,F eaten	0	Cellulose intake,P eaten	2e-04	P eaten,F eaten	8e-04	F eaten,SFA	8e-04	Cellulose intake,SFA	8e-04	Cellulose intake,C eaten	0.002	P eaten,SFA	0.0448	C eaten,SFA	0.1028	P eaten,C eaten	0.5656
Hrsp12	C eaten,F eaten	0	Cellulose intake,P eaten	0	Cellulose intake,C eaten	2e-04	Cellulose intake,F eaten	2e-04	P eaten,F eaten	8e-04	F eaten,SFA	0.0062	Cellulose intake,SFA	0.0216	C eaten,SFA	0.0256	P eaten,SFA	0.0764	P eaten,C eaten	0.3216
Il1b	Cellulose intake,F eaten	0.0278	Cellulose intake,P eaten	0.0972	C eaten,F eaten	0.2828	Cellulose intake,C eaten	0.2854	Cellulose intake,SFA	0.5208	P eaten,F eaten	0.6532	F eaten,SFA	0.7232	P eaten,SFA	0.928	C eaten,SFA	0.9496	P eaten,C eaten	0.9838
Aug.04	Cellulose intake,P eaten	0.0012	Cellulose intake,F eaten	0.0068	C eaten,F eaten	0.0178	P eaten,F eaten	0.083	Cellulose intake,C eaten	0.088	F eaten,SFA	0.0938	Cellulose intake,SFA	0.1318	P eaten,SFA	0.2658	C eaten,SFA	0.6698	P eaten,C eaten	0.7528
Kcne3	Cellulose intake,SFA	0.0012	Cellulose intake,F eaten	0.0012	Cellulose intake,P eaten	0.0012	F eaten,SFA	0.0068	C eaten,SFA	0.0432	Cellulose intake,C eaten	0.0454	P eaten,SFA	0.0648	P eaten,F eaten	0.066	C eaten,F eaten	0.0684	P eaten,C eaten	0.7978
Gnl2	Cellulose intake,SFA	0.0164	Cellulose intake,P eaten	0.1282	Cellulose intake,C eaten	0.2538	C eaten,SFA	0.2616	Cellulose intake,F eaten	0.389	P eaten,SFA	0.4004	F eaten,SFA	0.532	C eaten,F eaten	0.8116	P eaten,F eaten	0.953	P eaten,C eaten	0.9878
Gm436	C eaten,SFA	0.0094	P eaten,SFA	0.0124	Cellulose intake,SFA	0.1224	Cellulose intake,P eaten	0.3372	F eaten,SFA	0.382	Cellulose intake,C eaten	0.597	P eaten,F eaten	0.6408	Cellulose intake,F eaten	0.6922	C eaten,F eaten	0.6936	P eaten,C eaten	0.7128
Ly86	Cellulose intake,F eaten	0.003	Cellulose intake,P eaten	0.0076	C eaten,F eaten	0.013	Cellulose intake,SFA	0.0306	P eaten,F eaten	0.0314	F eaten,SFA	0.0362	Cellulose intake,C eaten	0.0914	P eaten,SFA	0.3004	C eaten,SFA	0.3852	P eaten,C eaten	0.8084
Gba	Cellulose intake,F eaten	0.0236	Cellulose intake,P eaten	0.1062	Cellulose intake,SFA	0.185	Cellulose intake,C eaten	0.3414	F eaten,SFA	0.358	C eaten,F eaten	0.393	P eaten,F eaten	0.6012	P eaten,SFA	0.7978	C eaten,SFA	0.8446	P eaten,C eaten	0.9922
Gm21002	P eaten,SFA	0.0062	C eaten,SFA	0.0538	C eaten,F eaten	0.1504	P eaten,C eaten	0.1862	P eaten,F eaten	0.2122	Cellulose intake,SFA	0.2952	Cellulose intake,P eaten	0.4168	F eaten,SFA	0.644	Cellulose intake,C eaten	0.7894	Cellulose intake,F eaten	0.8628
Fcgr3	Cellulose intake,F eaten	0	Cellulose intake,SFA	0	Cellulose intake,P eaten	0	Cellulose intake,C eaten	0	C eaten,F eaten	0	F eaten,SFA	0	P eaten,F eaten	8e-04	C eaten,SFA	0.0152	P eaten,SFA	0.0208	P eaten,C eaten	0.4648
Rab31	Cellulose intake,F eaten	0	Cellulose intake,SFA	0	F eaten,SFA	0	Cellulose intake,P eaten	0	Cellulose intake,C eaten	0	C eaten,F eaten	0	P eaten,F eaten	8e-04	C eaten,SFA	0.002	P eaten,SFA	0.0058	P eaten,C eaten	0.7014
Hebp2	Cellulose intake,C eaten	0.0426	Cellulose intake,P eaten	0.0546	C eaten,SFA	0.1594	Cellulose intake,F eaten	0.176	Cellulose intake,SFA	0.2026	P eaten,SFA	0.556	F eaten,SFA	0.7234	C eaten,F eaten	0.8702	P eaten,F eaten	0.9716	P eaten,C eaten	0.9746
Mzb1	C eaten,F eaten	0.0116	Cellulose intake,F eaten	0.0202	P eaten,F eaten	0.0254	F eaten,SFA	0.05	Cellulose intake,P eaten	0.1474	Cellulose intake,C eaten	0.2024	P eaten,C eaten	0.2452	C eaten,SFA	0.2476	P eaten,SFA	0.4664	Cellulose intake,SFA	0.8696
Apoe	C eaten,F eaten	0.0476	Cellulose intake,F eaten	0.3854	P eaten,F eaten	0.4228	F eaten,SFA	0.6466	Cellulose intake,P eaten	0.7556	Cellulose intake,C eaten	0.8392	C eaten,SFA	0.8476	P eaten,C eaten	0.8528	P eaten,SFA	0.9482	Cellulose intake,SFA	0.9784
Cyp2d34	C eaten,SFA	0.028	Cellulose intake,SFA	0.1584	P eaten,SFA	0.2126	F eaten,SFA	0.505	C eaten,F eaten	0.5566	P eaten,C eaten	0.651	Cellulose intake,P eaten	0.7724	Cellulose intake,C eaten	0.7918	P eaten,F eaten	0.8228	Cellulose intake,F eaten	0.911
Mir3969	C eaten,SFA	0.0376	F eaten,SFA	0.0628	Cellulose intake,SFA	0.1364	P eaten,SFA	0.189	C eaten,F eaten	0.2388	Cellulose intake,F eaten	0.3136	P eaten,F eaten	0.5614	Cellulose intake,P eaten	0.8956	Cellulose intake,C eaten	0.9232	P eaten,C eaten	0.9858
Zc3hav1l	Cellulose intake,F eaten	0.0126	F eaten,SFA	0.0406	C eaten,F eaten	0.1968	P eaten,F eaten	0.2712	Cellulose intake,SFA	0.2752	Cellulose intake,P eaten	0.4424	P eaten,SFA	0.5016	C eaten,SFA	0.6202	Cellulose intake,C eaten	0.7598	P eaten,C eaten	0.9746
Txndc8	C eaten,SFA	0.0074	Cellulose intake,SFA	0.0314	Cellulose intake,F eaten	0.0454	P eaten,SFA	0.1068	C eaten,F eaten	0.1154	Cellulose intake,P eaten	0.2182	F eaten,SFA	0.2662	Cellulose intake,C eaten	0.2934	P eaten,F eaten	0.5398	P eaten,C eaten	0.7136
Galc	Cellulose intake,P eaten	0.01	Cellulose intake,F eaten	0.023	Cellulose intake,SFA	0.0802	Cellulose intake,C eaten	0.1132	C eaten,F eaten	0.3244	P eaten,F eaten	0.3954	F eaten,SFA	0.4378	P eaten,SFA	0.6504	C eaten,SFA	0.7788	P eaten,C eaten	0.9704
Tspan5	Cellulose intake,P eaten	0.0024	Cellulose intake,C eaten	0.0074	Cellulose intake,F eaten	0.0228	C eaten,F eaten	0.0474	P eaten,F eaten	0.0712	Cellulose intake,SFA	0.134	F eaten,SFA	0.2584	C eaten,SFA	0.5246	P eaten,SFA	0.589	P eaten,C eaten	0.835
Parvg	Cellulose intake,F eaten	0	C eaten,F eaten	8e-04	Cellulose intake,P eaten	8e-04	P eaten,F eaten	0.0022	F eaten,SFA	0.0028	Cellulose intake,C eaten	0.01	Cellulose intake,SFA	0.0164	C eaten,SFA	0.3704	P eaten,SFA	0.3774	P eaten,C eaten	0.7746
Mybphl	Cellulose intake,P eaten	0	Cellulose intake,SFA	0	P eaten,SFA	8e-04	Cellulose intake,C eaten	8e-04	C eaten,SFA	8e-04	Cellulose intake,F eaten	0.0108	F eaten,SFA	0.086	P eaten,C eaten	0.3626	P eaten,F eaten	0.5896	C eaten,F eaten	0.6942
Grb7	Cellulose intake,P eaten	0.0054	Cellulose intake,F eaten	0.0072	Cellulose intake,C eaten	0.0214	Cellulose intake,SFA	0.0258	C eaten,F eaten	0.0292	F eaten,SFA	0.1038	P eaten,F eaten	0.112	P eaten,SFA	0.4074	C eaten,SFA	0.4152	P eaten,C eaten	0.8962
Adtrp	Cellulose intake,P eaten	0.0108	Cellulose intake,C eaten	0.1194	C eaten,F eaten	0.2566	P eaten,F eaten	0.2966	Cellulose intake,F eaten	0.3124	P eaten,SFA	0.4284	Cellulose intake,SFA	0.4354	F eaten,SFA	0.594	C eaten,SFA	0.7264	P eaten,C eaten	0.8462
Akr1c14	Cellulose intake,P eaten	0.0314	Cellulose intake,C eaten	0.1294	Cellulose intake,SFA	0.2498	Cellulose intake,F eaten	0.3728	C eaten,SFA	0.5362	P eaten,SFA	0.609	F eaten,SFA	0.653	C eaten,F eaten	0.6942	P eaten,F eaten	0.7586	P eaten,C eaten	0.9766
Olfr372	C eaten,F eaten	0.002	P eaten,F eaten	0.0492	F eaten,SFA	0.1194	Cellulose intake,F eaten	0.1852	C eaten,SFA	0.7978	P eaten,C eaten	0.8734	Cellulose intake,P eaten	0.9062	Cellulose intake,C eaten	0.9218	P eaten,SFA	0.9672	Cellulose intake,SFA	0.9832
Ptpro	Cellulose intake,F eaten	0.0012	Cellulose intake,SFA	0.0088	Cellulose intake,P eaten	0.0128	Cellulose intake,C eaten	0.0378	C eaten,F eaten	0.0474	F eaten,SFA	0.0872	P eaten,F eaten	0.1818	C eaten,SFA	0.2304	P eaten,SFA	0.3844	P eaten,C eaten	0.9662
Olfr314	C eaten,SFA	0.0314	P eaten,SFA	0.0808	Cellulose intake,SFA	0.1132	F eaten,SFA	0.5928	C eaten,F eaten	0.6724	Cellulose intake,P eaten	0.6836	P eaten,F eaten	0.725	Cellulose intake,C eaten	0.7996	Cellulose intake,F eaten	0.8436	P eaten,C eaten	0.9128
Coro2a	Cellulose intake,F eaten	0	F eaten,SFA	0	Cellulose intake,P eaten	2e-04	C eaten,F eaten	2e-04	Cellulose intake,SFA	8e-04	P eaten,F eaten	8e-04	Cellulose intake,C eaten	0.0162	P eaten,SFA	0.0508	C eaten,SFA	0.1342	P eaten,C eaten	0.7264
Ly6f	Cellulose intake,P eaten	0.0142	Cellulose intake,SFA	0.0558	Cellulose intake,F eaten	0.1066	Cellulose intake,C eaten	0.126	P eaten,SFA	0.4078	C eaten,SFA	0.44	F eaten,SFA	0.6242	P eaten,F eaten	0.929	C eaten,F eaten	0.9618	P eaten,C eaten	0.9672
Hpgds	Cellulose intake,F eaten	0	Cellulose intake,P eaten	0	C eaten,F eaten	0	Cellulose intake,SFA	2e-04	Cellulose intake,C eaten	2e-04	F eaten,SFA	2e-04	P eaten,F eaten	2e-04	C eaten,SFA	0.0214	P eaten,SFA	0.0776	P eaten,C eaten	0.4692
Sh2d4b	Cellulose intake,P eaten	0.0076	Cellulose intake,C eaten	0.0458	Cellulose intake,SFA	0.1626	C eaten,SFA	0.1802	P eaten,C eaten	0.333	P eaten,SFA	0.3604	P eaten,F eaten	0.3826	F eaten,SFA	0.4896	C eaten,F eaten	0.6316	Cellulose intake,F eaten	0.7234
Tmsb4x	Cellulose intake,SFA	0.027	Cellulose intake,F eaten	0.0354	Cellulose intake,P eaten	0.0538	F eaten,SFA	0.119	Cellulose intake,C eaten	0.2078	C eaten,F eaten	0.2434	P eaten,SFA	0.2904	C eaten,SFA	0.3022	P eaten,F eaten	0.345	P eaten,C eaten	0.9396
Snx8	Cellulose intake,SFA	0.0366	F eaten,SFA	0.0742	C eaten,F eaten	0.088	Cellulose intake,P eaten	0.1548	P eaten,F eaten	0.1802	Cellulose intake,F eaten	0.2142	P eaten,SFA	0.2212	C eaten,SFA	0.3626	Cellulose intake,C eaten	0.5326	P eaten,C eaten	0.9302
Cd33	Cellulose intake,P eaten	0	Cellulose intake,F eaten	0	Cellulose intake,C eaten	0	Cellulose intake,SFA	0	P eaten,F eaten	0	C eaten,F eaten	0	F eaten,SFA	2e-04	P eaten,SFA	0.0058	C eaten,SFA	0.0408	P eaten,C eaten	0.1556
Tinag	P eaten,SFA	0	C eaten,SFA	0	Cellulose intake,P eaten	2e-04	P eaten,F eaten	8e-04	P eaten,C eaten	0.0012	Cellulose intake,F eaten	0.0012	C eaten,F eaten	0.002	Cellulose intake,SFA	0.0024	F eaten,SFA	0.0042	Cellulose intake,C eaten	0.0066
Gm26544	Cellulose intake,F eaten	0.0098	C eaten,F eaten	0.0166	Cellulose intake,P eaten	0.0178	Cellulose intake,SFA	0.0214	P eaten,F eaten	0.059	Cellulose intake,C eaten	0.0704	F eaten,SFA	0.0758	C eaten,SFA	0.0976	P eaten,SFA	0.135	P eaten,C eaten	0.6974
Capzb	Cellulose intake,F eaten	0	Cellulose intake,SFA	0	Cellulose intake,P eaten	0	Cellulose intake,C eaten	0	C eaten,F eaten	2e-04	F eaten,SFA	2e-04	P eaten,F eaten	8e-04	P eaten,SFA	0.0164	C eaten,SFA	0.0394	P eaten,C eaten	0.6434
D130040H23Rik	C eaten,SFA	0.0426	P eaten,SFA	0.1088	Cellulose intake,SFA	0.2196	Cellulose intake,C eaten	0.3444	F eaten,SFA	0.3478	Cellulose intake,P eaten	0.4292	P eaten,C eaten	0.433	P eaten,F eaten	0.5614	C eaten,F eaten	0.8016	Cellulose intake,F eaten	0.9506
Asb4	Cellulose intake,F eaten	0	C eaten,F eaten	0	Cellulose intake,P eaten	0	F eaten,SFA	2e-04	P eaten,F eaten	2e-04	Cellulose intake,C eaten	8e-04	Cellulose intake,SFA	0.0012	C eaten,SFA	0.0872	P eaten,SFA	0.139	P eaten,C eaten	0.3782
Fcer1g	Cellulose intake,F eaten	0	F eaten,SFA	0	Cellulose intake,P eaten	0	Cellulose intake,SFA	0	C eaten,F eaten	2e-04	P eaten,F eaten	2e-04	Cellulose intake,C eaten	0.002	P eaten,SFA	0.0192	C eaten,SFA	0.0748	P eaten,C eaten	0.5832
Lpxn	Cellulose intake,F eaten	0	Cellulose intake,SFA	2e-04	F eaten,SFA	2e-04	C eaten,F eaten	8e-04	Cellulose intake,P eaten	8e-04	P eaten,F eaten	8e-04	Cellulose intake,C eaten	0.022	P eaten,SFA	0.0502	C eaten,SFA	0.1422	P eaten,C eaten	0.8188
Spire1	Cellulose intake,F eaten	0	Cellulose intake,P eaten	0	C eaten,F eaten	0	F eaten,SFA	0	P eaten,F eaten	0	Cellulose intake,SFA	0	Cellulose intake,C eaten	0	P eaten,SFA	8e-04	C eaten,SFA	0.0012	P eaten,C eaten	0.029
Aif1	Cellulose intake,F eaten	0.0012	F eaten,SFA	0.009	C eaten,F eaten	0.0128	Cellulose intake,P eaten	0.0254	P eaten,F eaten	0.0286	Cellulose intake,SFA	0.0482	Cellulose intake,C eaten	0.0816	C eaten,SFA	0.3922	P eaten,SFA	0.536	P eaten,C eaten	0.9244
Galnt6	Cellulose intake,F eaten	0	C eaten,F eaten	0	F eaten,SFA	0	P eaten,F eaten	0	Cellulose intake,P eaten	0	Cellulose intake,SFA	2e-04	Cellulose intake,C eaten	2e-04	P eaten,SFA	0.0816	C eaten,SFA	0.1324	P eaten,C eaten	0.5246
Esp15	Cellulose intake,F eaten	0.0368	P eaten,SFA	0.0522	F eaten,SFA	0.0908	P eaten,F eaten	0.1014	Cellulose intake,SFA	0.183	Cellulose intake,P eaten	0.2104	C eaten,F eaten	0.2344	C eaten,SFA	0.243	Cellulose intake,C eaten	0.385	P eaten,C eaten	0.6634
Mir124a.2	Cellulose intake,F eaten	0.0282	F eaten,SFA	0.1272	C eaten,F eaten	0.1476	P eaten,F eaten	0.2094	Cellulose intake,P eaten	0.5742	Cellulose intake,SFA	0.6576	Cellulose intake,C eaten	0.6616	C eaten,SFA	0.7284	P eaten,SFA	0.9006	P eaten,C eaten	0.9924
Slc35e4	Cellulose intake,P eaten	0.0282	Cellulose intake,F eaten	0.0462	C eaten,F eaten	0.0824	Cellulose intake,C eaten	0.0932	Cellulose intake,SFA	0.1582	P eaten,F eaten	0.2138	F eaten,SFA	0.3526	C eaten,SFA	0.6004	P eaten,SFA	0.6834	P eaten,C eaten	0.9196
Slc22a21	Cellulose intake,C eaten	0.0082	C eaten,F eaten	0.0204	C eaten,SFA	0.0524	Cellulose intake,P eaten	0.0776	P eaten,C eaten	0.1324	P eaten,F eaten	0.177	P eaten,SFA	0.1936	Cellulose intake,SFA	0.375	F eaten,SFA	0.7494	Cellulose intake,F eaten	0.768
Ten1	Cellulose intake,F eaten	0.0058	Cellulose intake,P eaten	0.0142	Cellulose intake,SFA	0.0178	Cellulose intake,C eaten	0.0588	C eaten,F eaten	0.0764	F eaten,SFA	0.0906	P eaten,F eaten	0.2102	C eaten,SFA	0.4912	P eaten,SFA	0.6012	P eaten,C eaten	0.938
Olfr39	Cellulose intake,P eaten	0.0376	P eaten,SFA	0.1924	P eaten,F eaten	0.2902	Cellulose intake,C eaten	0.3568	Cellulose intake,SFA	0.564	Cellulose intake,F eaten	0.7968	P eaten,C eaten	0.8084	C eaten,SFA	0.903	C eaten,F eaten	0.938	F eaten,SFA	0.9688
Rab3ip	Cellulose intake,P eaten	0.0258	Cellulose intake,C eaten	0.1296	Cellulose intake,F eaten	0.1644	Cellulose intake,SFA	0.2248	P eaten,SFA	0.4768	C eaten,F eaten	0.6598	P eaten,F eaten	0.6632	C eaten,SFA	0.8016	F eaten,SFA	0.8204	P eaten,C eaten	0.9832
X1700121N20Rik	Cellulose intake,SFA	0.0098	Cellulose intake,F eaten	0.3504	C eaten,SFA	0.3704	Cellulose intake,P eaten	0.4624	P eaten,SFA	0.5422	F eaten,SFA	0.6242	Cellulose intake,C eaten	0.7184	C eaten,F eaten	0.9108	P eaten,F eaten	0.9612	P eaten,C eaten	0.9934
Bank1	Cellulose intake,F eaten	0.01	Cellulose intake,P eaten	0.0618	C eaten,F eaten	0.1326	P eaten,F eaten	0.1628	F eaten,SFA	0.2368	Cellulose intake,C eaten	0.3096	Cellulose intake,SFA	0.3194	P eaten,SFA	0.718	C eaten,SFA	0.8696	P eaten,C eaten	0.9806
Lgals3	Cellulose intake,F eaten	0	Cellulose intake,P eaten	0	Cellulose intake,SFA	2e-04	C eaten,F eaten	2e-04	F eaten,SFA	2e-04	Cellulose intake,C eaten	2e-04	P eaten,F eaten	8e-04	C eaten,SFA	0.0584	P eaten,SFA	0.0634	P eaten,C eaten	0.5936
Sepsecs	Cellulose intake,F eaten	0.0214	Cellulose intake,P eaten	0.1624	Cellulose intake,SFA	0.3376	C eaten,F eaten	0.3486	Cellulose intake,C eaten	0.3526	F eaten,SFA	0.4038	P eaten,F eaten	0.6226	P eaten,SFA	0.77	C eaten,SFA	0.8596	P eaten,C eaten	0.9928
Skp2	Cellulose intake,F eaten	0.0166	F eaten,SFA	0.1064	C eaten,F eaten	0.1402	Cellulose intake,P eaten	0.1606	Cellulose intake,SFA	0.2034	P eaten,F eaten	0.3168	Cellulose intake,C eaten	0.354	C eaten,SFA	0.7918	P eaten,SFA	0.899	P eaten,C eaten	0.9842
Appl2	Cellulose intake,P eaten	0.0414	Cellulose intake,F eaten	0.1918	Cellulose intake,SFA	0.2034	P eaten,F eaten	0.2222	P eaten,SFA	0.2248	F eaten,SFA	0.3168	Cellulose intake,C eaten	0.5012	C eaten,F eaten	0.5062	C eaten,SFA	0.6984	P eaten,C eaten	0.9672
Aida	Cellulose intake,F eaten	0.039	Cellulose intake,P eaten	0.1304	P eaten,F eaten	0.178	C eaten,F eaten	0.2244	F eaten,SFA	0.4592	Cellulose intake,C eaten	0.4758	Cellulose intake,SFA	0.6484	P eaten,SFA	0.876	C eaten,SFA	0.9418	P eaten,C eaten	0.9836
C5ar1	Cellulose intake,F eaten	0	Cellulose intake,P eaten	0	Cellulose intake,C eaten	0	Cellulose intake,SFA	0	F eaten,SFA	0	C eaten,F eaten	0	P eaten,F eaten	0	P eaten,SFA	8e-04	C eaten,SFA	0.0012	P eaten,C eaten	0.0834
Taf1b	Cellulose intake,SFA	0.0052	Cellulose intake,F eaten	0.0172	Cellulose intake,P eaten	0.0228	Cellulose intake,C eaten	0.0506	P eaten,SFA	0.222	C eaten,SFA	0.2748	C eaten,F eaten	0.4812	F eaten,SFA	0.532	P eaten,F eaten	0.7602	P eaten,C eaten	0.8854
Apoh	Cellulose intake,F eaten	0	Cellulose intake,P eaten	2e-04	Cellulose intake,SFA	8e-04	F eaten,SFA	0.0012	Cellulose intake,C eaten	0.0014	C eaten,F eaten	0.0068	P eaten,F eaten	0.0466	C eaten,SFA	0.153	P eaten,SFA	0.2034	P eaten,C eaten	0.9014
Rgs19	Cellulose intake,F eaten	0.0022	Cellulose intake,P eaten	0.009	C eaten,F eaten	0.0096	F eaten,SFA	0.013	Cellulose intake,SFA	0.0376	Cellulose intake,C eaten	0.0466	P eaten,F eaten	0.0738	P eaten,SFA	0.2656	C eaten,SFA	0.38	P eaten,C eaten	0.9006
Dok3	Cellulose intake,F eaten	0	Cellulose intake,P eaten	2e-04	Cellulose intake,SFA	2e-04	Cellulose intake,C eaten	8e-04	F eaten,SFA	0.0082	C eaten,F eaten	0.0182	P eaten,F eaten	0.0558	C eaten,SFA	0.07	P eaten,SFA	0.1018	P eaten,C eaten	0.7544
Arl11	Cellulose intake,F eaten	0	C eaten,F eaten	0	Cellulose intake,P eaten	0	F eaten,SFA	0	Cellulose intake,SFA	0	Cellulose intake,C eaten	0	P eaten,F eaten	0	C eaten,SFA	0.0052	P eaten,SFA	0.0122	P eaten,C eaten	0.2358
Mtm1	Cellulose intake,F eaten	0	Cellulose intake,P eaten	8e-04	C eaten,F eaten	0.002	F eaten,SFA	0.0052	Cellulose intake,C eaten	0.0068	Cellulose intake,SFA	0.0102	P eaten,F eaten	0.019	P eaten,SFA	0.3626	C eaten,SFA	0.4174	P eaten,C eaten	0.91
Arpc2	Cellulose intake,P eaten	0.0082	Cellulose intake,C eaten	0.0258	Cellulose intake,F eaten	0.031	Cellulose intake,SFA	0.0484	C eaten,F eaten	0.0724	F eaten,SFA	0.1272	P eaten,F eaten	0.1852	P eaten,SFA	0.4582	C eaten,SFA	0.5148	P eaten,C eaten	0.926
Tmem221	Cellulose intake,F eaten	0.022	Cellulose intake,P eaten	0.1088	C eaten,F eaten	0.1884	F eaten,SFA	0.2276	Cellulose intake,C eaten	0.2658	Cellulose intake,SFA	0.3148	P eaten,F eaten	0.45	C eaten,SFA	0.8332	P eaten,SFA	0.8372	P eaten,C eaten	0.9862
Cd52	Cellulose intake,F eaten	0.0024	Cellulose intake,SFA	0.0052	Cellulose intake,P eaten	0.008	F eaten,SFA	0.0082	C eaten,F eaten	0.0152	Cellulose intake,C eaten	0.0244	P eaten,F eaten	0.1088	C eaten,SFA	0.1348	P eaten,SFA	0.1794	P eaten,C eaten	0.9004
Sh3pxd2b	Cellulose intake,F eaten	0.0068	C eaten,F eaten	0.0252	P eaten,F eaten	0.0712	F eaten,SFA	0.0712	Cellulose intake,P eaten	0.073	Cellulose intake,C eaten	0.2252	Cellulose intake,SFA	0.2794	C eaten,SFA	0.5246	P eaten,SFA	0.6446	P eaten,C eaten	0.9294
Plekho1	Cellulose intake,P eaten	0	Cellulose intake,F eaten	2e-04	Cellulose intake,SFA	8e-04	Cellulose intake,C eaten	0.0012	P eaten,F eaten	0.0108	C eaten,F eaten	0.0112	F eaten,SFA	0.0306	P eaten,SFA	0.0774	C eaten,SFA	0.3856	P eaten,C eaten	0.5782
Vwde	C eaten,SFA	0.0206	P eaten,SFA	0.046	P eaten,F eaten	0.0506	C eaten,F eaten	0.0786	Cellulose intake,P eaten	0.1326	P eaten,C eaten	0.1724	F eaten,SFA	0.1878	Cellulose intake,C eaten	0.3758	Cellulose intake,F eaten	0.535	Cellulose intake,SFA	0.5384
Sema6b	Cellulose intake,P eaten	0.0086	Cellulose intake,C eaten	0.0724	P eaten,F eaten	0.2368	C eaten,F eaten	0.2652	P eaten,SFA	0.2958	Cellulose intake,SFA	0.3194	Cellulose intake,F eaten	0.344	C eaten,SFA	0.6436	F eaten,SFA	0.6708	P eaten,C eaten	0.8086
Sh3bp1	Cellulose intake,F eaten	0	P eaten,F eaten	2e-04	Cellulose intake,P eaten	2e-04	C eaten,F eaten	8e-04	F eaten,SFA	8e-04	Cellulose intake,C eaten	0.0244	Cellulose intake,SFA	0.0304	P eaten,SFA	0.3068	C eaten,SFA	0.5852	P eaten,C eaten	0.7968
Ugt3a1	Cellulose intake,P eaten	0.0164	Cellulose intake,C eaten	0.0704	Cellulose intake,F eaten	0.1062	Cellulose intake,SFA	0.2032	F eaten,SFA	0.5808	P eaten,F eaten	0.5972	P eaten,SFA	0.5986	C eaten,F eaten	0.6046	C eaten,SFA	0.702	P eaten,C eaten	0.9766
Dnajc22	Cellulose intake,F eaten	0	Cellulose intake,P eaten	2e-04	C eaten,F eaten	2e-04	F eaten,SFA	8e-04	Cellulose intake,SFA	8e-04	Cellulose intake,C eaten	0.0012	P eaten,F eaten	0.0012	C eaten,SFA	0.2514	P eaten,SFA	0.2538	P eaten,C eaten	0.738
Ube2c	Cellulose intake,P eaten	0.0414	Cellulose intake,F eaten	0.05	Cellulose intake,C eaten	0.101	C eaten,F eaten	0.275	Cellulose intake,SFA	0.3976	C eaten,SFA	0.6878	P eaten,C eaten	0.6922	P eaten,F eaten	0.6982	P eaten,SFA	0.7198	F eaten,SFA	0.8416
Olfr657	Cellulose intake,SFA	0.0172	Cellulose intake,P eaten	0.0406	Cellulose intake,C eaten	0.1772	Cellulose intake,F eaten	0.2664	C eaten,SFA	0.7418	P eaten,SFA	0.8332	F eaten,SFA	0.9536	P eaten,F eaten	0.963	C eaten,F eaten	0.9732	P eaten,C eaten	0.9756
Arpc1b	Cellulose intake,P eaten	0	Cellulose intake,C eaten	2e-04	Cellulose intake,F eaten	6e-04	Cellulose intake,SFA	8e-04	P eaten,F eaten	0.013	C eaten,F eaten	0.066	P eaten,SFA	0.0832	F eaten,SFA	0.2718	P eaten,C eaten	0.3192	C eaten,SFA	0.3478
Serpind1	Cellulose intake,F eaten	0	Cellulose intake,P eaten	0	C eaten,F eaten	0	Cellulose intake,C eaten	0	Cellulose intake,SFA	2e-04	P eaten,F eaten	0.002	F eaten,SFA	0.008	C eaten,SFA	0.074	P eaten,SFA	0.1188	P eaten,C eaten	0.3864
Arhgap19	Cellulose intake,F eaten	0.0206	F eaten,SFA	0.09	C eaten,F eaten	0.2794	Cellulose intake,SFA	0.4672	P eaten,F eaten	0.4928	Cellulose intake,P eaten	0.5016	Cellulose intake,C eaten	0.8144	C eaten,SFA	0.823	P eaten,SFA	0.8834	P eaten,C eaten	0.9916
Slc13a5	Cellulose intake,P eaten	0.0102	Cellulose intake,C eaten	0.1318	Cellulose intake,SFA	0.1878	P eaten,SFA	0.2966	Cellulose intake,F eaten	0.5324	C eaten,SFA	0.6278	P eaten,C eaten	0.928	P eaten,F eaten	0.9784	C eaten,F eaten	0.982	F eaten,SFA	0.9856
Cd80	Cellulose intake,F eaten	0	C eaten,F eaten	0	F eaten,SFA	0	P eaten,F eaten	0	Cellulose intake,P eaten	0	Cellulose intake,SFA	2e-04	Cellulose intake,C eaten	2e-04	P eaten,SFA	0.117	C eaten,SFA	0.1426	P eaten,C eaten	0.5752
Dram1	Cellulose intake,P eaten	0	Cellulose intake,F eaten	0	Cellulose intake,SFA	0	Cellulose intake,C eaten	2e-04	F eaten,SFA	8e-04	C eaten,F eaten	0.0012	P eaten,F eaten	0.0028	P eaten,SFA	0.0102	C eaten,SFA	0.0282	P eaten,C eaten	0.6088
A730046J19Rik	Cellulose intake,P eaten	0.0174	P eaten,SFA	0.0684	Cellulose intake,SFA	0.0904	C eaten,SFA	0.0932	F eaten,SFA	0.145	Cellulose intake,F eaten	0.1644	Cellulose intake,C eaten	0.2452	P eaten,F eaten	0.2782	P eaten,C eaten	0.3568	C eaten,F eaten	0.357
P2ry10	C eaten,F eaten	0.0258	F eaten,SFA	0.0748	Cellulose intake,F eaten	0.0786	P eaten,F eaten	0.0824	Cellulose intake,P eaten	0.3974	Cellulose intake,C eaten	0.5718	C eaten,SFA	0.6834	Cellulose intake,SFA	0.821	P eaten,SFA	0.884	P eaten,C eaten	0.9526
Pkm	Cellulose intake,F eaten	0	Cellulose intake,SFA	0	Cellulose intake,P eaten	0	F eaten,SFA	0	Cellulose intake,C eaten	0	C eaten,F eaten	0	P eaten,F eaten	0	P eaten,SFA	2e-04	C eaten,SFA	8e-04	P eaten,C eaten	0.1506
Mcm6	Cellulose intake,P eaten	0.0282	Cellulose intake,F eaten	0.043	Cellulose intake,C eaten	0.1476	Cellulose intake,SFA	0.1918	F eaten,SFA	0.438	C eaten,SFA	0.5896	P eaten,SFA	0.6562	C eaten,F eaten	0.7952	P eaten,F eaten	0.8392	P eaten,C eaten	0.9882
Slc1a5	C eaten,F eaten	0.0462	Cellulose intake,F eaten	0.092	Cellulose intake,P eaten	0.113	P eaten,F eaten	0.1844	Cellulose intake,C eaten	0.3214	F eaten,SFA	0.5128	Cellulose intake,SFA	0.7054	C eaten,SFA	0.821	P eaten,SFA	0.8924	P eaten,C eaten	0.9608
Tgfb3	Cellulose intake,F eaten	0	Cellulose intake,P eaten	2e-04	C eaten,F eaten	0.0012	F eaten,SFA	0.0024	Cellulose intake,SFA	0.0028	P eaten,F eaten	0.003	Cellulose intake,C eaten	0.01	P eaten,SFA	0.0866	C eaten,SFA	0.1248	P eaten,C eaten	0.735
Bbox1	Cellulose intake,P eaten	0.002	Cellulose intake,C eaten	0.0434	P eaten,F eaten	0.0948	Cellulose intake,F eaten	0.1052	C eaten,F eaten	0.111	Cellulose intake,SFA	0.1698	F eaten,SFA	0.3346	P eaten,SFA	0.3468	C eaten,SFA	0.6096	P eaten,C eaten	0.8602
Adm	Cellulose intake,P eaten	0.0236	Cellulose intake,F eaten	0.0446	Cellulose intake,SFA	0.2046	Cellulose intake,C eaten	0.2248	C eaten,F eaten	0.31	P eaten,F eaten	0.329	F eaten,SFA	0.4658	P eaten,SFA	0.5628	C eaten,SFA	0.748	P eaten,C eaten	0.9244
Ncf4	Cellulose intake,F eaten	0	Cellulose intake,P eaten	0	Cellulose intake,SFA	2e-04	Cellulose intake,C eaten	8e-04	C eaten,F eaten	0.0012	F eaten,SFA	0.0032	P eaten,F eaten	0.0044	P eaten,SFA	0.153	C eaten,SFA	0.2278	P eaten,C eaten	0.8134
Csf3r	C eaten,F eaten	0.0012	Cellulose intake,F eaten	0.002	Cellulose intake,P eaten	0.0028	Cellulose intake,C eaten	0.0088	F eaten,SFA	0.02	P eaten,F eaten	0.0206	Cellulose intake,SFA	0.0616	C eaten,SFA	0.3238	P eaten,SFA	0.4486	P eaten,C eaten	0.8118
Cyba	Cellulose intake,F eaten	0	Cellulose intake,P eaten	8e-04	Cellulose intake,SFA	0.0058	C eaten,F eaten	0.0064	Cellulose intake,C eaten	0.0082	F eaten,SFA	0.0088	P eaten,F eaten	0.015	P eaten,SFA	0.2424	C eaten,SFA	0.262	P eaten,C eaten	0.8188
Gpc4	Cellulose intake,P eaten	0.0474	Cellulose intake,C eaten	0.1728	Cellulose intake,SFA	0.369	P eaten,SFA	0.4366	Cellulose intake,F eaten	0.5676	P eaten,F eaten	0.6082	C eaten,SFA	0.7118	F eaten,SFA	0.7574	C eaten,F eaten	0.7684	P eaten,C eaten	0.9746
F2	Cellulose intake,P eaten	0.0012	Cellulose intake,F eaten	0.0014	C eaten,F eaten	0.0234	Cellulose intake,C eaten	0.0234	Cellulose intake,SFA	0.0284	P eaten,F eaten	0.0858	F eaten,SFA	0.1762	P eaten,SFA	0.3974	C eaten,SFA	0.556	P eaten,C eaten	0.8884
Gyg	Cellulose intake,F eaten	0.0032	C eaten,F eaten	0.0282	Cellulose intake,P eaten	0.0474	F eaten,SFA	0.0628	Cellulose intake,SFA	0.1006	P eaten,F eaten	0.1506	Cellulose intake,C eaten	0.2058	C eaten,SFA	0.6094	P eaten,SFA	0.7332	P eaten,C eaten	0.9604
Fbxo32	Cellulose intake,P eaten	0.0444	Cellulose intake,F eaten	0.2046	Cellulose intake,C eaten	0.2066	C eaten,F eaten	0.382	Cellulose intake,SFA	0.3964	P eaten,F eaten	0.5902	F eaten,SFA	0.6764	P eaten,SFA	0.7136	C eaten,SFA	0.803	P eaten,C eaten	0.9582
Aldoart1	C eaten,SFA	0.0054	P eaten,SFA	0.0322	Cellulose intake,SFA	0.0772	F eaten,SFA	0.4784	C eaten,F eaten	0.6576	P eaten,F eaten	0.931	Cellulose intake,C eaten	0.9588	Cellulose intake,F eaten	0.963	Cellulose intake,P eaten	0.9634	P eaten,C eaten	0.9826
Morc3	Cellulose intake,F eaten	0.0052	C eaten,F eaten	0.0066	Cellulose intake,P eaten	0.0234	F eaten,SFA	0.1126	Cellulose intake,SFA	0.1132	Cellulose intake,C eaten	0.1278	P eaten,F eaten	0.1836	C eaten,SFA	0.5306	P eaten,SFA	0.5532	P eaten,C eaten	0.9064
Dennd1c	Cellulose intake,P eaten	0.0012	Cellulose intake,F eaten	0.0054	F eaten,SFA	0.0152	C eaten,F eaten	0.0174	P eaten,F eaten	0.027	Cellulose intake,C eaten	0.0434	Cellulose intake,SFA	0.0676	P eaten,SFA	0.4694	C eaten,SFA	0.5774	P eaten,C eaten	0.8254
Reg1	C eaten,SFA	0	Cellulose intake,C eaten	2e-04	C eaten,F eaten	8e-04	P eaten,C eaten	0.0012	P eaten,SFA	0.0082	Cellulose intake,P eaten	0.04	Cellulose intake,SFA	0.119	P eaten,F eaten	0.4352	F eaten,SFA	0.589	Cellulose intake,F eaten	0.8416
Rassf1	Cellulose intake,F eaten	0.0054	C eaten,F eaten	0.0068	F eaten,SFA	0.029	Cellulose intake,P eaten	0.0352	Cellulose intake,SFA	0.036	Cellulose intake,C eaten	0.0578	P eaten,F eaten	0.1272	C eaten,SFA	0.3564	P eaten,SFA	0.4396	P eaten,C eaten	0.9014
Ncf1	Cellulose intake,F eaten	0	F eaten,SFA	2e-04	C eaten,F eaten	2e-04	P eaten,F eaten	8e-04	Cellulose intake,SFA	0.0048	Cellulose intake,P eaten	0.0054	Cellulose intake,C eaten	0.0564	P eaten,SFA	0.158	C eaten,SFA	0.1738	P eaten,C eaten	0.873
Igsf6	Cellulose intake,F eaten	0.002	Cellulose intake,P eaten	0.0114	C eaten,F eaten	0.015	Cellulose intake,SFA	0.0198	Cellulose intake,C eaten	0.0678	P eaten,F eaten	0.092	F eaten,SFA	0.1196	P eaten,SFA	0.3728	C eaten,SFA	0.4152	P eaten,C eaten	0.8986
Gusb	Cellulose intake,P eaten	0	Cellulose intake,F eaten	0	Cellulose intake,C eaten	2e-04	Cellulose intake,SFA	2e-04	F eaten,SFA	0.0012	P eaten,F eaten	0.0026	C eaten,F eaten	0.0066	P eaten,SFA	0.0264	C eaten,SFA	0.1586	P eaten,C eaten	0.7084
Gng2	Cellulose intake,F eaten	0	Cellulose intake,P eaten	8e-04	Cellulose intake,SFA	0.0044	C eaten,F eaten	0.0062	Cellulose intake,C eaten	0.0096	F eaten,SFA	0.014	P eaten,F eaten	0.0174	P eaten,SFA	0.2656	C eaten,SFA	0.2966	P eaten,C eaten	0.8256
Cml2	Cellulose intake,P eaten	0	Cellulose intake,F eaten	0	C eaten,F eaten	8e-04	Cellulose intake,SFA	8e-04	Cellulose intake,C eaten	8e-04	F eaten,SFA	0.0052	P eaten,F eaten	0.0074	P eaten,SFA	0.047	C eaten,SFA	0.1704	P eaten,C eaten	0.4694
Gm5150	Cellulose intake,P eaten	0.0058	Cellulose intake,C eaten	0.0108	Cellulose intake,SFA	0.0152	C eaten,F eaten	0.0234	Cellulose intake,F eaten	0.0432	C eaten,SFA	0.0478	F eaten,SFA	0.1422	P eaten,F eaten	0.1694	P eaten,SFA	0.2034	P eaten,C eaten	0.7982
Itgam	Cellulose intake,P eaten	0	Cellulose intake,F eaten	0	C eaten,F eaten	0	P eaten,F eaten	0	Cellulose intake,SFA	0	Cellulose intake,C eaten	0	F eaten,SFA	0	P eaten,SFA	0.0012	C eaten,SFA	0.0124	P eaten,C eaten	0.1388
Adam10.2	Cellulose intake,F eaten	0	Cellulose intake,P eaten	0	Cellulose intake,SFA	0	Cellulose intake,C eaten	2e-04	C eaten,F eaten	8e-04	F eaten,SFA	8e-04	P eaten,F eaten	0.0032	P eaten,SFA	0.1504	C eaten,SFA	0.3324	P eaten,C eaten	0.7648
Svs1	P eaten,F eaten	0.0444	Cellulose intake,P eaten	0.1282	P eaten,C eaten	0.3658	P eaten,SFA	0.3786	C eaten,F eaten	0.4324	F eaten,SFA	0.589	Cellulose intake,C eaten	0.613	Cellulose intake,F eaten	0.7172	C eaten,SFA	0.9064	Cellulose intake,SFA	0.9242
Spata6	Cellulose intake,P eaten	0	Cellulose intake,F eaten	0	Cellulose intake,C eaten	0	Cellulose intake,SFA	0	C eaten,F eaten	0	F eaten,SFA	2e-04	P eaten,F eaten	2e-04	C eaten,SFA	0.0404	P eaten,SFA	0.0406	P eaten,C eaten	0.4398
Olfr1218	C eaten,SFA	0.0028	Cellulose intake,SFA	0.0128	P eaten,SFA	0.0206	F eaten,SFA	0.1444	C eaten,F eaten	0.6506	Cellulose intake,F eaten	0.8118	P eaten,F eaten	0.8622	Cellulose intake,P eaten	0.8934	Cellulose intake,C eaten	0.9318	P eaten,C eaten	0.9714
Alox5ap	Cellulose intake,F eaten	0	Cellulose intake,P eaten	0	Cellulose intake,SFA	0	Cellulose intake,C eaten	0	C eaten,F eaten	2e-04	F eaten,SFA	2e-04	P eaten,F eaten	2e-04	P eaten,SFA	0.0068	C eaten,SFA	0.0098	P eaten,C eaten	0.311
Ptger3	F eaten,SFA	0.0102	P eaten,F eaten	0.0226	P eaten,SFA	0.029	Cellulose intake,P eaten	0.0406	C eaten,SFA	0.088	P eaten,C eaten	0.1166	Cellulose intake,SFA	0.2656	Cellulose intake,C eaten	0.4514	C eaten,F eaten	0.4834	Cellulose intake,F eaten	0.737
Mbl1	C eaten,F eaten	0.0058	Cellulose intake,F eaten	0.0082	Cellulose intake,P eaten	0.014	Cellulose intake,C eaten	0.0454	P eaten,F eaten	0.0972	Cellulose intake,SFA	0.1226	F eaten,SFA	0.1698	C eaten,SFA	0.3554	P eaten,SFA	0.5476	P eaten,C eaten	0.8282
Calml4	Cellulose intake,F eaten	0	Cellulose intake,P eaten	0.0032	C eaten,F eaten	0.0032	F eaten,SFA	0.0044	Cellulose intake,SFA	0.0102	P eaten,F eaten	0.0108	Cellulose intake,C eaten	0.017	C eaten,SFA	0.4356	P eaten,SFA	0.478	P eaten,C eaten	0.877
Mxd1	Cellulose intake,P eaten	0	Cellulose intake,F eaten	8e-04	Cellulose intake,C eaten	0.003	Cellulose intake,SFA	0.0128	C eaten,F eaten	0.0558	P eaten,F eaten	0.0748	F eaten,SFA	0.0816	P eaten,SFA	0.1132	C eaten,SFA	0.3794	P eaten,C eaten	0.7324
X4932415M13Rik	P eaten,F eaten	0.0096	Cellulose intake,P eaten	0.0234	P eaten,C eaten	0.1686	C eaten,F eaten	0.2876	Cellulose intake,F eaten	0.4226	Cellulose intake,C eaten	0.4452	P eaten,SFA	0.5272	F eaten,SFA	0.623	Cellulose intake,SFA	0.929	C eaten,SFA	0.9536
Stk16	Cellulose intake,P eaten	0.0152	Cellulose intake,C eaten	0.1182	Cellulose intake,SFA	0.2852	Cellulose intake,F eaten	0.3964	P eaten,F eaten	0.3976	C eaten,F eaten	0.4156	P eaten,SFA	0.6506	F eaten,SFA	0.7898	C eaten,SFA	0.875	P eaten,C eaten	0.905
Hoxa4	Cellulose intake,SFA	0.0198	P eaten,SFA	0.07	C eaten,SFA	0.1132	F eaten,SFA	0.285	Cellulose intake,F eaten	0.3864	C eaten,F eaten	0.7548	P eaten,F eaten	0.899	Cellulose intake,P eaten	0.8994	Cellulose intake,C eaten	0.9362	P eaten,C eaten	0.9956
Olfr1359	C eaten,F eaten	0.0282	P eaten,F eaten	0.225	Cellulose intake,F eaten	0.3332	F eaten,SFA	0.399	Cellulose intake,C eaten	0.616	C eaten,SFA	0.659	Cellulose intake,P eaten	0.7786	P eaten,C eaten	0.8222	P eaten,SFA	0.8648	Cellulose intake,SFA	0.943
Cyp51	Cellulose intake,P eaten	0.0408	Cellulose intake,F eaten	0.1722	Cellulose intake,SFA	0.3044	Cellulose intake,C eaten	0.362	P eaten,F eaten	0.532	P eaten,SFA	0.5836	F eaten,SFA	0.6362	C eaten,F eaten	0.6416	C eaten,SFA	0.816	P eaten,C eaten	0.9824
Myo5a	Cellulose intake,F eaten	0	C eaten,F eaten	0	F eaten,SFA	0	P eaten,F eaten	0	Cellulose intake,P eaten	0	Cellulose intake,C eaten	8e-04	Cellulose intake,SFA	8e-04	P eaten,SFA	0.1266	C eaten,SFA	0.213	P eaten,C eaten	0.4388
Usb1	Cellulose intake,P eaten	0.0422	Cellulose intake,SFA	0.0458	Cellulose intake,F eaten	0.1074	Cellulose intake,C eaten	0.114	C eaten,SFA	0.645	F eaten,SFA	0.8084	P eaten,SFA	0.818	C eaten,F eaten	0.8202	P eaten,F eaten	0.9252	P eaten,C eaten	0.9856
C1rl	Cellulose intake,F eaten	0.0098	Cellulose intake,P eaten	0.0152	Cellulose intake,C eaten	0.0738	Cellulose intake,SFA	0.0858	C eaten,F eaten	0.1508	P eaten,F eaten	0.4772	F eaten,SFA	0.498	C eaten,SFA	0.7204	P eaten,SFA	0.7416	P eaten,C eaten	0.9752
Bag4	Cellulose intake,P eaten	0.0074	Cellulose intake,C eaten	0.024	Cellulose intake,F eaten	0.121	Cellulose intake,SFA	0.215	P eaten,SFA	0.4806	P eaten,F eaten	0.56	F eaten,SFA	0.7126	C eaten,F eaten	0.7284	C eaten,SFA	0.7634	P eaten,C eaten	0.9612
Stx6	Cellulose intake,P eaten	0.0314	Cellulose intake,F eaten	0.0342	Cellulose intake,C eaten	0.1068	Cellulose intake,SFA	0.146	P eaten,SFA	0.743	C eaten,F eaten	0.802	C eaten,SFA	0.8088	F eaten,SFA	0.8316	P eaten,F eaten	0.9128	P eaten,C eaten	0.9948
Man2b1	Cellulose intake,P eaten	0	Cellulose intake,F eaten	0	Cellulose intake,SFA	8e-04	Cellulose intake,C eaten	8e-04	C eaten,F eaten	0.0012	F eaten,SFA	0.0022	P eaten,F eaten	0.0052	C eaten,SFA	0.2046	P eaten,SFA	0.2388	P eaten,C eaten	0.6562
Adgb	Cellulose intake,F eaten	0	Cellulose intake,P eaten	0	C eaten,F eaten	0	Cellulose intake,C eaten	2e-04	Cellulose intake,SFA	2e-04	F eaten,SFA	8e-04	P eaten,F eaten	8e-04	P eaten,SFA	0.1248	C eaten,SFA	0.1698	P eaten,C eaten	0.5958
Tlr7	Cellulose intake,F eaten	0	Cellulose intake,P eaten	0	C eaten,F eaten	0	P eaten,F eaten	0	Cellulose intake,SFA	0	F eaten,SFA	0	Cellulose intake,C eaten	0	P eaten,SFA	0.0062	C eaten,SFA	0.0148	P eaten,C eaten	0.245
Vmn1r30	C eaten,SFA	0.0068	Cellulose intake,P eaten	0.041	P eaten,SFA	0.094	Cellulose intake,SFA	0.149	P eaten,C eaten	0.1722	Cellulose intake,C eaten	0.2304	F eaten,SFA	0.4812	P eaten,F eaten	0.541	C eaten,F eaten	0.7544	Cellulose intake,F eaten	0.9662
Mrc1	Cellulose intake,F eaten	0	Cellulose intake,P eaten	0	C eaten,F eaten	2e-04	Cellulose intake,C eaten	2e-04	Cellulose intake,SFA	8e-04	F eaten,SFA	0.0068	P eaten,F eaten	0.0088	P eaten,SFA	0.1248	C eaten,SFA	0.1478	P eaten,C eaten	0.564
[truncated: 262 more rows]
